# Supplementary material for: Common variants upstream of MLF1 at 3q25 and within CPZ at 4p16 associated with neuroblastoma
Source: PLoS Genet. 2017 May 18;13(5):e1006787. doi: 10.1371/journal.pgen.1006787 (PMC5456408; doi:10.1371/journal.pgen.1006787)
Supplement: S2 Table — (XLSX) [file pgen.1006787.s002.xlsx]

## Sheet: Sheet1
Table S2. SNPTEST results at 2q35 NB susceptibility locus in European American Discovery Cohort (2,101 cases; 4,202 controls)
rsid	Chr	pos	allele_A	allele_B	index	average_maximum_posterior_call	info	cohort_1_AA	cohort_1_AB	cohort_1_BB	cohort_1_NULL	all_AA	all_AB	all_BB	all_NULL	cases_AA	cases_AB	cases_BB	controls_AA	controls_AB	controls_BB	all_maf	cases_maf	controls_maf	missing_data_proportion	het_OR	het_OR_lower	het_OR_upper	hom_OR	hom_OR_lower	hom_OR_upper	all_OR	all_OR_lower	all_OR_upper	Phenotype_frequentist_add_Gender_C1_C2_C3_C4_C5_C6_C7_C8_C9_C10_C11_C12_C13_C14_C15_C16_C17_C18_C19_C20_score_pvalue	Phenotype_frequentist_add_Gender_C1_C2_C3_C4_C5_C6_C7_C8_C9_C10_C11_C12_C13_C14_C15_C16_C17_C18_C19_C20_score_info	Phenotype_frequentist_add_Gender_C1_C2_C3_C4_C5_C6_C7_C8_C9_C10_C11_C12_C13_C14_C15_C16_C17_C18_C19_C20_score_beta_1	Phenotype_frequentist_add_Gender_C1_C2_C3_C4_C5_C6_C7_C8_C9_C10_C11_C12_C13_C14_C15_C16_C17_C18_C19_C20_score_se_1	Chromosome	Position	roadmap_dnase_wig	X4S_combined_pvalue	Evo.Pathogenicity	TFBS_all	DNase....100bp	Cons....5bp	GTEX.50pct.FDR	entropy.1bp	entropy.2bp
rs6435847	2	215577148	A	T	12613	0.94162	0.91536	1927.3	3133.5	1241.8	0.292	1927.3	3133.5	1241.8	0.292	567.97	1057.6	475.28	1359.4	2075.9	766.56	0.44562	0.47794	0.42946	0	1.2194	1.0785	1.3787	1.484	1.2765	1.7252	1.2163	1.1291	1.3101	2.2505e-06	0.91551	0.19886	0.042047	2	215577148	-	-	-	1	4	0.037	-	0.308189	-0.485643
rs186556168	2	215577852	A	C	12623	0.98231	0.69597	6023.4	277.27	2.335	0.035	6023.4	277.27	2.335	0.035	1980.3	119.29	1.434	4043.1	157.98	0.901	0.022366	0.029073	0.019012	0	1.5418	1.2083	1.9673	3.2495	0.23295	45.329	1.545	1.2171	1.9612	6.9585e-05	0.67194	0.64836	0.163	2	215577852	-	-	-	1	2	1.909	-	-0.056616	-0.246589
rs6435848	2	215579102	A	G	12641	0.94828	0.92419	2086.2	3095.7	1120.9	0.252	2086.2	3095.7	1120.9	0.252	622.48	1049.9	428.52	1463.7	2045.8	692.33	0.42342	0.45384	0.40821	0	1.2067	1.0706	1.3602	1.4554	1.2493	1.6954	1.2046	1.1179	1.2981	1.3449e-05	0.92379	0.18337	0.042128	2	215579102	-	-	-	1	1	0.005	-	0.128562	-0.285962
rs7563496	2	215581083	C	T	12670	0.95046	0.90715	3277.4	2548.7	476.53	0.296	3277.4	2548.7	476.53	0.296	1181.5	794.35	125.03	2095.9	1754.4	351.5	0.2778	0.24856	0.29242	0	0.80318	0.71949	0.89662	0.63099	0.50832	0.78328	0.8004	0.7357	0.87079	5.7243e-05	0.90696	-0.19014	0.047252	2	215581083	-	-	-	1	12	0.016	4.9608	0.250653	-0.291725
rs7588888	2	215584193	T	G	12708	0.95969	0.93735	2217.7	3059.6	1025.4	0.227	2217.7	3059.6	1025.4	0.227	667.57	1037.8	395.57	1550.2	2021.8	629.85	0.40541	0.43527	0.39049	0	1.1919	1.0597	1.3407	1.4584	1.2489	1.703	1.2031	1.116	1.2969	1.1535e-05	0.93671	0.18463	0.042093	2	215584193	-	-	-	1	4	0.814	-	0.233211	-0.243223
rs71399147	2	215590505	TAAGAC	T	12782	0.97276	0.94567	3392.9	2479	430.97	0.135	3392.9	2479	430.97	0.135	1034.4	879.07	187.51	2358.5	1599.9	243.46	0.26503	0.29846	0.24832	0	1.2528	1.1222	1.3986	1.7561	1.432	2.1534	1.2878	1.1857	1.3986	9.0311e-08	0.94438	0.24897	0.046578	2	215590505	-	-	-	-	5	0.016	2.0596	0.258705	-0.345636
rs1048171	2	215590609	G	C	12784	0.99653	0.9932	2246.2	3055.3	1001.4	0.066	2246.2	3055.3	1001.4	0.066	674.42	1038.5	388.07	1571.8	2016.8	613.34	0.40125	0.43185	0.38595	0	1.2	1.0673	1.3493	1.4746	1.2617	1.7233	1.2093	1.1217	1.3038	8.906e-06	0.99297	0.18195	0.04096	2	215590609	-	-	-	1	6	0.002	-	0.323324	-0.239243
rs5020511	2	215593233	T	C	12810	0.99687	0.99452	1052.5	3057.3	2193.2	0.037	1052.5	3057.3	2193.2	0.037	411.41	1030.7	658.84	641.06	2026.6	1534.4	0.40951	0.44111	0.3937	0	0.79254	0.68573	0.91598	0.66909	0.57369	0.78036	0.82273	0.76329	0.8868	4.2946e-06	0.99476	-0.18711	0.040706	2	215593233	-	-	-	1	4	0.08	-	0.276147	-0.345386
rs2075623	2	215593851	G	C	12814	0.9973	0.99537	1052.4	3057.1	2193.5	0.045	1052.4	3057.1	2193.5	0.045	411.41	1030.6	658.93	641	2026.4	1534.6	0.40948	0.44109	0.39367	0	0.79244	0.68564	0.91587	0.66903	0.57364	0.78028	0.8227	0.76326	0.88676	4.3196e-06	0.99565	-0.18697	0.040687	2	215593851	-	-	-	1	1	0.026	-	0.319516	-0.337244
rs2075622	2	215593871	T	G	12815	0.99732	0.9954	1052.4	3057.1	2193.5	0.04	1052.4	3057.1	2193.5	0.04	411.41	1030.6	658.94	641	2026.4	1534.6	0.40948	0.44109	0.39367	0	0.79244	0.68564	0.91586	0.66903	0.57364	0.78029	0.8227	0.76326	0.88677	4.3222e-06	0.99568	-0.18697	0.040687	2	215593871	-	-	-	1	1	0.023	-	0.258705	-0.306594
rs3738887	2	215595440	T	A	12834	0.99797	0.99677	2260.1	3047.7	995.23	0.011	2260.1	3047.7	995.23	0.011	679.8	1035.8	385.39	1580.3	2011.9	609.84	0.39966	0.42994	0.38453	0	1.1968	1.0646	1.3454	1.4691	1.2568	1.7172	1.2072	1.1197	1.3015	1.235e-05	0.99667	0.17869	0.040877	2	215595440	-	-	-	1	3	0.004	-	0.238956	-0.393691
rs34066909	2	215599433	A	C	12886	0.97998	0.96159	3367.7	2493.9	441.34	0.07	3367.7	2493.9	441.34	0.07	1024	883.63	193.35	2343.7	1610.3	247.98	0.26786	0.30232	0.25062	0	1.256	1.125	1.4022	1.7846	1.4584	2.1838	1.2957	1.1933	1.4068	5.6139e-08	0.96192	0.24966	0.045973	2	215599433	-	-	-	1	5	0.046	2.2801	0.276147	-0.30974
rs895459	2	215600257	G	A	12895	1	1	2250	3051	1002	0	2250	3051	1002	0	676	1036	389	1574	2015	613	0.401	0.4317	0.38565	0	1.1971	1.0647	1.346	1.4776	1.2644	1.7266	1.2101	1.1224	1.3046	1.0066e-05	1	0.18013	0.040792	2	215600257	-	-	-	1	3	0.13	-	0.308189	-0.256928
rs1867795	2	215601629	C	A	12920	0.99543	0.99271	2198.1	3051	1053.9	0.008	2198.1	3051	1053.9	0.008	658.91	1029.9	412.19	1539.2	2021.1	641.66	0.40923	0.44128	0.3932	0	1.1903	1.0577	1.3396	1.5006	1.2867	1.7499	1.2189	1.1308	1.3138	3.0745e-06	0.99262	0.18997	0.040716	2	215601629	-	-	-	1	5	0.003	-	0.221885	-0.323898
rs10932566	2	215602900	C	A	12933	0.99369	0.99036	2197.7	3050	1055.3	0.008	2197.7	3050	1055.3	0.008	658.13	1031	411.89	1539.6	2019	643.41	0.40937	0.4414	0.39336	0	1.1946	1.0614	1.3444	1.4976	1.2842	1.7464	1.2186	1.1306	1.3135	2.791e-06	0.98964	0.19105	0.040774	2	215602900	-	-	-	1	5	2.766	-	0.192213	-0.368645
rs72942151	2	215604024	G	A	12953	0.99404	0.99022	3161.9	2615.8	525.27	0.015	3161.9	2615.8	525.27	0.015	1144.6	816.88	139.5	2017.3	1798.9	385.77	0.29084	0.2608	0.30586	0	0.80029	0.71694	0.89335	0.63733	0.51827	0.78372	0.80069	0.73689	0.87002	4.8047e-05	0.98887	-0.18099	0.044524	2	215604024	-	-	-	1	8	0.007	4.5457	0.250653	-0.418688
rs201217970	2	215605122	GTAT	G	12969	0.99441	0.99138	3227.3	2574	501.72	0.006	3227.3	2574	501.72	0.006	1162.8	804.45	133.78	2064.5	1769.6	367.95	0.28379	0.25512	0.29813	0	0.80715	0.72303	0.90105	0.64553	0.52298	0.79679	0.80633	0.74163	0.87667	7.9752e-05	0.98976	-0.17675	0.044802	2	215605122	-	-	-	-	2	0.142	3.9407	0.28844	-0.221153
rs10553890	2	215605123	TATTA	T	12970	0.99474	0.99205	3224	2576.7	502.27	0.005	3224	2576.7	502.27	0.005	1162.3	804.55	134.17	2061.7	1772.2	368.1	0.28409	0.25533	0.29847	0	0.80531	0.72139	0.899	0.64655	0.52391	0.79789	0.80588	0.74123	0.87616	7.9196e-05	0.99059	-0.17673	0.044778	2	215605123	-	-	-	-	2	0.212	4.712	0.28844	-0.221153
rs6709391	2	215605321	C	T	12974	0.9938	0.99153	2156.8	3070.5	1075.6	0.005	2156.8	3070.5	1075.6	0.005	646.28	1041.7	413	1510.5	2028.8	662.63	0.41423	0.44448	0.39911	0	1.2001	1.0659	1.3512	1.4567	1.2493	1.6986	1.2047	1.1177	1.2983	1.3639e-05	0.99043	0.17721	0.040741	2	215605321	-	-	-	1	6	0.009	-	0.238956	-0.483027
rs1867796	2	215605716	A	C	12985	0.99285	0.99027	2100.3	3073.8	1128.9	0.003	2100.3	3073.8	1128.9	0.003	627.63	1037.5	435.92	1472.7	2036.4	692.95	0.42294	0.45438	0.40722	0	1.1954	1.0606	1.3474	1.4761	1.268	1.7183	1.2122	1.125	1.3063	6.4027e-06	0.9893	0.18314	0.040583	2	215605716	-	-	-	1	12	0.019	-	0.238956	-0.505898
rs34757725	2	215606650	TA	T	12994	0.99406	0.99232	1604.3	3146.3	1552.3	0.003	1604.3	3146.3	1552.3	0.003	471.73	1036.3	592.97	1132.6	2110	959.34	0.49587	0.52885	0.47938	0	1.1792	1.0348	1.3437	1.4841	1.2794	1.7214	1.219	1.1319	1.3129	2.9355e-06	0.99128	0.18733	0.040069	2	215606650	-	-	-	-	7	0.11	4.9513	0.323324	-0.281735
rs6435853	2	215607458	T	C	12999	0.99534	0.99396	1603.4	3141.7	1557.9	0.001	1603.4	3141.7	1557.9	0.001	470.25	1035.4	595.33	1133.1	2106.3	962.6	0.49639	0.52977	0.47971	0	1.1846	1.0394	1.35	1.4903	1.2848	1.7286	1.2219	1.1346	1.316	2.5089e-06	0.99277	0.18833	0.040008	2	215607458	-	-	-	1	4	0.019	4.2004	0.28844	-0.281159
rs6435854	2	215607460	G	C	13000	0.99534	0.99396	1603.4	3141.7	1557.9	0.001	1603.4	3141.7	1557.9	0.001	470.25	1035.4	595.33	1133.1	2106.3	962.6	0.49639	0.52977	0.47971	0	1.1846	1.0394	1.35	1.4903	1.2848	1.7286	1.2219	1.1346	1.316	2.5099e-06	0.99277	0.18833	0.040008	2	215607460	-	-	-	1	5	0.019	4.2004	0.314901	-0.246013
rs6435855	2	215607599	C	T	13002	0.9954	0.99399	1603.5	3141.6	1557.9	0.004	1603.5	3141.6	1557.9	0.004	470.27	1035.4	595.29	1133.2	2106.2	962.59	0.49638	0.52975	0.4797	0	1.1846	1.0395	1.3501	1.4902	1.2848	1.7285	1.2219	1.1345	1.316	2.5194e-06	0.9928	0.18829	0.040007	2	215607599	-	-	-	1	5	0.007	4.1731	0.258705	-0.228876
rs1446366	2	215607856	T	A	13005	0.99551	0.99406	1603.7	3141.5	1557.8	0.001	1603.7	3141.5	1557.8	0.001	470.31	1035.5	595.23	1133.4	2106.1	962.58	0.49636	0.52973	0.47968	0	1.1848	1.0396	1.3503	1.4901	1.2847	1.7284	1.2219	1.1345	1.3159	2.535e-06	0.99287	0.18823	0.040005	2	215607856	-	-	-	1	4	1.266	4.2135	0.196021	-0.201027
rs1838802	2	215607896	A	G	13006	0.99553	0.99407	1603.7	3141.5	1557.8	0.002	1603.7	3141.5	1557.8	0.002	470.32	1035.5	595.22	1133.4	2106	962.58	0.49636	0.52972	0.47968	0	1.1848	1.0396	1.3503	1.4901	1.2847	1.7284	1.2219	1.1345	1.3159	2.5395e-06	0.99289	0.18822	0.040004	2	215607896	-	-	-	1	5	0.025	4.2154	0.33465	-0.268045
rs1446367	2	215607978	T	A	13007	0.99556	0.99409	1603.8	3141.5	1557.8	0.002	1603.8	3141.5	1557.8	0.002	470.33	1035.5	595.2	1133.4	2106	962.58	0.49635	0.52972	0.47967	0	1.1848	1.0396	1.3503	1.4901	1.2847	1.7283	1.2218	1.1345	1.3159	2.5438e-06	0.99291	0.1882	0.040004	2	215607978	-	-	-	-	7	0.143	4.2179	0.148844	-0.264807
rs57767382	2	215608316	A	AT	13009	0.99571	0.99418	1604	3141.4	1557.6	0.003	1604	3141.4	1557.6	0.003	470.39	1035.5	595.11	1133.6	2105.9	962.53	0.49632	0.52968	0.47964	0	1.185	1.0398	1.3505	1.49	1.2846	1.7282	1.2218	1.1345	1.3159	2.5625e-06	0.99302	0.18813	0.04	2	215608316	-	-	-	-	2	0.022	3.3837	0.28844	-0.25127
rs12476595	2	215608381	C	T	13010	0.99434	0.99198	1613.9	3142.1	1547	0.006	1613.9	3142.1	1547	0.006	474.66	1033.1	593.27	1139.2	2109.1	953.73	0.4947	0.52823	0.47793	0	1.1756	1.0319	1.3394	1.493	1.2873	1.7315	1.2231	1.1356	1.3172	2.1585e-06	0.99098	0.18971	0.040039	2	215608381	-	-	-	1	0	0.407	3.7528	0.308189	-0.185304
rs34985285	2	215608428	CT	C	13012	0.98881	0.98418	1629.8	3138	1535.2	0.027	1629.8	3138	1535.2	0.027	479.98	1036.1	584.88	1149.8	2101.8	950.34	0.4925	0.52496	0.47626	0	1.1809	1.0371	1.3448	1.4743	1.2713	1.7098	1.2153	1.1284	1.3088	4.7193e-06	0.9827	0.18398	0.040197	2	215608428	-	-	-	-	1	0.065	4.2556	0.308189	-0.241029
rs12476653	2	215608492	C	G	13013	0.99578	0.99424	1604.1	3141.3	1557.6	0.003	1604.1	3141.3	1557.6	0.003	470.42	1035.5	595.07	1133.7	2105.8	962.53	0.49631	0.52967	0.47963	0	1.1851	1.0399	1.3506	1.4899	1.2845	1.7282	1.2218	1.1344	1.3159	2.5764e-06	0.99308	0.18807	0.039998	2	215608492	-	-	-	1	3	0.114	3.969	0.258705	-0.225131
rs6740056	2	215608680	T	C	13016	0.99586	0.9943	1604.2	3141.2	1557.5	0.002	1604.2	3141.2	1557.5	0.002	470.45	1035.5	595.03	1133.8	2105.7	962.52	0.4963	0.52965	0.47962	0	1.1852	1.0399	1.3507	1.4898	1.2845	1.7281	1.2218	1.1344	1.3158	2.5904e-06	0.99315	0.18802	0.039996	2	215608680	30	-	-	1	5	0	4.2423	0.286133	-0.1612
rs35411590	2	215609645	A	G	13025	0.99618	0.99449	1605.1	3141	1556.9	0.002	1605.1	3141	1556.9	0.002	470.61	1035.9	594.53	1134.5	2105.1	962.34	0.49617	0.52949	0.47951	0	1.1862	1.0409	1.3519	1.4894	1.284	1.7275	1.2215	1.1342	1.3156	2.6926e-06	0.99343	0.18767	0.039989	2	215609645	-	-	-	1	0	0.077	4.2751	0.33465	-0.17371
rs6730040	2	215610313	G	T	13032	0.99656	0.99494	1605.3	3140.6	1557.1	0.003	1605.3	3140.6	1557.1	0.003	470.71	1035.7	594.63	1134.6	2104.9	962.44	0.49617	0.52949	0.47951	0	1.186	1.0407	1.3516	1.4893	1.284	1.7274	1.2215	1.1342	1.3156	2.7119e-06	0.99392	0.18755	0.039976	2	215610313	-	-	-	1	7	0.215	4.2974	0.0945819	-0.381647
rs1838804	2	215610777	T	C	13038	0.9966	0.99349	3223	2576.7	503.29	0.006	3223	2576.7	503.29	0.006	1162.3	804.67	134.04	2060.7	1772	369.25	0.28425	0.2553	0.29873	0	0.80512	0.72121	0.89878	0.64362	0.52154	0.79427	0.80477	0.74022	0.87495	7.3653e-05	0.99255	-0.17726	0.044715	2	215610777	-	-	-	1	5	0.007	4.7125	0.276147	-0.437337
rs7563978	2	215611488	G	C	13045	0.99712	0.99555	1606.2	3140.2	1556.7	0.003	1606.2	3140.2	1556.7	0.003	470.91	1035.8	594.33	1135.2	2104.4	962.36	0.49608	0.52937	0.47943	0	1.1865	1.0412	1.3522	1.4888	1.2836	1.7269	1.2214	1.134	1.3154	2.8084e-06	0.99465	0.18717	0.039957	2	215611488	-	-	-	1	6	1.713	4.332	0.192213	-0.276977
rs7567069	2	215611875	G	A	13047	0.98855	0.98328	1658.5	3152.2	1492.3	0.019	1658.5	3152.2	1492.3	0.019	487.55	1042.5	570.91	1171	2109.7	921.38	0.48681	0.51984	0.4703	0	1.1869	1.0431	1.3504	1.4881	1.2828	1.7264	1.2194	1.1322	1.3132	2.999e-06	0.98252	0.1881	0.04027	2	215611875	-	-	-	1	0	0.903	-	0.287474	-0.325683
rs6735415	2	215613139	T	C	13058	0.99804	0.99669	1608.3	3138.3	1556.4	0.002	1608.3	3138.3	1556.4	0.002	471.37	1034.7	594.9	1136.9	2103.6	961.54	0.49589	0.5294	0.47913	0	1.1864	1.0411	1.352	1.4922	1.2866	1.7307	1.2229	1.1355	1.3171	2.6307e-06	0.99601	0.18752	0.039916	2	215613139	-	-	-	1	8	0.012	4.4041	0.244538	-0.171644
rs1446365	2	215613442	C	G	13063	0.99613	0.99357	2160.2	3065.5	1077.3	0.002	2160.2	3065.5	1077.3	0.002	646.7	1040.8	413.5	1513.5	2024.7	663.75	0.41409	0.4445	0.39889	0	1.2031	1.0685	1.3546	1.458	1.2505	1.6998	1.2059	1.1189	1.2997	1.4227e-05	0.993	0.17644	0.040651	2	215613442	-	-	-	1	6	0.02	-	0.258705	-0.457608
rs2888294	2	215614228	C	G	13069	0.99861	0.99753	1609	3137.9	1556.1	0.004	1609	3137.9	1556.1	0.004	471.55	1034.8	594.63	1137.5	2103	961.48	0.4958	0.52929	0.47906	0	1.1869	1.0416	1.3526	1.4918	1.2863	1.7302	1.2228	1.1353	1.3169	2.7309e-06	0.99704	0.1871	0.039892	2	215614228	-	-	-	-	7	0.215	4.5198	0.308189	-0.220874
rs4672728	2	215615381	A	T	13076	0.99921	0.99854	1609.8	3137.4	1555.8	0.001	1609.8	3137.4	1555.8	0.001	471.74	1034.9	594.34	1138.1	2102.5	961.42	0.49571	0.52918	0.47898	0	1.1875	1.0421	1.3532	1.4914	1.2859	1.7297	1.2226	1.1352	1.3167	2.8422e-06	0.99828	0.18664	0.039864	2	215615381	-	-	-	1	15	0.04	4.5596	0.250653	-0.178663
rs12463438	2	215615805	G	C	13080	0.99863	0.99773	1612.5	3137.7	1552.8	0.003	1612.5	3137.7	1552.8	0.003	473.46	1034	593.55	1139	2103.7	959.28	0.49527	0.52858	0.47861	0	1.1825	1.0378	1.3473	1.4886	1.2835	1.7263	1.2215	1.1341	1.3155	3.1837e-06	0.99758	0.18578	0.039878	2	215615805	-	-	-	1	3	0.01	2.6042	0.192213	-0.177582
rs13013105	2	215615874	T	C	13082	0.96789	0.94828	2349.1	3014.5	939.26	0.09	2349.1	3014.5	939.26	0.09	710.29	1034	356.65	1638.8	1980.5	582.61	0.38816	0.41584	0.37432	0	1.2046	1.0729	1.3525	1.4124	1.2054	1.655	1.1899	1.1032	1.2833	3.286e-05	0.94375	0.17531	0.042216	2	215615874	-	-	-	1	0	0.272	-	-0.346574	-0.773626
rs2053710	2	215616708	C	T	13093	1	1	1611	3137	1555	0	1611	3137	1555	0	472	1036	593	1139	2101	962	0.49556	0.5288	0.47894	0	1.1899	1.0443	1.3559	1.4875	1.2825	1.7253	1.2209	1.1336	1.3149	3.3826e-06	1	0.18504	0.039827	2	215616708	-	-	-	1	6	0.007	4.5815	0.276147	-0.262032
rs2075621	2	215617500	T	C	13103	0.99895	0.99784	3218.6	2576.9	507.48	0.005	3218.6	2576.9	507.48	0.005	1161	804.81	135.18	2057.6	1772.1	372.29	0.28493	0.25587	0.29946	0	0.80487	0.72097	0.89853	0.64352	0.52186	0.79354	0.80438	0.7399	0.87447	7.3267e-05	0.99815	-0.17654	0.044519	2	215617500	-	-	-	1	7	0.023	4.7178	0.244538	-0.315549
rs56023595	2	215617953	A	G	13107	0.9989	0.99772	3217.1	2576.3	509.59	0.005	3217.1	2576.3	509.59	0.005	1160.9	803.93	136.21	2056.3	1772.4	373.38	0.28522	0.25615	0.29975	0	0.80347	0.7197	0.89699	0.64618	0.52432	0.79636	0.80446	0.74	0.87453	7.5253e-05	0.99801	-0.17613	0.044489	2	215617953	-	-	-	1	9	0.305	4.7469	0.250653	-0.233655
rs7590017	2	215618363	G	A	13113	0.99941	0.99891	1611.5	3136.8	1554.7	0.009	1611.5	3136.8	1554.7	0.009	472.21	1034.9	593.91	1139.2	2102	960.79	0.4955	0.52896	0.47877	0	1.1878	1.0424	1.3535	1.4913	1.2859	1.7296	1.2226	1.1352	1.3167	2.918e-06	0.99892	0.18634	0.039846	2	215618363	-	-	-	1	11	0	4.6358	0.250653	-0.340047
rs12474696	2	215618587	A	G	13115	0.99692	0.99501	2163.2	3062.6	1077.1	0.007	2163.2	3062.6	1077.1	0.007	647.62	1040	413.34	1515.6	2022.6	663.79	0.41384	0.44425	0.39864	0	1.2034	1.0688	1.3549	1.4573	1.25	1.699	1.2058	1.1188	1.2996	1.4777e-05	0.99512	0.17585	0.040594	2	215618587	-	-	-	1	9	0.235	-	0.270999	-0.189985
rs1374230	2	215618779	A	G	13118	0.99873	0.99734	3216.7	2576.5	509.79	0.009	3216.7	2576.5	509.79	0.009	1160.7	804.02	136.27	2056	1772.4	373.52	0.28526	0.2562	0.2998	0	0.80353	0.71976	0.89706	0.64621	0.52437	0.79637	0.80449	0.74003	0.87457	7.5136e-05	0.99762	-0.17617	0.044495	2	215618779	-	-	-	1	6	0.105	4.6306	0.323324	-0.236908
rs16852623	2	215618795	C	T	13119	0.99926	0.99863	1611.7	3136.8	1554.5	0.004	1611.7	3136.8	1554.5	0.004	472.29	1034.8	593.88	1139.4	2102	960.62	0.49546	0.52894	0.47873	0	1.1877	1.0423	1.3533	1.4915	1.286	1.7298	1.2226	1.1352	1.3168	2.9008e-06	0.99862	0.18641	0.039852	2	215618795	-	-	-	1	6	0.012	4.6956	0.28844	-0.3085
rs6744446	2	215619043	G	T	13121	0.99742	0.9958	1641.2	3146.4	1515.4	0.01	1641.2	3146.4	1515.4	0.01	630.18	1019	451.86	1011	2127.5	1063.5	0.49002	0.45756	0.50625	0	0.76836	0.6785	0.87014	0.6816	0.58762	0.7906	0.82269	0.76382	0.88609	1.1082e-05	0.99539	-0.1758	0.040001	2	215619043	-	-	-	1	3	0.05	6.5861	0.279421	-0.566882
rs34136362	2	215619658	T	C	13128	0.99557	0.99344	1617.7	3136.2	1549.1	0.005	1617.7	3136.2	1549.1	0.005	474.35	1033.6	593.03	1143.3	2102.6	956.07	0.49456	0.52824	0.47772	0	1.1849	1.04	1.3499	1.495	1.2891	1.7338	1.2242	1.1367	1.3184	2.4869e-06	0.99322	0.18815	0.039954	2	215619658	-	-	-	1	11	0.002	5.0692	0.270999	-0.222515
rs34553657	2	215620525	C	T	13143	0.99276	0.98985	1625.8	3133.8	1543.4	0.015	1625.8	3133.8	1543.4	0.015	475.95	1034.2	590.87	1149.8	2099.7	952.49	0.49346	0.52735	0.47652	0	1.1899	1.0446	1.3554	1.4987	1.2923	1.738	1.2257	1.1381	1.32	2.1844e-06	0.98906	0.18952	0.040021	2	215620525	-	-	-	1	5	0.016	5.3452	0.279421	-0.290805
rs6759311	2	215620790	A	C	13148	0.99356	0.98964	2850.3	2769.3	683.38	0.029	2850.3	2769.3	683.38	0.029	1045.6	872.62	182.78	1804.7	1896.7	500.59	0.3281	0.29467	0.34482	0	0.79411	0.71097	0.88697	0.63023	0.5234	0.75885	0.79379	0.73266	0.86002	1.1325e-05	0.98947	-0.18792	0.042804	2	215620790	-	-	-	1	7	0.058	5.6537	0.276147	-0.224807
rs6731308	2	215621122	C	T	13153	0.99144	0.98785	1380	3131.2	1791.8	0.022	1380	3131.2	1791.8	0.022	545.41	1020.5	535.11	834.55	2110.7	1256.7	0.46733	0.50245	0.44977	0	0.73978	0.64878	0.84356	0.65153	0.56194	0.7554	0.80943	0.75155	0.87177	1.1061e-06	0.98633	-0.19622	0.040277	2	215621122	-	-	-	1	0	3.165	5.9066	0.28844	-0.224178
rs6746516	2	215621379	T	G	13155	0.9886	0.9839	1360	3120.6	1822.4	0.019	1360	3120.6	1822.4	0.019	537.92	1018.4	544.67	822.05	2102.2	1277.7	0.46332	0.49839	0.44578	0	0.74034	0.64881	0.84478	0.65144	0.56188	0.75528	0.80952	0.75162	0.87188	1.4698e-06	0.98322	-0.19419	0.040327	2	215621379	-	-	-	1	1	0.31	6.0025	0.192213	-0.26761
rs6751049	2	215625745	G	A	13198	0.98549	0.97718	2351.6	3003	948.35	0.054	2351.6	3003	948.35	0.054	860.95	962.46	277.57	1490.6	2040.6	670.78	0.38868	0.36116	0.40244	0	0.81663	0.72891	0.91491	0.71645	0.60862	0.84338	0.83944	0.77756	0.90624	9.964e-05	0.97686	-0.16136	0.041465	2	215625745	-	-	-	1	3	0.011	2.9313	0.196021	-0.211473
rs4673893	2	215628377	A	G	13245	0.99818	0.99718	2981.8	2721.4	599.8	0.001	2981.8	2721.4	599.8	0.001	1082.9	852.68	165.45	1898.9	1868.8	434.35	0.31105	0.28167	0.32573	0	0.80013	0.71668	0.89329	0.66795	0.55016	0.81095	0.81168	0.74835	0.88038	8.8951e-05	0.99784	-0.17036	0.043472	2	215628377	-	-	-	1	5	0.007	6.2485	0.258705	-0.198411
rs723905	2	215628760	T	C	13250	0.99692	0.99533	1422.4	3090.9	1789.7	0.012	1422.4	3090.9	1789.7	0.012	415.2	1015.3	670.49	1007.2	2075.6	1119.2	0.47086	0.43925	0.48666	0	1.1866	1.0349	1.3604	1.4531	1.2519	1.6868	1.2103	1.1235	1.3038	6.3215e-05	0.99449	0.15901	0.039748	2	215628760	-	-	-	1	5	0.01	5.7226	0.276147	-0.193933
rs723904	2	215628906	A	G	13253	0.99745	0.99606	2984.4	2719.6	599	0.004	2984.4	2719.6	599	0.004	1084.8	851.07	165.16	1899.6	1868.6	433.84	0.31078	0.28115	0.32559	0	0.79758	0.71439	0.89045	0.66666	0.54904	0.80948	0.81013	0.74689	0.87872	7.3663e-05	0.99602	-0.17251	0.043519	2	215628906	-	-	-	1	6	0.014	6.2683	0.279421	-0.165708
rs7584646	2	215629322	A	G	13259	1	1	1536	3116	1651	0	1536	3116	1651	0	449	1036	616	1087	2080	1035	0.49088	0.46026	0.50619	0	1.2058	1.0558	1.3771	1.4409	1.2421	1.6715	1.2021	1.1161	1.2947	8.6469e-05	1	0.15569	0.039659	2	215629322	-	-	-	1	9	0.007	3.2503	0.314901	-0.428853
rs7557557	2	215634627	C	T	13346	1	1	1723	3156	1424	0	1723	3156	1424	0	669	1000	432	1054	2156	992	0.47628	0.4436	0.49262	0	0.73074	0.64648	0.82599	0.6861	0.59122	0.79621	0.82114	0.76228	0.88455	4.4237e-05	1	-0.16393	0.040139	2	215634627	-	-	-	1	6	0.064	10.997	0.270999	-0.219951
rs10932573	2	215634835	T	C	13349	0.99982	0.9997	1721.2	3155.7	1426.1	0	1721.2	3155.7	1426.1	0	669	1000	431.98	1052.2	2155.6	994.17	0.47659	0.44359	0.4931	0	0.72962	0.64547	0.82474	0.68339	0.58888	0.79305	0.81957	0.76082	0.88285	3.5454e-05	0.9996	-0.166	0.040143	2	215634835	-	-	-	1	3	0.7	10.93	0.221885	-0.286136
rs3820727	2	215634993	A	C	13352	0.99631	0.99427	1923.6	3144.2	1235.1	0.01	1923.6	3144.2	1235.1	0.01	753.13	979.27	368.59	1170.5	2165	866.54	0.44538	0.40849	0.46383	0	0.703	0.62434	0.79157	0.66108	0.56761	0.76995	0.79828	0.74061	0.86043	1.6341e-06	0.99447	-0.19461	0.040594	2	215634993	-	-	-	1	5	3.919	10.779	0.270999	-0.307517
rs3768716	2	215635794	T	C	13360	1	1	3578	2338	387	0	3578	2338	387	0	1077	840	184	2501	1498	203	0.24687	0.28748	0.22656	0	1.3022	1.1658	1.4545	2.1048	1.7029	2.6017	1.3774	1.2663	1.4982	1.8684e-10	1	0.29313	0.046004	2	215635794	-	-	-	1	4	0.139	4.5583	0.286133	-0.264226
rs3768714	2	215637319	A	G	13386	0.99891	0.99829	1096.4	3058.5	2148	0.003	1096.4	3058.5	2148	0.003	436.05	1009.9	655.08	660.36	2048.7	1493	0.41658	0.44787	0.40093	0	0.74651	0.64736	0.86084	0.66449	0.57087	0.77348	0.82503	0.76554	0.88914	1.3032e-05	0.99845	-0.17638	0.040458	2	215637319	92	-	-	1	7	3.686	2.635	0.276147	-0.36672
rs3768713	2	215637505	G	A	13389	0.99965	0.99933	3577.9	2335.1	389.98	0	3577.9	2335.1	389.98	0	1074.9	839.1	186.98	2503	1496	203	0.24711	0.28868	0.22633	0	1.306	1.1691	1.4589	2.1447	1.7365	2.6489	1.3873	1.2755	1.509	6.1784e-11	0.99947	0.30054	0.045959	2	215637505	52	-	-	1	5	9.999	4.4902	0.270999	-0.245257
rs60594269	2	215638360	T	TA	13407	0.99874	0.99819	1096.2	3057.3	2149.4	0.005	1096.2	3057.3	2149.4	0.005	436.04	1009.8	655.13	660.21	2047.5	1494.3	0.41646	0.44786	0.40075	0	0.74676	0.64757	0.86114	0.66382	0.57029	0.77269	0.82447	0.76502	0.88854	1.2004e-05	0.99841	-0.17708	0.040452	2	215638360	-	-	-	-	2	0.022	2.6477	0.238956	-0.255391
rs11888027	2	215639612	T	G	13425	0.99895	0.99857	1042.3	3006.1	2254.5	0.003	1042.3	3006.1	2254.5	0.003	420.99	991.53	688.48	621.35	2014.6	1566.1	0.40384	0.43634	0.38759	0	0.72642	0.62823	0.83996	0.64886	0.55693	0.75597	0.81756	0.75839	0.88134	9.0511e-06	0.99897	-0.17974	0.040494	2	215639612	-	-	-	1	2	0.008	3.0887	0.279421	-0.207668
rs7593651	2	215640271	T	C	13434	0.99884	0.9982	1199.8	3124.9	1978.3	0.001	1199.8	3124.9	1978.3	0.001	484.04	1018.8	598.19	715.79	2106.1	1380.1	0.43825	0.47283	0.42095	0	0.71532	0.62344	0.82074	0.64095	0.55166	0.74471	0.8105	0.75235	0.87315	9.4047e-07	0.99846	-0.19779	0.040334	2	215640271	-	-	-	1	4	0.839	2.2967	0.0800445	-0.28299
rs7593780	2	215640396	T	C	13438	0.99918	0.99875	776.63	2834.5	2691.9	0	776.63	2834.5	2691.9	0	339.45	953.57	807.99	437.18	1880.9	1883.9	0.34807	0.3885	0.32785	0	0.65294	0.55541	0.76761	0.55238	0.46882	0.65082	0.76776	0.71089	0.82918	1.4796e-08	0.9988	-0.23616	0.041696	2	215640396	-	-	-	1	2	0.01	3.3191	0.221885	-0.408024
rs6749828	2	215641655	C	G	13454	0.99919	0.99866	1199.6	3124.4	1979	0.001	1199.6	3124.4	1979	0.001	484.02	1018.8	598.23	715.57	2105.7	1380.8	0.43817	0.47282	0.42085	0	0.71527	0.62339	0.82068	0.64053	0.55129	0.74421	0.81021	0.75208	0.87283	9.0679e-07	0.99877	-0.19803	0.040325	2	215641655	-	-	-	1	5	0.003	2.2986	0.28844	-0.269126
rs13422288	2	215642918	C	T	13466	0.9979	0.99686	1208.9	3132	1962.1	0.001	1208.9	3132	1962.1	0.001	489.13	1017.9	594.01	719.81	2114.1	1368.1	0.44026	0.47504	0.42286	0	0.70852	0.61778	0.81259	0.63898	0.55003	0.7423	0.80969	0.75162	0.87225	8.1025e-07	0.99657	-0.19915	0.040371	2	215642918	-	-	-	1	2	0.02	6.1495	0.314901	-0.30761
rs9789462	2	215642940	A	C	13467	0.99969	0.99945	2854.8	2766.3	681.9	0	2854.8	2766.3	681.9	0	855.82	946.3	298.89	1998.9	1820	383.01	0.32763	0.36746	0.30772	0	1.2144	1.0856	1.3586	1.8227	1.536	2.1629	1.3069	1.2089	1.4129	8.4444e-09	0.99954	0.24415	0.042391	2	215642940	-	-	-	1	1	0.168	-	0.192213	-0.413817
rs4672729	2	215643483	A	G	13473	0.99953	0.99924	776.13	2834	2692.9	0	776.13	2834	2692.9	0	339.15	953.9	807.95	436.98	1880.1	1884.9	0.34795	0.38843	0.32771	0	0.6537	0.55603	0.76853	0.55227	0.46871	0.65072	0.76745	0.7106	0.82885	1.4322e-08	0.9991	-0.23637	0.041692	2	215643483	-	-	-	1	9	0.053	3.3205	0.33465	-0.150611
rs17487792	2	215643500	C	T	13475	1	1	3590	2328	385	0	3590	2328	385	0	1081	837	183	2509	1491	202	0.24576	0.28629	0.22549	0	1.3029	1.1664	1.4554	2.1027	1.7004	2.6002	1.3778	1.2665	1.4989	1.6201e-10	1	0.29422	0.046018	2	215643500	-	-	-	1	10	0	4.5637	0.314901	-0.195015
rs17487827	2	215644335	C	G	13485	0.99987	0.99969	3580.6	2332.5	389.96	0	3580.6	2332.5	389.96	0	1074.7	839.37	186.94	2505.9	1493.1	203.02	0.2469	0.28873	0.22598	0	1.3108	1.1734	1.4642	2.1471	1.7384	2.6518	1.3904	1.2783	1.5123	4.4102e-11	0.99963	0.30282	0.045954	2	215644335	-	-	-	1	1	0.009	4.5301	0.192213	-0.215671
rs3768708	2	215645046	C	T	13492	0.99964	0.99928	458.14	2456.6	3388.2	0.001	458.14	2456.6	3388.2	0.001	220.15	863.35	1017.5	237.98	1593.3	2370.7	0.26756	0.31025	0.24622	0	0.58575	0.47903	0.71625	0.46395	0.38082	0.56523	0.72622	0.669	0.78834	1.0321e-10	0.99883	-0.28948	0.044797	2	215645046	-	-	-	1	6	0.06	7.2994	0.221885	-0.400863
rs3768707	2	215645135	A	G	13494	0.99974	0.99946	458.1	2453.3	3391.6	0.001	458.1	2453.3	3391.6	0.001	220.13	861.21	1019.7	237.97	1592.1	2371.9	0.26729	0.30973	0.24608	0	0.58478	0.47821	0.71508	0.46473	0.38146	0.56617	0.72743	0.67009	0.78967	1.4126e-10	0.99915	-0.28729	0.044787	2	215645135	-	-	-	1	2	0.004	7.3023	0.28844	-0.281893
rs2229571	2	215645464	C	G	13498	0.99888	0.99807	1094.3	3056.8	2151.9	0.005	1094.3	3056.8	2151.9	0.005	435.13	1010.4	655.45	659.16	2046.4	1496.4	0.4161	0.44757	0.40037	0	0.74796	0.64855	0.8626	0.66351	0.56998	0.77238	0.82413	0.7647	0.88818	1.1324e-05	0.99764	-0.17768	0.040472	2	215645464	-	-	-	1	7	1.344	2.4427	0.319516	-0.151693
rs2070096	2	215645545	C	G	13499	0.9998	0.99952	3580.5	2332.5	390	0.001	3580.5	2332.5	390	0.001	1074.5	839.49	186.96	2505.9	1493	203.04	0.24691	0.28877	0.22598	0	1.3112	1.1738	1.4648	2.1474	1.7387	2.6522	1.3907	1.2786	1.5126	4.2422e-11	0.99937	0.30311	0.045958	2	215645545	-	-	-	1	6	0.014	4.7077	0.323324	-0.150861
rs16852750	2	215646683	A	G	13506	0.99954	0.99903	3578	2334.9	390.04	0.001	3578	2334.9	390.04	0.001	1074	840.04	186.97	2504	1494.9	203.07	0.24711	0.28891	0.22621	0	1.3102	1.1729	1.4635	2.1467	1.7381	2.6514	1.3898	1.2778	1.5116	4.3657e-11	0.99898	0.30297	0.045967	2	215646683	-	-	-	1	1	0.008	4.7905	0.33465	-0.312183
rs147923087	2	215648985	CCAA	C	13532	0.99929	0.9987	3583.6	2331.8	387.62	0.002	3583.6	2331.8	387.62	0.002	1078.3	838.12	184.55	2505.3	1493.7	203.07	0.24647	0.2873	0.22606	0	1.3036	1.167	1.4562	2.1114	1.7085	2.6093	1.3801	1.2687	1.5012	1.2546e-10	0.99824	0.29607	0.046027	2	215648985	-	-	-	-	0	0.466	4.7873	0.323324	-0.315547
rs146137884	2	215649795	TTCTTCCCTCTACC	T	13543	0.99839	0.99745	1096.7	3060.7	2145.5	0.002	1096.7	3060.7	2145.5	0.002	435.79	1011.3	653.95	660.93	2049.5	1491.6	0.4168	0.44808	0.40116	0	0.74835	0.64897	0.86294	0.66492	0.5712	0.774	0.82512	0.76563	0.88923	1.385e-05	0.99724	-0.17598	0.040489	2	215649795	-	-	-	-	2	0.063	2.4802	0.308189	-0.371418
rs17488049	2	215651750	G	A	13568	0.99945	0.99887	3582.4	2332.4	388.23	0.002	3582.4	2332.4	388.23	0.002	1078.1	837.8	185.11	2504.3	1494.6	203.12	0.24662	0.28749	0.22618	0	1.3021	1.1657	1.4545	2.1168	1.7132	2.6156	1.3804	1.269	1.5015	1.1555e-10	0.99838	0.29655	0.046012	2	215651750	-	-	-	1	4	9.477	4.8796	0.343073	-0.23879
rs6747897	2	215653394	A	T	13585	0.99897	0.99821	1198.5	3123.7	1980.7	0.001	1198.5	3123.7	1980.7	0.001	482.9	1019.6	598.48	715.63	2104.1	1382.3	0.43795	0.47249	0.42068	0	0.71812	0.62584	0.824	0.64165	0.55223	0.74554	0.8107	0.75253	0.87337	9.7979e-07	0.99787	-0.19751	0.040343	2	215653394	-	-	-	1	7	0.41	2.4133	0.196021	-0.38249
rs7587476	2	215653887	T	C	13589	1	1	458	2456	3389	0	458	2456	3389	0	219	864	1018	239	1592	2371	0.26749	0.30985	0.24631	0	0.59228	0.48434	0.72426	0.46857	0.38459	0.57088	0.72791	0.67055	0.79018	1.6645e-10	1	-0.28603	0.044766	2	215653887	-	-	-	1	1	0.021	7.5405	0.314901	-0.350997
rs7574061	2	215654302	G	T	13593	0.99365	0.99059	1505.4	3160.7	1636.9	0.025	1505.4	3160.7	1636.9	0.025	593.34	1026.5	481.17	912.09	2134.2	1155.7	0.48957	0.52669	0.47101	0	0.73936	0.65092	0.83981	0.64001	0.5518	0.74233	0.80015	0.74294	0.86176	1.3131e-06	0.98942	-0.19442	0.040189	2	215654302	-	-	-	1	0	4.846	2.8193	0.018362	-0.221782
rs10177334	2	215655287	C	T	13605	0.99832	0.99674	773.31	2840.5	2689.2	0.009	773.31	2840.5	2689.2	0.009	336.98	958.27	805.74	436.33	1882.2	1883.4	0.34802	0.38844	0.32781	0	0.6592	0.5606	0.77515	0.55392	0.46997	0.65287	0.76777	0.7109	0.82919	1.4488e-08	0.99619	-0.23691	0.041801	2	215655287	-	-	-	1	5	0.002	3.5067	0.180886	-0.277147
rs2121285	2	215656168	C	G	13618	0.99776	0.99489	460.38	2459.9	3382.7	0.01	460.38	2459.9	3382.7	0.01	220.11	864.95	1015.9	240.27	1594.9	2366.8	0.26818	0.31061	0.24696	0	0.59196	0.4843	0.72355	0.46854	0.38473	0.57062	0.72789	0.67057	0.79011	1.2267e-10	0.99443	-0.28879	0.044872	2	215656168	-	-	-	1	3	0.42	7.6596	0.258705	-0.22573
rs2121284	2	215656260	T	C	13620	0.99725	0.99446	666.96	2736.9	2899.2	0.012	666.96	2736.9	2899.2	0.012	281.55	937.82	881.62	385.41	1799.1	2017.5	0.32293	0.35719	0.30579	0	0.71358	0.60037	0.84814	0.59818	0.50323	0.71104	0.79271	0.73299	0.8573	6.7589e-07	0.99414	-0.21158	0.042586	2	215656260	-	-	-	1	6	10	7.2082	0.270999	-0.313015
rs1542173	2	215657560	C	T	13632	0.9963	0.99176	454.81	2455.4	3392.8	0.006	454.81	2455.4	3392.8	0.006	218	861.88	1021.1	236.81	1593.5	2371.7	0.26694	0.30887	0.24597	0	0.58753	0.48017	0.71888	0.46769	0.38365	0.57013	0.72991	0.67235	0.7924	1.8227e-10	0.99067	-0.28717	0.045042	2	215657560	-	-	-	1	6	0.265	7.8156	0.308189	-0.154809
rs62201985	2	215658638	A	G	13641	0.9941	0.98711	3579.7	2333.2	390.02	0.013	3579.7	2333.2	390.02	0.013	1076	838.79	186.19	2503.7	1494.4	203.83	0.24697	0.28824	0.22633	0	1.306	1.1691	1.4589	2.1255	1.7209	2.6252	1.3843	1.2727	1.5057	6.5287e-11	0.98526	0.30229	0.046284	2	215658638	-	-	-	1	3	0.385	5.1326	0.233211	-0.347799
rs2734675	2	215658847	T	C	13643	0.99307	0.98606	454.82	2454.6	3393.6	0.013	454.82	2454.6	3393.6	0.013	217.68	860.75	1022.6	237.14	1593.8	2371.1	0.26687	0.30845	0.24608	0	0.58832	0.48081	0.71987	0.46981	0.38539	0.5727	0.73179	0.67407	0.79445	2.7217e-10	0.98424	-0.28531	0.045189	2	215658847	-	-	-	1	1	0.001	7.9645	0.308189	-0.165253
rs2734674	2	215658895	A	G	13644	0.9929	0.9858	454.74	2453.1	3395.1	0.012	454.74	2453.1	3395.1	0.012	217.63	859.33	1024	237.11	1593.8	2371.1	0.26675	0.30809	0.24608	0	0.58745	0.48009	0.71883	0.47056	0.38601	0.57362	0.73302	0.67519	0.7958	3.4772e-10	0.98382	-0.28365	0.045197	2	215658895	-	-	-	1	1	0.095	8.0441	0.258705	-0.188904
rs76931903	2	215659309	A	ATTC	13649	0.98037	0.96335	463.35	2520	3319.6	0.065	463.35	2520	3319.6	0.065	218.38	883.23	999.37	244.97	1636.8	2320.2	0.27342	0.31414	0.25306	0	0.60533	0.49564	0.73929	0.48317	0.39681	0.58832	0.73971	0.68173	0.80261	3.5321e-10	0.95984	-0.28638	0.04565	2	215659309	-	-	-	-	0	0.783	8.3126	0.138484	-0.473113
.	2	215659310	T	TTC	13650	0.97861	0.95949	467.54	2526.7	3308.7	0.081	467.54	2526.7	3308.7	0.081	219.05	885.15	996.77	248.49	1641.5	2311.9	0.27462	0.31491	0.25447	0	0.6117	0.50122	0.74653	0.48909	0.40194	0.59514	0.74254	0.6844	0.80561	5.1931e-10	0.95567	-0.28383	0.045683	2	215659310	-	-	-	1	0	0.635	8.2458	0.138484	-0.488601
.	2	215659311	T	TC	13651	0.97813	0.95867	469.58	2526.6	3306.7	0.082	469.58	2526.6	3306.7	0.082	219.62	884.95	996.4	249.96	1641.6	2310.3	0.27493	0.31514	0.25483	0	0.61352	0.50288	0.74849	0.49085	0.40352	0.59707	0.74318	0.68501	0.80629	5.8439e-10	0.95511	-0.28288	0.045665	2	215659311	-	-	-	1	0	0.478	5.3578	0.117235	-0.503621
rs34358404	2	215659454	C	T	13656	0.98263	0.96407	3663.2	2286.2	353.55	0.054	3663.2	2286.2	353.55	0.054	1110.5	819.38	171.11	2552.7	1466.8	182.44	0.23745	0.27644	0.21796	0	1.2841	1.1494	1.4345	2.1559	1.7299	2.6868	1.3708	1.2589	1.4927	3.2751e-10	0.96031	0.29951	0.047653	2	215659454	-	-	-	1	1	1.131	5.2199	0.195054	-0.185584
rs12473175	2	215659608	C	T	13658	0.96672	0.94038	3031.9	2695	575.91	0.158	3031.9	2695	575.91	0.158	938.24	921.01	241.69	2093.7	1774	334.22	0.30517	0.33423	0.29064	0	1.1585	1.0371	1.2942	1.6137	1.3444	1.9368	1.2253	1.1316	1.3267	2.8257e-06	0.93617	0.21018	0.04488	2	215659608	-	-	-	1	2	0.027	-	0.286133	-0.354015
rs6712055	2	215666904	T	C	13752	0.98695	0.97972	2880.8	2763	659.19	0.005	2880.8	2763	659.19	0.005	856.98	957.04	286.98	2023.8	1806	372.21	0.32377	0.36435	0.30347	0	1.2515	1.119	1.3997	1.8208	1.5309	2.1657	1.3156	1.2167	1.4226	1.5668e-09	0.97783	0.26017	0.043093	2	215666904	45	-	-	1	1	0.31	2.9746	0.0945819	-0.275896
rs34071070	2	215667788	C	CA	13763	0.98669	0.97913	2882	2762.5	658.43	0.022	2882	2762.5	658.43	0.022	857.31	957.28	286.4	2024.7	1805.2	372.03	0.32361	0.36413	0.30334	0	1.2524	1.1198	1.4006	1.8181	1.5284	2.1626	1.3151	1.2162	1.4221	1.6318e-09	0.97726	0.26	0.043113	2	215667788	30	-	-	-	0	2.52	3.6914	0.250653	-0.177832
rs6720708	2	215671317	A	G	13816	0.99675	0.99328	580.82	2654.6	3067.6	0.008	580.82	2654.6	3067.6	0.008	262.16	915.13	923.71	318.66	1739.4	2143.9	0.30273	0.34256	0.28281	0	0.63951	0.53311	0.76714	0.52373	0.43714	0.62747	0.75681	0.699	0.81939	9.5552e-09	0.99229	-0.24952	0.043482	2	215671317	-	-	-	1	3	0.011	15.139	0.279421	-0.241279
rs6749428	2	215671372	C	T	13817	0.99622	0.99283	817.97	2866.2	2618.9	0.009	817.97	2866.2	2618.9	0.009	331.12	966.43	803.44	486.85	1899.7	1815.4	0.35714	0.38759	0.34191	0	0.74799	0.63761	0.87747	0.65071	0.55314	0.76549	0.8209	0.76029	0.88634	4.0378e-05	0.99203	-0.17079	0.041603	2	215671372	-	-	-	1	2	0.011	15.399	0.314901	-0.150861
rs12478173	2	215671476	T	C	13818	0.99378	0.98961	2673.6	2880.3	749.07	0.026	2673.6	2880.3	749.07	0.026	1007.9	877.94	215.16	1665.7	2002.4	533.91	0.34733	0.31134	0.36533	0	0.72462	0.64822	0.81001	0.666	0.55821	0.79459	0.78543	0.72579	0.84996	4.1902e-06	0.98923	-0.19557	0.0425	2	215671476	-	-	-	1	2	3.312	12.595	0.286133	-0.101807
rs6753417	2	215672347	C	T	13833	0.9959	0.99317	2673.7	2879.8	749.39	0.02	2673.7	2879.8	749.39	0.02	1006.9	878.73	215.34	1666.8	2001.1	534.05	0.34735	0.31162	0.36521	0	0.72689	0.65026	0.81256	0.66748	0.55948	0.79633	0.78682	0.72709	0.85146	5.3225e-06	0.99302	-0.19304	0.042411	2	215672347	-	-	-	1	2	0.001	12.632	0.28844	-0.332324
rs11281926	2	215672461	T	TGAGGCTCA	13836	0.99769	0.9959	587.88	2670.2	3044.9	0.007	587.88	2670.2	3044.9	0.007	267.13	917.57	916.29	320.75	1752.6	2128.6	0.30509	0.34551	0.28488	0	0.62863	0.52459	0.75331	0.51686	0.43178	0.61872	0.75461	0.69709	0.81687	7.2925e-09	0.99532	-0.25079	0.043359	2	215672461	32	-	-	-	10	0.07	15.055	0.33465	-0.266419
rs6435862	2	215672546	G	T	13838	1	1	580	2656	3067	0	580	2656	3067	0	262	914	925	318	1742	2142	0.30271	0.34222	0.28296	0	0.63683	0.53082	0.76401	0.52414	0.43745	0.62801	0.75851	0.70057	0.82124	1.5181e-08	1	-0.24519	0.043324	2	215672546	50	-	-	1	14	0.02	15.046	0.343073	-0.204173
rs6757091	2	215672793	G	C	13840	0.99743	0.99583	1099.6	3060.3	2143.1	0.007	1099.6	3060.3	2143.1	0.007	454.75	995.27	650.97	644.84	2065.1	1492.1	0.41722	0.4533	0.39918	0	0.68343	0.59304	0.78759	0.61866	0.53181	0.71969	0.8013	0.74355	0.86353	2.564e-06	0.99566	-0.19065	0.040538	2	215672793	40	-	-	1	7	0.107	18.218	0.0800445	-0.220245
rs6756902	2	215672827	C	T	13842	0.99734	0.99566	1099.7	3060.5	2142.9	0.006	1099.7	3060.5	2142.9	0.006	454.78	995.29	650.93	644.89	2065.2	1491.9	0.41725	0.45332	0.39921	0	0.68341	0.59303	0.78757	0.61868	0.53183	0.71972	0.80132	0.74357	0.86355	2.5636e-06	0.99551	-0.19067	0.040542	2	215672827	29	-	-	1	7	0.497	18.018	0.244538	-0.297428
rs6757242	2	215673069	C	T	13845	0.99665	0.99423	2676.8	2877.8	748.39	0.013	2676.8	2877.8	748.39	0.013	1008.2	878.32	214.5	1668.6	1999.5	533.89	0.34703	0.31112	0.36498	0	0.727	0.65036	0.81266	0.66495	0.55726	0.79345	0.78577	0.7261	0.85035	4.821e-06	0.99429	-0.1938	0.042385	2	215673069	26	-	-	1	1	0.034	12.658	0.250653	-0.180728
rs11463562	2	215673218	G	GA	13848	0.99457	0.99011	665.61	2760.8	2876.6	0.013	665.61	2760.8	2876.6	0.013	302.49	933.02	865.48	363.11	1827.8	2011.1	0.32461	0.36602	0.3039	0	0.61277	0.51607	0.72759	0.51659	0.4349	0.61362	0.7562	0.69938	0.81763	8.5409e-09	0.98911	-0.24656	0.042824	2	215673218	63	-	-	-	10	0.884	20.295	0.286133	-0.363651
rs67056876	2	215673424	CAAG	C	13850	0.99539	0.99279	1101.3	3061.4	2140.3	0.007	1101.3	3061.4	2140.3	0.007	454.68	996.4	649.92	646.63	2065	1490.4	0.41758	0.45354	0.3996	0	0.68622	0.5955	0.79076	0.62018	0.53313	0.72146	0.80194	0.74415	0.86422	2.5951e-06	0.99254	-0.19084	0.040599	2	215673424	60	-	-	-	22	0.001	18.288	0.287474	-0.228626
rs6715570	2	215673440	T	C	13851	0.99805	0.99643	656	2741.7	2905.3	0.008	656	2741.7	2905.3	0.008	296.31	927.36	877.33	359.7	1814.3	2028	0.32157	0.36173	0.30149	0	0.62048	0.52195	0.73762	0.52517	0.44175	0.62434	0.7616	0.70425	0.82363	2.6309e-08	0.99707	-0.23762	0.042704	2	215673440	60	-	-	1	29	0.012	20.011	0.195054	-0.287921
rs12477063	2	215673664	C	T	13852	0.99635	0.99443	1102.1	3061.1	2139.8	0.007	1102.1	3061.1	2139.8	0.007	456.08	995.04	649.87	646.05	2066	1489.9	0.41769	0.45388	0.39959	0	0.68222	0.59207	0.78611	0.61787	0.53117	0.71872	0.80078	0.74307	0.86296	2.1302e-06	0.99453	-0.19225	0.040554	2	215673664	82	-	-	1	72	0.005	18.317	0.196021	-0.219822
rs17489231	2	215673739	T	G	13853	0.99652	0.99399	663.34	2751.8	2887.8	0.009	663.34	2751.8	2887.8	0.009	299.75	929.25	872	363.59	1822.6	2015.8	0.32354	0.36382	0.3034	0	0.61845	0.52067	0.73461	0.52472	0.44166	0.62339	0.76161	0.70434	0.82355	3.014e-08	0.99416	-0.23667	0.042715	2	215673739	187	-	-	1	145	0	19.891	0.195054	-0.117879
rs13021937	2	215673937	C	T	13857	0.99669	0.99408	654.7	2745.2	2903.1	0.012	654.7	2745.2	2903.1	0.012	295.77	929.22	876.01	358.93	1815.9	2027.1	0.32164	0.36191	0.3015	0	0.62098	0.52231	0.73829	0.52443	0.44107	0.62356	0.76102	0.70371	0.823	2.0624e-08	0.99458	-0.23986	0.042781	2	215673937	264	-	-	1	128	0.023	19.854	0.308189	-0.226666
rs35933323	2	215674090	T	G	13859	0.99658	0.99384	654.58	2745.4	2903	0.021	654.58	2745.4	2903	0.021	295.83	929.25	875.91	358.74	1816.2	2027.1	0.32164	0.36195	0.30148	0	0.62047	0.52187	0.73768	0.52399	0.44069	0.62304	0.76083	0.70353	0.82279	1.9606e-08	0.99435	-0.24028	0.042789	2	215674090	264	-	-	1	126	0	19.841	0.308189	-0.133632
rs1048108	2	215674224	G	A	13860	0.99814	0.99658	2675	2880.2	747.75	0.01	2675	2880.2	747.75	0.01	1009.3	877.86	213.84	1665.7	2002.4	533.91	0.34711	0.3107	0.36532	0	0.72355	0.64728	0.8088	0.66102	0.55387	0.78888	0.78307	0.72359	0.84744	2.7818e-06	0.99661	-0.1984	0.042337	2	215674224	162	-	-	1	336	8.46	12.589	0.314901	-0.227673
rs1129804	2	215674323	C	G	13861	0.99701	0.99464	656.51	2746.3	2900.1	0.014	656.51	2746.3	2900.1	0.014	296.75	929.67	874.58	359.76	1816.7	2025.6	0.32202	0.36249	0.30178	0	0.62041	0.52194	0.73746	0.52346	0.44032	0.62229	0.76016	0.70294	0.82205	1.7531e-08	0.99531	-0.2409	0.042753	2	215674323	329	-	-	1	609	0	19.84	0.33465	-0.135592
rs17489363	2	215674341	A	G	13862	0.9971	0.99481	656.16	2746.5	2900.3	0.01	656.16	2746.5	2900.3	0.01	296.7	929.65	874.65	359.46	1816.8	2025.7	0.32198	0.36246	0.30173	0	0.61992	0.52151	0.73691	0.52312	0.44002	0.62191	0.76007	0.70285	0.82195	1.7316e-08	0.99545	-0.241	0.042754	2	215674341	329	-	-	1	709	0.027	19.839	0.270999	-0.265965
rs34732883	2	215674371	C	T	13863	0.99619	0.9937	996.77	3024.2	2282	0.01	996.77	3024.2	2282	0.01	409.95	993.08	697.97	586.82	2031.1	1584.1	0.39804	0.43146	0.38134	0	0.69988	0.60406	0.81089	0.63073	0.54048	0.73605	0.81224	0.75335	0.87573	8.5916e-06	0.99377	-0.18203	0.040907	2	215674371	329	-	-	1	814	0.008	18.909	0.196021	-0.221124
rs717548	2	215676905	G	A	13886	0.99591	0.99336	968.18	2991.6	2343.2	0.009	968.18	2991.6	2343.2	0.009	396.97	988.26	715.77	571.21	2003.3	1627.4	0.39092	0.42413	0.37432	0	0.70982	0.61155	0.82389	0.63285	0.5418	0.7392	0.81228	0.75324	0.87595	7.071e-06	0.99328	-0.18393	0.040951	2	215676905	-	-	-	1	3	1.098	20.337	0.286133	-0.189079
rs6744811	2	215677308	A	C	13889	1	1	2628	2897	778	0	2628	2897	778	0	989	894	218	1639	2003	560	0.35324	0.31652	0.37161	0	0.73967	0.6616	0.82696	0.64514	0.54143	0.7687	0.78309	0.72387	0.84715	1.7385e-06	1	-0.20095	0.042025	2	215677308	-	-	-	1	8	0.038	13.319	0.308189	-0.305732
rs13001462	2	215678346	G	A	13903	0.99189	0.98591	3348.3	2494.5	460.2	0.014	3348.3	2494.5	460.2	0.014	1007	877.06	216.9	2341.2	1617.5	243.3	0.2709	0.31196	0.25037	0	1.2606	1.1288	1.4079	2.0726	1.7014	2.5249	1.3576	1.2509	1.4733	4.5869e-10	0.98503	0.28167	0.045192	2	215678346	-	-	-	1	2	0.021	9.6464	0.308189	-0.19348
rs2166459	2	215679792	C	G	13924	0.99736	0.99528	2639.9	2889.3	773.87	0.002	2639.9	2889.3	773.87	0.002	991.74	889.83	219.42	1648.1	1999.4	554.45	0.35198	0.3162	0.36986	0	0.73959	0.66153	0.82687	0.65768	0.55207	0.78349	0.78783	0.72822	0.85231	3.2715e-06	0.99478	-0.19603	0.042131	2	215679792	-	-	-	1	6	0.91	13.314	0.286133	-0.207918
rs36086595	2	215680293	A	G	13930	0.99067	0.98349	3338.4	2500.7	463.87	0.013	3338.4	2500.7	463.87	0.013	1005.6	877.3	218.13	2332.8	1623.4	245.75	0.27197	0.3126	0.25166	0	1.2537	1.1225	1.4001	2.0591	1.6914	2.5069	1.3523	1.2462	1.4675	7.5266e-10	0.98206	0.27821	0.045203	2	215680293	-	-	-	1	5	0.024	9.6296	0.184694	-0.177128
rs12617559	2	215680910	A	G	13937	0.99666	0.99407	2639.9	2889.6	773.45	0.009	2639.9	2889.6	773.45	0.009	991.39	890.23	219.38	1648.5	1999.4	554.07	0.35194	0.31628	0.36977	0	0.74036	0.66221	0.82772	0.65837	0.55264	0.78434	0.7884	0.72875	0.85293	3.4531e-06	0.99337	-0.19572	0.042165	2	215680910	30	-	22.1	-	9	9.571	13.311	0.270999	-0.320892
rs6726763	2	215681580	T	G	13944	0.99031	0.98276	3337.9	2500.9	464.16	0.01	3337.9	2500.9	464.16	0.01	1005.5	877.38	218.1	2332.4	1623.6	246.07	0.27204	0.31261	0.25175	0	1.2535	1.1224	1.4	2.0559	1.6888	2.5028	1.3517	1.2456	1.4668	7.8525e-10	0.98123	0.27799	0.045217	2	215681580	-	-	-	1	1	0.04	9.6152	0.130062	-0.474572
rs13018304	2	215682218	T	G	13949	0.99023	0.98263	3337.9	2501.1	464	0.024	3337.9	2501.1	464	0.024	1005.6	877.32	218.08	2332.3	1623.7	245.91	0.27202	0.31259	0.25173	0	1.2532	1.1221	1.3996	2.0569	1.6895	2.5041	1.3517	1.2456	1.4668	7.7767e-10	0.98098	0.27811	0.045226	2	215682218	67	-	-	1	4	0.062	9.6142	0.221885	-0.158787
rs1838807	2	215682289	C	G	13951	0.99588	0.99276	2641.8	2888.7	772.49	0.006	2641.8	2888.7	772.49	0.006	992.18	889.51	219.31	1649.6	1999.2	553.18	0.35171	0.31607	0.36953	0	0.73977	0.66169	0.82706	0.65917	0.55328	0.78531	0.78847	0.72881	0.85302	3.4735e-06	0.99203	-0.19583	0.0422	2	215682289	67	-	-	1	6	0.534	13.308	0.319516	-0.276879
rs72946209	2	215685306	C	T	13971	0.99346	0.98913	2652.2	2881.2	769.59	0.019	2652.2	2881.2	769.59	0.019	997.35	884.63	219.01	1654.8	1996.6	550.58	0.35066	0.31477	0.36861	0	0.73515	0.65756	0.82189	0.66	0.55393	0.78637	0.78685	0.72726	0.85132	2.595e-06	0.98843	-0.19875	0.042283	2	215685306	-	-	-	1	1	0.018	13.29	0.270999	-0.203894
rs13014023	2	215685465	G	A	13974	0.98791	0.97749	3472.6	2419	411.32	0.045	3472.6	2419	411.32	0.045	1049.5	861.97	189.53	2423.2	1557	221.79	0.25715	0.29534	0.23805	0	1.2782	1.1447	1.4273	1.9731	1.6042	2.4268	1.3415	1.2345	1.4578	4.0399e-09	0.97512	0.2718	0.046204	2	215685465	-	-	-	1	3	0.075	6.3028	0.33465	-0.143767
rs13026390	2	215687075	A	G	13990	0.98803	0.97874	3328.5	2506.3	468.2	0.037	3328.5	2506.3	468.2	0.037	1001.1	880.74	219.18	2327.4	1625.5	249.02	0.2731	0.31392	0.25268	0	1.2597	1.1279	1.4069	2.0464	1.682	2.4896	1.3532	1.2472	1.4684	5.3307e-10	0.97664	0.28108	0.04527	2	215687075	-	-	-	1	6	0.004	9.5562	0.276147	-0.424499
rs11360460	2	215688571	GA	G	14004	0.99184	0.98755	2654	2880.6	768.45	0.017	2654	2880.6	768.45	0.017	997.8	884.31	218.89	1656.2	1996.3	549.56	0.35043	0.31463	0.36832	0	0.73528	0.65768	0.82203	0.66111	0.55484	0.78774	0.78732	0.72768	0.85184	2.6397e-06	0.98671	-0.19882	0.042328	2	215688571	-	-	-	-	7	0.008	13.27	0.183727	-0.590772
rs6758178	2	215688858	T	C	14010	0.9917	0.98744	2654.1	2880.5	768.35	0.015	2654.1	2880.5	768.35	0.015	997.83	884.28	218.88	1656.3	1996.2	549.47	0.35041	0.31462	0.3683	0	0.7353	0.6577	0.82205	0.66121	0.55492	0.78786	0.78736	0.72772	0.85189	2.6472e-06	0.98659	-0.19881	0.042331	2	215688858	-	-	-	1	15	0.083	13.275	0.33465	-0.16455
rs17424051	2	215688992	G	C	14012	0.98777	0.97857	3328.8	2505.9	468.25	0.035	3328.8	2505.9	468.25	0.035	1001.7	880.15	219.1	2327.1	1625.7	249.16	0.27308	0.31374	0.25274	0	1.2577	1.1261	1.4046	2.0428	1.6791	2.4852	1.3517	1.2457	1.4667	6.507e-10	0.9767	0.27965	0.045268	2	215688992	-	-	-	1	6	0.091	9.5407	0.180886	-0.223567
rs62202001	2	215690359	C	G	14019	0.98744	0.97819	3328.4	2506.1	468.54	0.032	3328.4	2506.1	468.54	0.032	1001.7	880.22	219.07	2326.7	1625.8	249.48	0.27314	0.31375	0.25283	0	1.2575	1.1259	1.4044	2.0396	1.6765	2.4812	1.3511	1.2451	1.466	6.8541e-10	0.97632	0.2793	0.045272	2	215690359	-	-	-	1	5	0.718	9.5285	0.250653	-0.345356
rs62202002	2	215690600	T	C	14021	0.98739	0.97815	3328.3	2506.1	468.56	0.039	3328.3	2506.1	468.56	0.039	1001.7	880.22	219.06	2326.6	1625.9	249.5	0.27314	0.31374	0.25284	0	1.2574	1.1259	1.4044	2.0393	1.6763	2.4809	1.351	1.2451	1.4659	6.8951e-10	0.97628	0.27926	0.045272	2	215690600	-	-	-	1	2	0.005	9.5264	0.33465	-0.188421
rs13009646	2	215691259	T	A	14028	0.98726	0.97804	3328.2	2506.2	468.66	0.036	3328.2	2506.2	468.66	0.036	1001.7	880.25	219.05	2326.5	1625.9	249.61	0.27316	0.31374	0.25287	0	1.2574	1.1258	1.4043	2.0382	1.6754	2.4795	1.3508	1.2449	1.4657	7.0228e-10	0.97614	0.27914	0.045274	2	215691259	-	-	-	1	7	0.225	9.5208	0.323324	-0.362161
rs2121287	2	215692026	T	C	14036	0.98628	0.98148	2262.7	3026.4	1013.9	0.02	2262.7	3026.4	1013.9	0.02	852.19	966.47	282.33	1410.5	2059.9	731.6	0.40094	0.36438	0.41922	0	0.77657	0.69267	0.87063	0.63872	0.54346	0.75069	0.79421	0.73585	0.8572	1.1557e-06	0.97982	-0.20009	0.041144	2	215692026	-	-	-	1	6	0.012	4.2845	0.308189	-0.250287
rs9789570	2	215694650	T	G	14054	0.99032	0.98802	2649.7	2884.5	768.75	0.006	2649.7	2884.5	768.75	0.006	993.92	888.22	218.86	1655.8	1996.3	549.89	0.35079	0.31555	0.36841	0	0.74122	0.66301	0.82866	0.66306	0.55645	0.79009	0.79038	0.73055	0.85512	3.8277e-06	0.98695	-0.19557	0.042326	2	215694650	-	-	-	1	12	0.054	13.261	0.28844	-0.296604
rs34112702	2	215696002	A	G	14074	0.98751	0.97942	3328.8	2506.5	467.61	0.025	3328.8	2506.5	467.61	0.025	1004.8	877.93	218.24	2324	1628.6	249.37	0.27303	0.31281	0.25314	0	1.2468	1.1163	1.3924	2.0241	1.6636	2.4628	1.343	1.2377	1.4573	1.5682e-09	0.97728	0.2732	0.045253	2	215696002	-	-	-	1	15	7.543	9.491	0.33465	-0.222235
rs13031306	2	215697768	C	G	14098	0.98784	0.98346	2260.5	3030.2	1012.3	0.005	2260.5	3030.2	1012.3	0.005	848.51	970.38	282.11	1412	2059.8	730.15	0.40098	0.36521	0.41886	0	0.78396	0.69926	0.87891	0.64298	0.54701	0.75578	0.7982	0.73957	0.86149	1.937e-06	0.98165	-0.19575	0.041126	2	215697768	-	-	-	1	12	0.082	4.2668	0.33465	-0.23069
rs13008641	2	215698033	T	C	14100	0.9863	0.9761	3367.1	2479.4	456.55	0.035	3367.1	2479.4	456.55	0.035	1020	869.66	211.37	2347.1	1609.7	245.19	0.26912	0.30757	0.24989	0	1.2433	1.1132	1.3885	1.9838	1.6273	2.4184	1.3333	1.2283	1.4474	6.3511e-09	0.97368	0.26429	0.04551	2	215698033	-	-	-	1	8	0.026	9.2643	0.33465	-0.245606
rs13032278	2	215698034	G	A	14101	0.9863	0.9761	3367.1	2479.4	456.55	0.032	3367.1	2479.4	456.55	0.032	1020	869.66	211.37	2347.1	1609.7	245.19	0.26912	0.30757	0.24989	0	1.2433	1.1132	1.3885	1.9838	1.6273	2.4184	1.3333	1.2283	1.4474	6.3508e-09	0.97368	0.26429	0.04551	2	215698034	-	-	-	1	8	0.084	9.2645	0.33465	-0.250915
rs34330242	2	215698195	G	A	14103	0.99176	0.98845	2655.9	2882.1	765	0.006	2655.9	2882.1	765	0.006	995.38	887.08	218.54	1660.5	1995	546.47	0.35	0.31513	0.36744	0	0.74177	0.66352	0.82925	0.66713	0.55978	0.79508	0.79212	0.73213	0.85703	4.6366e-06	0.9874	-0.19395	0.042341	2	215698195	-	-	-	1	4	0.138	13.236	0.202733	-0.310413
rs58430496	2	215699447	C	T	14113	0.97681	0.95683	3356.5	2514.8	431.63	0.071	3356.5	2514.8	431.63	0.071	1004.3	895.05	201.6	2352.2	1619.7	230.03	0.26798	0.30897	0.24748	0	1.2942	1.1593	1.4448	2.0527	1.6755	2.5147	1.3595	1.2524	1.4758	3.0459e-11	0.95136	0.30796	0.046349	2	215699447	-	-	-	1	0	-10	3.7534	0.250653	-0.195091
rs78858063	2	215701075	G	T	14114	0.97376	0.96141	2328.1	3012.4	962.44	0.067	2328.1	3012.4	962.44	0.067	872.84	959.61	268.53	1455.2	2052.8	693.91	0.39167	0.35618	0.40941	0	0.77936	0.69563	0.87316	0.64517	0.54761	0.76012	0.79806	0.73917	0.86165	1.9312e-06	0.9604	-0.19902	0.041808	2	215701075	-	-	-	1	1	-10	3.0487	0.158233	-0.278309
rs76807522	2	215701081	G	T	14115	0.97376	0.96141	2328.1	3012.4	962.44	0.067	2328.1	3012.4	962.44	0.067	872.84	959.61	268.53	1455.2	2052.8	693.91	0.39167	0.35618	0.40941	0	0.77936	0.69563	0.87316	0.64518	0.54761	0.76013	0.79806	0.73917	0.86165	1.9318e-06	0.9604	-0.19902	0.041807	2	215701081	-	-	-	1	1	-10	1.8395	0.138484	-0.313688
rs184907807	2	215701110	A	C	14117	0.96945	0.94213	3418.7	2470.2	414.04	0.074	3418.7	2470.2	414.04	0.074	1032.1	876.73	192.12	2386.6	1593.4	221.92	0.26164	0.30009	0.24242	0	1.2723	1.1396	1.4204	2.0019	1.6284	2.461	1.3399	1.2336	1.4555	1.2788e-09	0.93736	0.28525	0.046993	2	215701110	-	-	-	1	2	-10	3.8796	-0.0283165	-0.618409
rs189678525	2	215701116	A	C	14118	0.96945	0.94213	3418.7	2470.2	414.04	0.076	3418.7	2470.2	414.04	0.076	1032.1	876.73	192.12	2386.6	1593.4	221.92	0.26164	0.30009	0.24242	0	1.2723	1.1396	1.4204	2.0019	1.6284	2.461	1.3399	1.2335	1.4555	1.2797e-09	0.93736	0.28524	0.046993	2	215701116	-	-	-	1	2	-10	6.457	-0.0283165	-0.646825
rs146896436	2	215701122	A	C	14119	0.96945	0.94213	3418.7	2470.1	414.04	0.077	3418.7	2470.1	414.04	0.077	1032.1	876.73	192.12	2386.6	1593.4	221.92	0.26164	0.30009	0.24242	0	1.2723	1.1396	1.4204	2.0019	1.6284	2.461	1.3399	1.2335	1.4555	1.2799e-09	0.93736	0.28524	0.046993	2	215701122	-	-	-	1	3	-10	8.6421	-0.0283165	-0.767386
rs148354755	2	215701128	A	C	14120	0.96977	0.94269	3422.5	2466.5	413.9	0.074	3422.5	2466.5	413.9	0.074	1034.1	874.85	191.98	2388.4	1591.6	221.91	0.26133	0.29958	0.2422	0	1.2695	1.1371	1.4172	1.998	1.6253	2.4563	1.3382	1.2319	1.4536	1.593e-09	0.9378	0.28353	0.046984	2	215701128	-	-	-	1	3	-10	9.8006	-0.0283165	-0.797192
rs141513722	2	215701129	G	T	14121	0.98461	0.97633	2309.9	3018.1	974.92	0.04	2309.9	3018.1	974.92	0.04	868.58	960.71	271.7	1441.4	2057.4	703.22	0.3941	0.35795	0.41217	0	0.77489	0.69153	0.8683	0.64117	0.54453	0.75496	0.79514	0.73652	0.85842	1.7533e-06	0.97414	-0.19814	0.041452	2	215701129	-	-	-	1	3	-10	2.2363	-0.0283165	-0.797192
rs150331045	2	215701134	A	C	14122	0.97025	0.94144	3577.1	2352.4	373.44	0.078	3577.1	2352.4	373.44	0.078	1090.7	838.13	172.16	2486.4	1514.3	201.28	0.24586	0.2814	0.22809	0	1.2617	1.1299	1.409	1.9498	1.5717	2.4189	1.3253	1.2181	1.4419	3.6103e-08	0.9374	0.26352	0.047836	2	215701134	-	-	-	1	4	-10	7.9366	-0.0283165	-0.885055
rs137981553	2	215701135	G	T	14123	0.98461	0.97633	2309.9	3018.1	974.92	0.039	2309.9	3018.1	974.92	0.039	868.58	960.71	271.7	1441.4	2057.4	703.22	0.3941	0.35795	0.41217	0	0.77488	0.69152	0.86829	0.64117	0.54453	0.75496	0.79514	0.73652	0.85842	1.7526e-06	0.97414	-0.19814	0.041452	2	215701135	-	-	-	1	4	-10	1.8986	-0.0283165	-0.855218
rs4234009	2	215701571	C	T	14130	0.98901	0.98361	2261.2	3026.2	1015.6	0.014	2261.2	3026.2	1015.6	0.014	848.4	970.34	282.26	1412.8	2055.8	733.37	0.40119	0.36527	0.41915	0	0.786	0.70107	0.88121	0.64092	0.54532	0.75329	0.79746	0.73889	0.86069	1.6931e-06	0.98197	-0.19668	0.041087	2	215701571	33	-	-	1	12	0.142	3.879	0.308189	-0.21896
rs10193901	2	215701591	T	C	14132	0.98641	0.98101	1511.1	3159.8	1632.1	0.017	1511.1	3159.8	1632.1	0.017	426.16	1040.9	633.93	1084.9	2118.9	998.2	0.4904	0.45056	0.51032	0	1.2507	1.0934	1.4305	1.6168	1.3918	1.8782	1.2709	1.1799	1.3689	2.1632e-07	0.97948	0.20955	0.040417	2	215701591	33	-	-	1	12	0.032	3.5071	0.308189	-0.258462
rs6728252	2	215702867	A	T	14141	0.98974	0.98435	2260.5	3030.6	1011.8	0.017	2260.5	3030.6	1011.8	0.017	848.43	970.36	282.21	1412.1	2060.3	729.62	0.40094	0.36525	0.41879	0	0.7839	0.69921	0.87885	0.64376	0.54768	0.7567	0.79859	0.73992	0.8619	1.9751e-06	0.98268	-0.19551	0.041108	2	215702867	-	-	-	1	21	0.019	4.2283	0.287474	-0.145755
rs6757370	2	215703272	C	T	14145	0.98696	0.98079	2286.1	3023.4	993.46	0.011	2286.1	3023.4	993.46	0.011	854.22	967.17	279.61	1431.9	2056.3	713.85	0.39746	0.36325	0.41456	0	0.78841	0.70339	0.88371	0.65656	0.55827	0.77216	0.80562	0.74637	0.86958	5.2402e-06	0.97993	-0.18785	0.041241	2	215703272	-	-	-	1	7	0.029	3.5225	0.196021	-0.217757
rs35982594	2	215706075	G	A	14167	0.98389	0.96833	3595.4	2339	368.5	0.062	3595.4	2339	368.5	0.062	1107.3	825.85	167.81	2488.1	1513.2	200.69	0.24402	0.27641	0.22782	0	1.2263	1.098	1.3695	1.8788	1.5124	2.3339	1.2948	1.1896	1.4092	2.3912e-07	0.96555	0.24443	0.047314	2	215706075	-	-	-	1	9	4.534	7.015	0.192213	-0.282816
rs4672730	2	215706612	T	A	14173	0.99687	0.99423	2664.2	2881.1	757.78	0.004	2664.2	2881.1	757.78	0.004	996.8	886.77	217.43	1667.4	1994.3	540.35	0.34877	0.31452	0.3659	0	0.74378	0.66535	0.83145	0.67308	0.56452	0.80251	0.79518	0.73492	0.86038	7.0641e-06	0.99365	-0.18987	0.04227	2	215706612	-	-	-	1	4	0.21	12.999	0.192213	-0.210913
rs4673910	2	215707582	C	T	14187	0.994	0.99018	2265.7	3032	1005.3	0.008	2265.7	3032	1005.3	0.008	848.06	971.94	280.99	1417.6	2060	724.34	0.40002	0.36505	0.4175	0	0.78869	0.70353	0.88416	0.64847	0.55154	0.76245	0.80212	0.74319	0.86573	3.3174e-06	0.98906	-0.19073	0.041017	2	215707582	-	-	-	1	2	0.121	4.1749	0.175305	-0.138458
rs11333296	2	215708600	AC	A	14191	0.98888	0.98284	838.25	2890.6	2574.2	0.025	838.25	2890.6	2574.2	0.025	341.21	986.19	773.58	497.04	1904.4	1800.6	0.36229	0.3971	0.34489	0	0.75435	0.64423	0.88329	0.62583	0.53249	0.73554	0.79929	0.74048	0.86278	4.0028e-07	0.98169	-0.21145	0.041715	2	215708600	-	-	-	-	7	0.009	9.463	0.323324	-0.231772
rs1530537	2	215709855	A	G	14206	0.99238	0.98915	1587.4	3180.9	1534.7	0.013	1587.4	3180.9	1534.7	0.013	457.57	1049.9	593.53	1129.8	2131	941.18	0.49582	0.53236	0.47755	0	1.2165	1.0668	1.3873	1.5571	1.3409	1.8082	1.2454	1.1563	1.3413	2.6859e-06	0.98859	0.18903	0.040275	2	215709855	-	-	-	1	8	0.004	1.7874	0.221885	-0.210082
rs2121283	2	215710338	C	T	14213	1	1	2674	2875	754	0	2674	2875	754	0	999	886	216	1675	1989	538	0.34769	0.31366	0.36471	0	0.74688	0.66815	0.83487	0.67316	0.56439	0.80291	0.79607	0.7357	0.86139	8.2398e-06	1	-0.18796	0.042154	2	215710338	-	-	-	1	6	0.007	12.974	0.323324	-0.389085
rs35044385	2	215711848	A	G	14234	0.99097	0.98353	3336.8	2496.6	469.63	0.018	3336.8	2496.6	469.63	0.018	1005.9	881.96	213.08	2330.8	1614.6	256.55	0.27256	0.31131	0.25318	0	1.2656	1.1333	1.4135	1.9245	1.5817	2.3415	1.3334	1.2287	1.447	1.4699e-09	0.98226	0.27295	0.045134	2	215711848	-	-	-	1	4	3.131	9.745	0.180886	-0.197079
rs1446361	2	215712375	G	A	14242	0.9939	0.99015	2245.7	3036.7	1020.7	0.022	2245.7	3036.7	1020.7	0.022	834.25	981.1	285.64	1411.4	2055.6	735.02	0.40282	0.36944	0.41951	0	0.8075	0.72014	0.90546	0.65747	0.55956	0.77251	0.8107	0.75124	0.87486	8.6246e-06	0.989	-0.18224	0.040961	2	215712375	-	-	-	1	5	0.076	4.0923	0.308189	-0.361942
rs78989396	2	215714816	C	T	14270	0.99231	0.98549	3346	2488.9	468.07	0.012	3346	2488.9	468.07	0.012	1009.6	879.51	211.93	2336.4	1609.4	256.15	0.2717	0.31018	0.25247	0	1.2647	1.1324	1.4124	1.9148	1.5733	2.3303	1.3314	1.2268	1.4449	2.4827e-09	0.98439	0.26895	0.045106	2	215714816	-	-	-	1	4	0.009	9.6784	0.319516	-0.142436
rs34962596	2	215714838	T	C	14272	0.99885	0.99801	2669.4	2877.3	756.32	0	2669.4	2877.3	756.32	0	997.07	886.98	216.96	1672.3	1990.3	539.36	0.34824	0.31435	0.36519	0	0.74745	0.66865	0.83554	0.67468	0.56579	0.80452	0.79696	0.73655	0.86233	8.1055e-06	0.99797	-0.18823	0.042182	2	215714838	-	-	-	1	4	0.209	12.845	0.33465	-0.130562
rs1963469	2	215715078	C	T	14276	0.99657	0.99432	2266.4	3032.3	1004.3	0.003	2266.4	3032.3	1004.3	0.003	846.96	973.35	280.69	1419.5	2058.9	723.59	0.39988	0.36524	0.41719	0	0.79231	0.70676	0.88821	0.65013	0.55291	0.76444	0.8038	0.74474	0.86754	3.6839e-06	0.99376	-0.18945	0.040931	2	215715078	-	-	-	1	2	0.039	3.403	0.209655	-0.216222
rs1026020	2	215715707	A	G	14283	0.99524	0.99254	2242.6	3044.6	1015.8	0.003	2242.6	3044.6	1015.8	0.003	842.34	973.3	285.35	1400.3	2071.3	730.47	0.40268	0.36745	0.4203	0	0.78116	0.69666	0.87591	0.64939	0.55264	0.76308	0.80121	0.74241	0.86466	1.5459e-06	0.99218	-0.19676	0.040947	2	215715707	-	-	-	1	6	0.007	3.6645	-0.0963724	-0.37853
rs2166458	2	215716169	C	T	14290	0.99859	0.99768	2669.1	2877.5	756.43	0.001	2669.1	2877.5	756.43	0.001	996.86	887.19	216.96	1672.2	1990.3	539.47	0.34827	0.3144	0.36521	0	0.74776	0.66892	0.83588	0.67463	0.56576	0.80447	0.79706	0.73665	0.86243	8.0372e-06	0.99766	-0.18834	0.042189	2	215716169	-	-	-	1	10	1.164	12.753	0.279421	-0.26269
rs141437240	2	215717941	TCC	T	14309	0.98951	0.98072	3255.6	2566	481.34	0.042	3255.6	2566	481.34	0.042	981.39	895.76	223.83	2274.2	1670.2	257.51	0.27992	0.31971	0.26003	0	1.2428	1.1129	1.3879	2.0143	1.6589	2.4458	1.3374	1.2332	1.4504	2.174e-10	0.97816	0.28609	0.045064	2	215717941	-	-	-	-	12	0	10.69	0.276147	-0.175389
rs6714373	2	215719014	A	G	14321	0.9935	0.98783	3353.5	2486.2	463.31	0.014	3353.5	2486.2	463.31	0.014	1012.3	877.73	210.98	2341.2	1608.5	252.34	0.27073	0.3093	0.25144	0	1.2621	1.1301	1.4095	1.9337	1.5877	2.3551	1.3332	1.2283	1.4469	2.0993e-09	0.98683	0.27031	0.045127	2	215719014	-	-	-	1	10	0.003	10.193	0.33465	-0.247669
rs12472016	2	215720230	T	C	14331	0.99793	0.99703	2668	2878.3	756.71	0.002	2668	2878.3	756.71	0.002	996.14	887.93	216.93	1671.9	1990.4	539.79	0.34838	0.31456	0.36529	0	0.74874	0.6698	0.83697	0.67448	0.56563	0.80429	0.79738	0.73695	0.86277	7.8479e-06	0.9971	-0.18861	0.042201	2	215720230	-	-	-	1	6	0.887	12.778	0.308189	-0.308705
rs13009232	2	215721168	T	G	14333	0.99549	0.99311	1763	3157.6	1382.4	0.007	1763	3157.6	1382.4	0.007	686	1027.9	387.08	1077	2129.7	995.28	0.4698	0.42886	0.49027	0	0.75776	0.67122	0.85547	0.61058	0.52475	0.71046	0.78068	0.72457	0.84112	1.3396e-07	0.99294	-0.21213	0.040227	2	215721168	-	-	-	1	13	0	3.2326	0.287474	-0.249379
rs13431492	2	215721249	G	A	14335	0.99391	0.99064	1725.7	3169.1	1408.2	0.007	1725.7	3169.1	1408.2	0.007	493.99	1050.9	556.08	1231.7	2118.2	852.09	0.47481	0.51478	0.45483	0	1.2371	1.0885	1.4059	1.6272	1.4014	1.8894	1.2716	1.1807	1.3696	3.7972e-07	0.99035	0.20486	0.040336	2	215721249	-	-	-	1	8	1.203	4.4922	0.319516	-0.20123
rs6704642	2	215721850	A	C	14343	0.99518	0.99108	2812	2788.9	702.09	0.03	2812	2788.9	702.09	0.03	841.88	956.15	302.97	1970.1	1832.7	399.12	0.33262	0.37175	0.31306	0	1.2209	1.0911	1.3661	1.7764	1.499	2.105	1.2984	1.2013	1.4033	2.8025e-09	0.99072	0.25278	0.042536	2	215721850	-	-	-	1	4	0.057	6.9815	0.33465	-0.254515
rs13029929	2	215724027	T	C	14367	0.99517	0.99282	2277.9	3031.2	993.9	0.009	2277.9	3031.2	993.9	0.009	850.98	970.04	279.98	1426.9	2061.1	713.92	0.39814	0.36411	0.41516	0	0.78916	0.70403	0.88459	0.6576	0.55914	0.7734	0.80664	0.74734	0.87065	5.0792e-06	0.99268	-0.18704	0.041003	2	215724027	-	-	-	1	3	0.25	3.8626	0.287474	-0.461366
rs10932574	2	215724046	G	A	14368	0.99933	0.99887	2259.4	3039.7	1003.9	0.003	2259.4	3039.7	1003.9	0.003	843.63	975.51	281.86	1415.8	2064.2	722.02	0.4004	0.36631	0.41745	0	0.7931	0.70743	0.88914	0.65513	0.5572	0.77028	0.80668	0.74744	0.87062	5.1251e-06	0.9988	-0.18632	0.040863	2	215724046	-	-	-	1	2	0.034	3.9833	0.308189	-0.489963
rs11677798	2	215724550	C	T	14372	1	1	2266	3039	998	0	2266	3039	998	0	845	976	280	1421	2063	718	0.39941	0.36554	0.41635	0	0.79559	0.70971	0.89186	0.6558	0.55759	0.77131	0.80766	0.74832	0.8717	6.2207e-06	1	-0.18464	0.040861	2	215724550	-	-	-	1	7	0.38	3.9385	0.238956	-0.23572
rs1831029	2	215725280	G	A	14380	0.99974	0.99955	2257.3	3040.9	1004.8	0.002	2257.3	3040.9	1004.8	0.002	842.65	976.33	282.03	1414.6	2064.6	722.77	0.40064	0.36658	0.41767	0	0.7939	0.70814	0.89006	0.65507	0.55716	0.7702	0.80689	0.74763	0.87083	4.8927e-06	0.99952	-0.18663	0.040845	2	215725280	-	-	-	1	1	1.904	3.9823	0.314901	-0.224678
rs2592232	2	215725751	G	A	14383	1	1	693	2775	2835	0	693	2775	2835	0	301	952	848	392	1823	1987	0.33008	0.36982	0.31021	0	0.6801	0.5741	0.80566	0.5558	0.46873	0.65904	0.76631	0.70892	0.82834	2.1735e-09	1	-0.25367	0.04239	2	215725751	-	-	-	1	7	0.043	7.4016	0.33465	-0.264725
rs4428014	2	215726094	G	A	14389	0.9979	0.99654	2263.5	3040.4	999.09	0.008	2263.5	3040.4	999.09	0.008	843.34	976.64	281.01	1420.2	2063.8	718.08	0.3997	0.36618	0.41646	0	0.7969	0.71086	0.89336	0.659	0.56038	0.77498	0.8095	0.75004	0.87368	6.5074e-06	0.99649	-0.18458	0.040934	2	215726094	-	-	-	1	3	0.042	3.9448	0.258705	-0.285606
rs2592231	2	215726167	T	C	14391	0.99519	0.99177	682.3	2768.9	2851.8	0.003	682.3	2768.9	2851.8	0.003	296.66	952.72	851.62	385.64	1816.2	2000.2	0.3279	0.36793	0.30789	0	0.68191	0.57504	0.80865	0.55349	0.46636	0.65691	0.76422	0.70691	0.82618	1.3051e-09	0.99124	-0.25888	0.042672	2	215726167	-	-	-	1	3	0.338	7.7883	0.308189	-0.326311
rs1083274	2	215727274	A	G	14407	0.99854	0.99729	537.9	2582.7	3182.4	0	537.9	2582.7	3182.4	0	245.85	899.8	955.35	292.05	1682.9	2227	0.29022	0.33115	0.26976	0	0.63512	0.52628	0.76646	0.50959	0.42318	0.61365	0.74612	0.68854	0.8085	9.0078e-10	0.99693	-0.26884	0.043885	2	215727274	-	-	-	1	0	0.594	9.74	0.270999	-0.232354
esv2667390	2	215728761	ATACAAAAATCAGTAGCATTTGTGTATGCCAACAGTGAACAATGTGAGAAAGAAATCAAGAAGTAAAGAGTACAGACAACTCTGGAGGGGAAAATCTACGAATCTGATTAAAAATGAGCAAAAGATCTGAATAGACATTTTTTAGAAGAAGACATACAAATGGAAAGTGTATATGAAAAGGTACTTAACATCACTGGTCATCAGAGAAATGCAATCAAAAGTACAATGAGATAGCATCTCACCCCACTAAAGTGGCTTTTGTCCAAAAGTCAGGTAATAACAAATTCTCGCAAGGATATGGAGAAATGGGAACCCTCATTCACTGTTGGTGGGAATGTAAATTAGTACAACCACTATGGAGAACAGTTTAGAGGTTCCTCAAAAAACTAAAAATAGAAC…	A	14431	0.99833	0.99725	2667.7	2878.8	756.49	0.003	2667.7	2878.8	756.49	0.003	994.26	888.66	218.08	1673.4	1990.1	538.41	0.34839	0.31528	0.36494	0	0.75156	0.67232	0.84014	0.68172	0.57181	0.81276	0.80127	0.74057	0.86695	1.2522e-05	0.99714	-0.18438	0.04221	2	215728761	-	-	-	-	4	0.136	12.506	0.308189	-0.216631
rs777303	2	215729007	C	T	14436	0.90146	0.86081	1256.2	3123.5	1923.2	0.107	1256.2	3123.5	1923.2	0.107	481.03	1024.9	595.02	775.18	2098.6	1328.2	0.44709	0.47287	0.4342	0	0.78705	0.68691	0.90179	0.72194	0.62182	0.83819	0.85544	0.79415	0.92147	9.4472e-05	0.86534	-0.16881	0.043237	2	215729007	-	-	-	1	5	0.055	1.1676	0.33465	-0.278867
rs777304	2	215729323	T	C	14441	0.9014	0.86074	1256.2	3123.5	1923.1	0.12	1256.2	3123.5	1923.1	0.12	481.05	1025	594.97	775.2	2098.6	1328.1	0.4471	0.47289	0.4342	0	0.78705	0.68691	0.90179	0.7219	0.62178	0.83814	0.85542	0.79412	0.92144	9.3896e-05	0.86529	-0.16888	0.043238	2	215729323	-	-	-	1	4	0.17	1.2257	0.250653	-0.204522
rs777307	2	215731209	G	A	14460	0.99849	0.9975	698.74	2782.2	2822.1	0.002	698.74	2782.2	2822.1	0.002	301.93	955.66	843.41	396.81	1826.5	1978.7	0.33156	0.37114	0.31177	0	0.68762	0.58076	0.81415	0.56019	0.47261	0.664	0.76758	0.71015	0.82966	1.8758e-09	0.99757	-0.25487	0.042421	2	215731209	-	-	-	1	7	0.461	7.0837	0.28844	-0.27945
rs895457	2	215732890	C	T	14481	0.99889	0.99851	2259	3041.9	1002.2	0	2259	3041.9	1002.2	0	841.41	978.18	281.4	1417.6	2063.7	720.76	0.4003	0.36673	0.41709	0	0.79856	0.7123	0.89525	0.65775	0.55936	0.77346	0.80933	0.7499	0.87347	7.1718e-06	0.9981	-0.18357	0.040897	2	215732890	-	-	-	1	8	0.143	3.9815	0.258705	-0.163643
rs13030316	2	215733415	A	G	14484	0.99886	0.9985	2259	3041.8	1002.1	0	2259	3041.8	1002.1	0	841.42	978.16	281.42	1417.6	2063.7	720.71	0.40029	0.36673	0.41707	0	0.79859	0.71233	0.89529	0.65787	0.55946	0.77359	0.80939	0.74996	0.87354	7.2282e-06	0.99808	-0.1835	0.040898	2	215733415	-	-	-	1	6	0.135	3.9815	0.270999	-0.205052
rs1031219	2	215733595	T	C	14487	0.99885	0.9985	2259.1	3041.8	1002.1	0.002	2259.1	3041.8	1002.1	0.002	841.42	978.16	281.43	1417.6	2063.7	720.7	0.40029	0.36673	0.41707	0	0.7986	0.71234	0.8953	0.65791	0.55949	0.77364	0.80941	0.74997	0.87356	7.2476e-06	0.99807	-0.18348	0.040898	2	215733595	-	-	-	1	14	0.253	3.9815	0.314901	-0.356131
rs12994273	2	215735113	C	T	14503	0.99719	0.99557	2680.9	2873.4	748.7	0.015	2680.9	2873.4	748.7	0.015	998.48	886.63	215.89	1682.4	1986.8	532.81	0.34672	0.31376	0.36321	0	0.75195	0.67272	0.84051	0.68273	0.57229	0.81448	0.8016	0.7408	0.86739	1.2989e-05	0.99525	-0.1845	0.042313	2	215735113	-	-	-	1	11	0.002	12.533	0.314901	-0.211646
rs777318	2	215736845	A	G	14523	0.99247	0.9887	617.75	2668.3	3017	0.003	617.75	2668.3	3017	0.003	274.09	916.69	910.22	343.66	1751.6	2106.8	0.30967	0.34861	0.29021	0	0.6562	0.54937	0.78381	0.54171	0.45395	0.64643	0.76396	0.70591	0.82678	1.2017e-08	0.98724	-0.24627	0.043209	2	215736845	-	-	-	1	0	0.178	9.6803	0.286133	-0.282001
rs777321	2	215738233	A	G	14533	0.99696	0.99556	544.66	2589.2	3169.2	0	544.66	2589.2	3169.2	0	245.86	903.04	952.1	298.8	1686.1	2217.1	0.2918	0.33193	0.27174	0	0.65087	0.5398	0.78481	0.5219	0.43372	0.628	0.75102	0.69314	0.81374	1.7626e-09	0.99526	-0.26387	0.043844	2	215738233	-	-	-	1	1	0.003	9.7288	0.28844	-0.292353
rs777323	2	215738485	A	G	14537	0.99736	0.99618	539.22	2583.6	3180.2	0.004	539.22	2583.6	3180.2	0.004	245.86	900.18	954.96	293.37	1683.4	2225.2	0.2905	0.33125	0.27013	0	0.63807	0.52882	0.76989	0.51207	0.42531	0.61654	0.74719	0.68955	0.80965	9.9612e-10	0.99596	-0.26819	0.043894	2	215738485	-	-	-	1	4	0.079	9.7447	0.314901	-0.14953
rs4673914	2	215739693	C	T	14544	0.99875	0.99828	1860.3	3169	1273.6	0	1860.3	3169	1273.6	0	725.12	1024.2	351.71	1135.2	2144.9	921.92	0.45346	0.41114	0.47462	0	0.74757	0.66352	0.84226	0.59727	0.51193	0.69683	0.77286	0.71709	0.83297	1.735e-08	0.99787	-0.2277	0.040397	2	215739693	-	-	-	1	3	0.173	3.3256	0.250653	-0.278868
rs1326750	2	215742292	A	G	14574	0.99911	0.99867	2260.3	3041.1	1001.6	0	2260.3	3041.1	1001.6	0	841.46	977.8	281.74	1418.9	2063.3	719.87	0.40015	0.3668	0.41683	0	0.7991	0.71279	0.89585	0.65992	0.56122	0.77597	0.81044	0.75093	0.87467	8.3376e-06	0.99826	-0.18223	0.040893	2	215742292	-	-	-	1	2	0.022	3.9809	0.28844	-0.294017
rs777329	2	215742595	A	G	14576	0.99442	0.98989	515.08	2551.1	3236.8	0.024	515.08	2551.1	3236.8	0.024	237.79	882.53	980.68	277.29	1668.6	2256.1	0.28409	0.3232	0.26454	0	0.61678	0.5093	0.74695	0.50689	0.4197	0.6122	0.75319	0.69473	0.81658	3.018e-09	0.98878	-0.26312	0.044367	2	215742595	-	-	-	1	7	0.147	9.7213	0.319516	-0.340629
rs10932576	2	215743199	C	G	14580	0.9983	0.99722	2670.3	2877	755.65	0.002	2670.3	2877	755.65	0.002	994.51	888.82	217.66	1675.8	1988.2	537.99	0.34811	0.31512	0.36461	0	0.75331	0.6739	0.84208	0.68175	0.57177	0.81287	0.80183	0.74107	0.86757	1.397e-05	0.99702	-0.1834	0.042216	2	215743199	-	-	-	1	6	0.493	12.525	-0.032721	-0.340703
rs34607560	2	215743686	CT	C	14584	0.99921	0.99878	2260.5	3040.9	1001.5	0	2260.5	3040.9	1001.5	0	841.47	977.74	281.79	1419.1	2063.2	719.74	0.40013	0.36681	0.41679	0	0.79918	0.71287	0.89595	0.66025	0.56151	0.77636	0.81061	0.75109	0.87485	8.5441e-06	0.9984	-0.182	0.04089	2	215743686	-	-	-	-	7	0.052	3.9807	0.33465	-0.165678
rs10529517	2	215743895	GAA	G	14588	0.9522	0.92071	778.64	2880.4	2643.8	0.248	778.64	2880.4	2643.8	0.248	319.49	953.05	828.39	459.15	1927.3	1815.4	0.35204	0.37889	0.33862	0	0.71067	0.60406	0.83609	0.6558	0.55619	0.77326	0.8393	0.77711	0.90646	2.7913e-05	0.92319	-0.1823	0.04351	2	215743895	-	-	-	-	10	0.056	2.0742	0.221885	-0.268801
rs61073893	2	215744814	C	T	14601	0.99406	0.98819	3533.2	2379.4	390.41	0.029	3533.2	2379.4	390.41	0.029	1079.9	842.58	178.51	2453.3	1536.8	211.9	0.25069	0.28549	0.23329	0	1.2456	1.1154	1.3909	1.9139	1.5489	2.3649	1.3131	1.2075	1.428	1.8348e-08	0.9869	0.26105	0.046394	2	215744814	-	-	-	1	6	0.011	6.5021	0.343073	-0.261609
rs12474361	2	215748699	A	G	14639	0.99871	0.99788	2671.5	2875.7	755.72	0.002	2671.5	2875.7	755.72	0.002	994.64	888.43	217.93	1676.9	1987.3	537.8	0.34802	0.31516	0.36446	0	0.75372	0.67426	0.84254	0.68319	0.57302	0.81454	0.80249	0.74168	0.86828	1.5364e-05	0.99796	-0.18241	0.042191	2	215748699	-	-	-	1	11	0.205	12.518	0.33465	-0.243616
rs10498024	2	215749180	C	T	14642	0.99877	0.99801	2671.7	2875.5	755.74	0.005	2671.7	2875.5	755.74	0.005	994.65	888.38	217.97	1677.1	1987.2	537.77	0.34801	0.31516	0.36443	0	0.75377	0.67431	0.8426	0.6834	0.5732	0.81479	0.80258	0.74177	0.86838	1.5588e-05	0.99815	-0.18226	0.042187	2	215749180	-	-	-	1	14	0	12.521	0.286133	-0.243646
rs10498025	2	215749256	A	G	14645	1	1	3333	2501	469	0	3333	2501	469	0	1006	883	212	2327	1618	257	0.27281	0.31104	0.25369	0	1.2624	1.1304	1.4097	1.9081	1.568	2.322	1.3281	1.2239	1.4413	2.4515e-09	1	0.26708	0.044776	2	215749256	-	-	-	1	14	0	9.8313	0.0993601	-0.24795
rs10498026	2	215749350	G	A	14647	1	1	1854	3162	1287	0	1854	3162	1287	0	722	1022	357	1132	2140	930	0.45502	0.41314	0.47596	0	0.74877	0.66446	0.84377	0.60186	0.51614	0.70181	0.77508	0.71917	0.83532	2.51e-08	1	-0.22443	0.040274	2	215749350	-	-	22.2	1	11	10	3.3717	0.221885	-0.422621
rs11435000	2	215752379	G	GA	14674	0.99822	0.99624	3341.3	2496	465.7	0.009	3341.3	2496	465.7	0.009	1009.8	879.48	211.7	2331.5	1616.5	254	0.27188	0.31006	0.2528	0	1.2562	1.1248	1.4028	1.9243	1.5806	2.3428	1.3283	1.224	1.4416	3.0026e-09	0.99595	0.2664	0.044913	2	215752379	-	-	-	-	6	1.693	10.363	0.314901	-0.334457
rs10182158	2	215753392	T	G	14680	0.99759	0.9958	1378.5	3161.2	1763.4	0.017	1378.5	3161.2	1763.4	0.017	387.51	1033.1	680.4	990.95	2128.1	1083	0.46947	0.4303	0.48905	0	1.2414	1.0803	1.4265	1.6066	1.3806	1.8696	1.2672	1.1762	1.3653	5.0979e-07	0.99591	0.20192	0.040203	2	215753392	-	-	-	1	15	0.007	3.0683	0.28844	-0.353532
rs6733692	2	215753596	T	G	14682	0.99743	0.99564	1276.3	3174.9	1851.8	0.01	1276.3	3174.9	1851.8	0.01	353.49	1027.2	720.28	922.8	2147.6	1131.6	0.45434	0.41271	0.47516	0	1.2486	1.0818	1.4411	1.6617	1.4243	1.9386	1.2883	1.1954	1.3885	3.0345e-08	0.99505	0.22423	0.040479	2	215753596	52	-	-	1	4	0.184	3.5005	0.343073	-0.236802
rs7602290	2	215754889	A	G	14695	0.99678	0.9944	1001.7	3047	2254.3	0.01	1001.7	3047	2254.3	0.01	282.2	981.81	837	719.5	2065.2	1417.3	0.40064	0.36797	0.41697	0	1.2121	1.0357	1.4185	1.5057	1.2805	1.7706	1.2284	1.1382	1.3257	1.3495e-05	0.99365	0.17847	0.04101	2	215754889	-	-	-	1	18	0.001	4.1977	0.270999	-0.231319
rs724183	2	215757321	A	G	14711	0.99441	0.99005	3011.9	2714.8	576.26	0.019	3011.9	2714.8	576.26	0.019	897.55	943.71	259.74	2114.4	1771.1	316.52	0.30678	0.34821	0.28607	0	1.2552	1.1233	1.4027	1.9331	1.6119	2.3184	1.3333	1.2318	1.4431	3.1492e-10	0.98884	0.27525	0.043751	2	215757321	-	-	-	1	24	0.564	7.362	0.33465	-0.191196
rs7560809	2	215758159	A	C	14719	0.99442	0.98979	3165.6	2610	527.4	0.034	3165.6	2610	527.4	0.034	951.56	910.64	238.79	2214	1699.3	288.61	0.29072	0.33037	0.27089	0	1.2468	1.1162	1.3928	1.9252	1.5959	2.3223	1.3279	1.2255	1.4389	2.6122e-09	0.98919	0.26361	0.044272	2	215758159	-	-	-	1	6	0	8.6981	0.308189	-0.194183
rs11899149	2	215758510	T	C	14721	0.99388	0.99083	1050.6	3064.6	2187.8	0.028	1050.6	3064.6	2187.8	0.028	292.34	995.75	812.91	758.3	2068.8	1374.9	0.40979	0.37611	0.42663	0	1.2485	1.0696	1.4573	1.5337	1.3064	1.8005	1.2343	1.144	1.3316	1.0071e-05	0.99009	0.18067	0.040916	2	215758510	-	-	-	1	4	0.123	4.1795	0.147504	-0.298888
rs10166035	2	215759527	A	G	14731	0.99384	0.99117	1117.7	3075.9	2109.4	0.018	1117.7	3075.9	2109.4	0.018	317.65	999.11	784.23	800.08	2076.8	1325.1	0.42134	0.38896	0.43752	0	1.2117	1.0426	1.4083	1.4906	1.2739	1.7443	1.222	1.1331	1.3178	4.7561e-05	0.99071	0.16551	0.040693	2	215759527	-	-	-	1	4	0.012	4.0144	0.33465	-0.215391
rs11895311	2	215760623	T	C	14745	0.99179	0.98766	886.05	2987.6	2429.3	0.016	886.05	2987.6	2429.3	0.016	252.79	947.18	901.02	633.26	2040.4	1528.3	0.37758	0.34573	0.3935	0	1.1629	0.98605	1.3714	1.4769	1.2492	1.7461	1.2278	1.1366	1.3263	4.8236e-05	0.98696	0.16939	0.041681	2	215760623	-	-	-	1	0	0.141	3.8859	0.287474	-0.147292
rs10932578	2	215761713	G	A	14757	0.99281	0.98932	1032.4	3060.4	2210.2	0.016	1032.4	3060.4	2210.2	0.016	288.49	984.68	827.83	743.93	2075.7	1382.4	0.40657	0.37165	0.42403	0	1.2233	1.047	1.4294	1.5443	1.3147	1.8139	1.2447	1.1535	1.3431	4.6408e-06	0.98854	0.18795	0.041033	2	215761713	-	-	-	1	9	0.006	4.2536	0.33465	-0.221153
rs10205105	2	215762024	A	G	14760	0.99279	0.98926	1410.1	3166.8	1726.1	0.023	1410.1	3166.8	1726.1	0.023	392.39	1037.1	671.51	1017.7	2129.7	1054.6	0.47494	0.43357	0.49562	0	1.2631	1.1002	1.4501	1.6516	1.4195	1.9216	1.2837	1.1916	1.383	1.5278e-07	0.98893	0.21184	0.040356	2	215762024	-	-	-	1	7	0	3.4557	0.148844	-0.369273
rs2209656	2	215762684	T	C	14767	0.98949	0.9845	1175.3	3096.2	2031.6	0.027	1175.3	3096.2	2031.6	0.027	331.16	1000.1	769.69	844.1	2096	1261.9	0.43207	0.39564	0.45029	0	1.2162	1.0492	1.4099	1.5548	1.3308	1.8164	1.2513	1.1605	1.3492	3.6003e-06	0.98401	0.18862	0.040711	2	215762684	26	-	-	1	12	0.003	3.0966	0.244538	-0.277505
rs9288501	2	215763918	A	G	14778	0.99354	0.98977	1232.9	3145.4	1924.7	0.016	1232.9	3145.4	1924.7	0.016	352.69	1006.3	741.97	880.18	2139	1182.8	0.44512	0.40736	0.46399	0	1.1741	1.0162	1.3566	1.5655	1.3422	1.826	1.2594	1.1684	1.3575	4.4079e-06	0.98978	0.18649	0.040619	2	215763918	-	-	-	1	9	1.039	3.0349	0.238956	-0.378671
rs13389211	2	215765730	A	C	14793	0.99409	0.99046	1232.2	3146	1924.8	0.02	1232.2	3146	1924.8	0.02	352.42	1006.4	742.18	879.78	2139.6	1182.6	0.44506	0.40725	0.46396	0	1.1742	1.0162	1.3567	1.5666	1.3431	1.8273	1.2598	1.1688	1.3579	4.3336e-06	0.99048	0.18659	0.04061	2	215765730	-	-	-	1	6	0.015	2.9989	-0.150236	-0.91155
rs13389629	2	215766091	A	G	14797	0.9951	0.99223	1234.2	3147.6	1921.3	0.014	1234.2	3147.6	1921.3	0.014	352.91	1006.6	741.49	881.27	2141	1179.8	0.4455	0.40752	0.46448	0	1.1741	1.0162	1.3565	1.5695	1.3456	1.8306	1.261	1.1699	1.3592	4.09e-06	0.99206	0.18694	0.04058	2	215766091	-	-	-	1	11	0.383	2.9855	0.238956	-0.309158
rs11898828	2	215766766	G	A	14805	0.99705	0.99502	2453.1	2980.5	869.38	0.01	2453.1	2980.5	869.38	0.01	908.41	943.91	248.68	1544.7	2036.6	620.7	0.37437	0.343	0.39005	0	0.7881	0.70419	0.882	0.68126	0.57568	0.8062	0.81637	0.75563	0.88199	8.0057e-05	0.99495	-0.16407	0.041597	2	215766766	-	-	-	1	10	0.002	3.666	0.276147	-0.24767
rs7605128	2	215768042	G	A	14821	0.99731	0.99548	2453.2	2980.6	869.23	0.007	2453.2	2980.6	869.23	0.007	908.47	943.92	248.6	1544.7	2036.6	620.63	0.37435	0.34296	0.39004	0	0.78806	0.70416	0.88195	0.6811	0.57554	0.80602	0.81629	0.75555	0.88191	7.9915e-05	0.9954	-0.16405	0.041588	2	215768042	-	-	-	1	14	1.223	3.5999	0.279421	-0.375176
rs4361128	2	215768445	G	A	14828	0.99462	0.99147	1030.6	3062.9	2209.5	0.01	1030.6	3062.9	2209.5	0.01	287.72	985.45	827.82	742.85	2077.5	1381.6	0.40648	0.37147	0.42399	0	1.2247	1.048	1.4311	1.5469	1.3168	1.8173	1.2455	1.1542	1.3439	4.5838e-06	0.99072	0.18793	0.041006	2	215768445	-	-	-	1	9	0.071	4.0924	0.287474	-0.185304
rs1887168	2	215769067	A	G	14831	0.99561	0.993	2224.2	3057.3	1021.5	0.007	2224.2	3057.3	1021.5	0.007	832.89	983.06	285.05	1391.3	2074.3	736.43	0.40459	0.36962	0.42207	0	0.79169	0.70597	0.88782	0.64658	0.55018	0.75987	0.80286	0.744	0.86638	4.8201e-06	0.99271	-0.18738	0.04098	2	215769067	134	-	-	1	11	0.002	3.9592	0.308189	-0.183141
rs1887167	2	215769321	G	A	14835	0.99565	0.99307	2224.2	3057.3	1021.4	0.003	2224.2	3057.3	1021.4	0.003	832.89	983.07	285.04	1391.3	2074.3	736.41	0.40459	0.36962	0.42207	0	0.79169	0.70597	0.88782	0.64657	0.55017	0.75986	0.80286	0.744	0.86638	4.8247e-06	0.99278	-0.18736	0.040979	2	215769321	-	-	-	1	9	0.031	3.9575	0.314901	-0.249379
rs17425590	2	215772345	C	T	14866	0.96929	0.71343	5811	478.7	13.261	0.026	5811	478.7	13.261	0.026	1902	189.62	9.401	3909	289.08	3.86	0.040078	0.049602	0.035316	0	1.3482	1.1136	1.6322	5.0056	1.5287	16.39	1.4256	1.1894	1.7087	4.7922e-05	0.69868	0.4879	0.12001	2	215772345	-	-	-	1	10	3.558	-	0.314901	-0.368378
rs12614543	2	215776141	T	C	14905	0.99477	0.99194	2020.3	3140.1	1142.6	0.03	2020.3	3140.1	1142.6	0.03	754.63	1030.1	316.23	1265.7	2110	826.32	0.43037	0.39567	0.44772	0	0.81884	0.72847	0.92042	0.64187	0.54813	0.75164	0.80762	0.74903	0.8708	8.7513e-06	0.99175	-0.18143	0.040808	2	215776141	-	-	-	1	3	0.638	4.2528	0.33465	-0.184473
rs6756170	2	215780583	A	G	14943	0.99404	0.99078	2012	3142.8	1148.2	0.026	2012	3142.8	1148.2	0.026	751.32	1030	319.71	1260.6	2112.9	828.49	0.43148	0.39728	0.44858	0	0.81792	0.72755	0.91952	0.64748	0.55312	0.75795	0.81027	0.75152	0.87362	1.1853e-05	0.99072	-0.17879	0.040818	2	215780583	-	-	-	1	12	0.02	4.2509	0.270999	-0.163265
rs2094280	2	215781393	T	C	14952	0.99539	0.99274	2019.2	3139.7	1144.1	0.014	2019.2	3139.7	1144.1	0.014	754.52	1029.3	317.17	1264.7	2110.4	826.88	0.43058	0.39592	0.4479	0	0.81751	0.72727	0.91895	0.64293	0.5491	0.7528	0.80787	0.74927	0.87106	9.3397e-06	0.9931	-0.18069	0.040771	2	215781393	-	-	-	1	9	1.791	4.2375	0.33465	-0.183111
rs10932579	2	215781538	A	G	14955	0.99373	0.99055	1916.3	3139.6	1247.1	0.012	1916.3	3139.6	1247.1	0.012	714.3	1030.1	356.58	1202	2109.5	890.53	0.44691	0.41487	0.46294	0	0.82174	0.72966	0.92545	0.67379	0.57773	0.78583	0.82254	0.76321	0.88648	9.7812e-05	0.99067	-0.15768	0.040473	2	215781538	-	-	-	1	12	0.032	4.0377	0.286133	-0.378042
rs7578941	2	215782075	T	G	14960	0.99349	0.9902	1915.4	3139.9	1247.6	0.007	1915.4	3139.9	1247.6	0.007	713.99	1030.3	356.68	1201.4	2109.6	890.93	0.44702	0.41497	0.46305	0	0.82182	0.72972	0.92555	0.67367	0.57763	0.78569	0.8225	0.76317	0.88644	9.6883e-05	0.99036	-0.1578	0.04048	2	215782075	-	-	-	1	12	0.007	4.0293	0.308189	-0.187369
rs7565159	2	215782243	G	C	14961	0.98787	0.98173	2157.4	3110.2	1035.3	0.021	2157.4	3110.2	1035.3	0.021	803.27	1008	289.72	1354.2	2102.2	745.62	0.41099	0.37778	0.42759	0	0.80836	0.72044	0.907	0.65506	0.55745	0.76975	0.81281	0.75342	0.87688	4.657e-05	0.98197	-0.16853	0.041386	2	215782243	-	-	-	1	6	0.949	3.9513	0.270999	-0.27492
rs34206771	2	215787725	G	A	15011	0.976	0.9573	3097.8	2639.1	565.96	0.083	3097.8	2639.1	565.96	0.083	955.86	916	229.1	2141.9	1723.1	336.86	0.29915	0.32704	0.28521	0	1.1912	1.0665	1.3305	1.5241	1.2675	1.8326	1.218	1.1243	1.3194	9.7532e-05	0.95755	0.17279	0.044344	2	215787725	-	-	-	1	1	0.034	6.1165	0.33465	-0.443135
rs56036556	2	215789990	A	AG	15026	0.98729	0.98132	2137.1	3116.7	1049.2	0.027	2137.1	3116.7	1049.2	0.027	795.14	1011.2	294.65	1341.9	2105.5	754.57	0.4137	0.38089	0.43011	0	0.81055	0.72221	0.9097	0.65903	0.56119	0.77391	0.81518	0.75569	0.87935	5.994e-05	0.98132	-0.16594	0.041351	2	215789990	-	-	-	1	0	0.026	3.2088	0.258705	-0.290114
rs10932580	2	215792343	A	G	15053	1	1	1854	3172	1277	0	1854	3172	1277	0	694	1041	366	1160	2131	911	0.45423	0.42194	0.47037	0	0.81652	0.72437	0.92039	0.67152	0.57597	0.78293	0.82189	0.76271	0.88565	2.9903e-05	1	-0.16854	0.040376	2	215792343	-	-	-	1	2	0.051	4.1824	-0.0283165	-0.195545
rs12612329	2	215793489	A	G	15063	0.99892	0.99817	1982.2	3155.6	1165.2	0.003	1982.2	3155.6	1165.2	0.003	742.83	1033.6	324.59	1239.3	2122.1	840.62	0.43519	0.40047	0.45256	0	0.8126	0.72254	0.91389	0.64421	0.55056	0.75379	0.80801	0.74948	0.8711	8.9166e-06	0.99828	-0.18058	0.040653	2	215793489	-	-	-	1	4	0.008	3.7636	0.308189	-0.444282
rs4672734	2	215794078	A	G	15069	0.99799	0.99697	1983.1	3155.2	1164.7	0.004	1983.1	3155.2	1164.7	0.004	743.81	1032	325.18	1239.3	2123.2	839.49	0.43508	0.40037	0.45243	0	0.80986	0.72011	0.9108	0.64539	0.5516	0.75511	0.80813	0.74959	0.87123	9.0643e-06	0.99722	-0.18053	0.040674	2	215794078	-	-	-	1	2	1.022	3.7737	0.138484	-0.229253
rs1980847	2	215820921	G	A	15288	1	1	1920	3167	1216	0	1920	3167	1216	0	723	1020	358	1197	2147	858	0.44415	0.41314	0.45966	0	0.78655	0.69854	0.88563	0.6908	0.59217	0.80585	0.82753	0.76781	0.8919	5.6913e-05	1	-0.16292	0.040474	2	215820921	-	-	-	1	5	0.012	2.2641	0.221885	-0.187717
rs956133	2	215823346	A	G	15307	1	1	1865	3184	1254	0	1865	3184	1254	0	702	1032	367	1163	2152	887	0.45153	0.42028	0.46716	0	0.79447	0.70498	0.89533	0.68546	0.5879	0.79922	0.82689	0.76733	0.89107	5.8241e-05	1	-0.16276	0.040489	2	215823346	-	-	-	1	3	5.712	2.4033	0.286133	-0.201656
rs4673923	2	215824605	G	A	15316	0.99848	0.99766	1886.9	3182.4	1233.7	0.002	1886.9	3182.4	1233.7	0.002	710.47	1027.9	362.67	1176.4	2154.5	871.01	0.44818	0.41723	0.46366	0	0.78995	0.70123	0.8899	0.68946	0.59113	0.80415	0.82818	0.76847	0.89252	6.0841e-05	0.99771	-0.16264	0.040563	2	215824605	-	-	-	1	9	0	2.3922	0.221885	-0.209658
rs4672741	2	215826108	G	A	15331	0.99853	0.99756	1887.3	3180.8	1234.9	0.016	1887.3	3180.8	1234.9	0.016	710.71	1027.5	362.84	1176.6	2153.3	872.06	0.44825	0.41721	0.46376	0	0.78994	0.70122	0.88988	0.68882	0.5906	0.80336	0.82777	0.7681	0.89208	5.7713e-05	0.99783	-0.16309	0.040549	2	215826108	-	-	-	1	6	0.431	2.0348	0.258705	-0.454177
rs12998290	2	215827473	T	C	15337	0.99755	0.99573	1878.1	3179.2	1245.6	0.027	1878.1	3179.2	1245.6	0.027	708.41	1025.5	367.08	1169.7	2153.7	878.52	0.44982	0.41877	0.46535	0	0.78622	0.69779	0.88586	0.68994	0.59179	0.80436	0.82779	0.76814	0.89207	6.2503e-05	0.99594	-0.16238	0.040563	2	215827473	-	-	-	1	0	2.453	2.4501	0.308189	-0.325933
rs10932585	2	215828724	G	A	15345	0.99688	0.99455	1886.3	3174.3	1242.3	0.033	1886.3	3174.3	1242.3	0.033	711.21	1024.6	365.19	1175.1	2149.8	877.13	0.44892	0.41765	0.46455	0	0.78748	0.69899	0.88716	0.68791	0.59001	0.80206	0.82667	0.76708	0.89088	5.7289e-05	0.99469	-0.16328	0.04058	2	215828724	-	-	-	1	0	1.265	2.2988	0.314901	-0.433361
rs7600521	2	215832447	G	T	15382	0.97652	0.96644	1886.3	3181.7	1235	0.057	1886.3	3181.7	1235	0.057	711.24	1025.3	364.45	1175	2156.4	870.56	0.44834	0.41747	0.46377	0	0.78552	0.69728	0.88492	0.69161	0.59307	0.80652	0.82861	0.76888	0.89298	5.7293e-05	0.96694	-0.16573	0.041188	2	215832447	-	-	-	1	4	0.002	2.4848	0.308189	-0.318369
rs13024862	2	215832746	A	G	15387	0.97391	0.96274	2000.7	3149.5	1152.7	0.094	2000.7	3149.5	1152.7	0.094	751.47	1021.6	327.91	1249.3	2127.9	824.76	0.43273	0.3992	0.44949	0	0.7981	0.70979	0.89741	0.66095	0.56507	0.77309	0.81378	0.75481	0.87736	1.0817e-05	0.96239	-0.1822	0.041409	2	215832746	-	-	-	1	7	0.008	4.3779	0.221885	-0.225584
rs6756540	2	215833622	G	T	15393	0.96846	0.95654	1607.7	3222.8	1472.5	0.092	1607.7	3222.8	1472.5	0.092	608.85	1061.3	430.79	998.81	2161.5	1041.7	0.48927	0.45762	0.5051	0	0.80552	0.71107	0.91251	0.67843	0.58342	0.78891	0.8267	0.76754	0.89041	8.6172e-05	0.95586	-0.16207	0.041277	2	215833622	-	-	-	1	3	6.348	4.8246	0.308189	-0.227468
[truncated: 1,623 more columns]
