# Supplementary material for: Common variants upstream of MLF1 at 3q25 and within CPZ at 4p16 associated with neuroblastoma
Source: PLoS Genet. 2017 May 18;13(5):e1006787. doi: 10.1371/journal.pgen.1006787 (PMC5456408; doi:10.1371/journal.pgen.1006787)
Supplement: S3 Table — (XLSX) [file pgen.1006787.s003.xlsx]

## Sheet: Sheet1
Table S3. SNPTEST results at 6p22 NB susceptibility locus in European American Discovery Cohort (2,101 cases; 4,202 controls)
rsid	Chr	pos	allele_A	allele_B	index	average_maximum_posterior_call	info	cohort_1_AA	cohort_1_AB	cohort_1_BB	cohort_1_NULL	all_AA	all_AB	all_BB	all_NULL	cases_AA	cases_AB	cases_BB	controls_AA	controls_AB	controls_BB	all_maf	cases_maf	controls_maf	missing_data_proportion	het_OR	het_OR_lower	het_OR_upper	hom_OR	hom_OR_lower	hom_OR_upper	all_OR	all_OR_lower	all_OR_upper	Phenotype_frequentist_add_Gender_C1_C2_C3_C4_C5_C6_C7_C8_C9_C10_C11_C12_C13_C14_C15_C16_C17_C18_C19_C20_score_pvalue	Phenotype_frequentist_add_Gender_C1_C2_C3_C4_C5_C6_C7_C8_C9_C10_C11_C12_C13_C14_C15_C16_C17_C18_C19_C20_score_info	Phenotype_frequentist_add_Gender_C1_C2_C3_C4_C5_C6_C7_C8_C9_C10_C11_C12_C13_C14_C15_C16_C17_C18_C19_C20_score_beta_1	Phenotype_frequentist_add_Gender_C1_C2_C3_C4_C5_C6_C7_C8_C9_C10_C11_C12_C13_C14_C15_C16_C17_C18_C19_C20_score_se_1	Chromosome	Position	roadmap_dnase_wig	X4S_combined_pvalue	Evo.Pathogenicity	TFBS_all	DNase....100bp	Cons....5bp	GTEX.50pct.FDR	entropy.1bp	entropy.2bp
rs6932932	6	22054517	C	T	14754	0.84232	0.73523	2301.6	3020.3	980.25	0.764	2301.6	3020.3	980.25	0.764	813.94	999.92	286.87	1487.7	2020.4	693.38	0.39516	0.37455	0.40547	0.00012121	0.90458	0.80694	1.014	0.7562	0.64312	0.88916	0.87807	0.81369	0.94755	7.7471e-05	0.73249	-0.18867	0.047739	6	22054517	-	-	-	1	0	1.567	-	0.343073	-0.164067
rs2294214	6	22056923	A	C	14777	0.9872	0.97613	2975.7	2733.3	593.89	0.121	2975.7	2733.3	593.89	0.121	1056.4	883.16	161.36	1919.2	1850.2	432.53	0.31106	0.28698	0.32309	0	0.86719	0.77699	0.96787	0.67772	0.55722	0.82428	0.84325	0.77766	0.91438	3.8547e-05	0.97457	-0.18059	0.043875	6	22056923	78	-	-	1	28	7.003	-	0.238956	-0.482165
rs55775505	6	22057566	C	T	14782	0.98658	0.97529	2982.7	2729.8	590.41	0.109	2982.7	2729.8	590.41	0.109	1060.4	880.56	159.97	1922.2	1849.3	430.45	0.31023	0.2857	0.32249	0	0.86314	0.77337	0.96334	0.67364	0.55354	0.81981	0.8403	0.77487	0.91126	2.7162e-05	0.97391	-0.1843	0.043923	6	22057566	-	-	-	1	9	0.024	-	0.221885	-0.192223
rs77470901	6	22059569	G	A	14803	0.99389	0.95025	5717.1	573.98	11.877	0.032	5717.1	573.98	11.877	0.032	1861.3	233.77	5.916	3855.8	340.21	5.961	0.047417	0.058449	0.041901	0	1.4234	1.1944	1.6965	2.0559	0.65831	6.4207	1.4195	1.2008	1.678	1.0481e-05	0.949	0.42545	0.096539	6	22059569	90	-	21.1	1	18	9.999	-	0.33465	-0.184646
rs1207782	6	22059967	C	T	14807	0.98925	0.9827	934.96	3009.6	2358.3	0.083	934.96	3009.6	2358.3	0.083	275.38	983.36	842.23	659.58	2026.3	1516.1	0.38709	0.3651	0.39808	0	1.1624	0.99059	1.364	1.3306	1.1294	1.5676	1.1501	1.0654	1.2415	3.3139e-05	0.98156	0.17235	0.041523	6	22059967	-	-	-	1	16	0	-	0.323324	-0.268423
rs885769	6	22060582	T	C	14813	1	1	802	2922	2579	0	802	2922	2579	0	224	944	933	578	1978	1646	0.35904	0.33127	0.37292	0	1.2315	1.0362	1.4635	1.4626	1.2291	1.7405	1.2005	1.1104	1.2978	4.4868e-06	1	0.1915	0.041744	6	22060582	29	-	-	1	20	0.003	-	0.196021	-0.170738
rs492044	6	22060799	C	T	14814	0.99276	0.988	901	2976.4	2425.6	0.027	901	2976.4	2425.6	0.027	264.05	965.71	871.23	636.95	2010.6	1554.4	0.37906	0.3555	0.39083	0	1.1586	0.98462	1.3633	1.352	1.1456	1.5957	1.1631	1.0771	1.2561	3.2062e-05	0.98751	0.17239	0.041456	6	22060799	-	-	-	1	10	0.008	-	0.158233	-0.160747
rs11367783	6	22060871	AG	A	14815	0.99125	0.98624	934.09	3010.6	2358.3	0.033	934.09	3010.6	2358.3	0.033	275.87	982.43	842.68	658.22	2028.2	1515.6	0.38702	0.36511	0.39798	0	1.1558	0.98497	1.3561	1.3266	1.1261	1.5628	1.1495	1.0649	1.2409	3.3046e-05	0.98549	0.17206	0.041446	6	22060871	-	-	-	-	11	0.001	-	0.28844	-0.182483
rs411535	6	22061040	G	A	14818	0.99503	0.99192	879.2	2963.6	2460.2	0.019	879.2	2963.6	2460.2	0.019	255.79	958.75	886.45	623.41	2004.8	1573.7	0.37458	0.34991	0.38692	0	1.1655	0.9886	1.3741	1.3728	1.1614	1.6227	1.1725	1.0855	1.2665	1.7199e-05	0.99239	0.17814	0.041442	6	22061040	-	-	-	1	23	0.017	-	0.286133	-0.195795
rs393091	6	22061639	C	T	14824	0.99379	0.99043	818.89	2957.1	2527	0.022	818.89	2957.1	2527	0.022	229.63	953.99	917.36	589.25	2003.1	1609.6	0.3645	0.33633	0.37858	0	1.2221	1.0302	1.4498	1.4624	1.2305	1.7381	1.2022	1.1123	1.2993	3.7424e-06	0.99045	0.19391	0.041926	6	22061639	38	-	-	1	13	0.004	-	0.286133	-0.231039
rs169031	6	22066352	A	C	14874	0.99167	0.98492	771.05	2908.6	2623.3	0.065	771.05	2908.6	2623.3	0.065	217.46	941.4	942.11	553.59	1967.2	1681.2	0.35307	0.32754	0.36583	0	1.2182	1.0226	1.4513	1.4266	1.1964	1.7011	1.1843	1.0952	1.2807	1.5431e-05	0.98419	0.18294	0.042322	6	22066352	-	-	-	1	7	0.007	-	0.192213	-0.29826
rs9647613	6	22068670	T	C	14899	0.99479	0.95702	5713.1	578.58	11.275	0.02	5713.1	578.58	11.275	0.02	1859.4	235.82	5.812	3853.8	342.76	5.463	0.047686	0.058888	0.042085	0	1.426	1.1973	1.6984	2.205	0.68486	7.0996	1.4243	1.2054	1.6828	7.9941e-06	0.95328	0.4296	0.096208	6	22068670	-	-	-	1	5	0	-	0.28844	-0.315547
rs2328665	6	22068748	C	A	14900	0.98784	0.9798	810.4	2936.2	2556.3	0.066	810.4	2936.2	2556.3	0.066	230.61	947.72	922.65	579.79	1988.5	1633.6	0.3615	0.33531	0.3746	0	1.1982	1.0098	1.4218	1.4199	1.1948	1.6875	1.1874	1.0985	1.2834	1.2676e-05	0.97867	0.1843	0.042217	6	22068748	-	-	-	1	8	0.116	-	0.276147	-0.281892
rs196038	6	22069970	C	A	14913	0.98908	0.98179	817.24	2946.7	2539	0.05	817.24	2946.7	2539	0.05	233.26	947.88	919.85	583.98	1998.8	1619.1	0.36342	0.3366	0.37682	0	1.1872	1.0013	1.4077	1.4223	1.1975	1.6893	1.1917	1.1026	1.2881	8.8091e-06	0.98144	0.18717	0.042113	6	22069970	89	-	23.3	1	9	9.945	-	0.195054	-0.232574
rs111720110	6	22070577	C	T	14920	0.99484	0.95817	5714.4	577.33	11.211	0.015	5714.4	577.33	11.211	0.015	1860.1	235.11	5.766	3854.3	342.22	5.445	0.047577	0.058696	0.042017	0	1.4236	1.195	1.6958	2.1942	0.6793	7.0878	1.4217	1.203	1.6802	8.3284e-06	0.9535	0.42917	0.096301	6	22070577	-	-	-	1	4	0.055	-	0.286133	-0.199869
rs196025	6	22072425	A	G	14937	0.97862	0.96781	842.2	2934.3	2526.3	0.109	842.2	2934.3	2526.3	0.109	237.78	953.28	909.9	604.42	1981.1	1616.4	0.3664	0.34005	0.37958	0	1.2231	1.0332	1.448	1.4308	1.2064	1.697	1.1874	1.0988	1.2831	5.8251e-06	0.96707	0.19143	0.042233	6	22072425	60	-	-	1	15	0	-	0.196021	-0.27821
rs196023	6	22076031	C	T	14975	0.98047	0.97048	832.9	2926	2544	0.123	832.9	2926	2544	0.123	235.25	945.73	919.98	597.65	1980.2	1624	0.36426	0.33704	0.37787	0	1.2133	1.024	1.4375	1.4391	1.2127	1.7078	1.1947	1.1054	1.2912	3.568e-06	0.9703	0.19578	0.042239	6	22076031	-	-	-	1	10	0.004	-	0.33465	-0.3725
rs1207778	6	22077277	G	T	14985	0.98097	0.97094	838.5	2935.8	2528.6	0.116	838.5	2935.8	2528.6	0.116	235.6	948.02	917.33	602.89	1987.7	1611.3	0.36592	0.33776	0.38001	0	1.2205	1.0304	1.4456	1.4568	1.2278	1.7286	1.2018	1.112	1.2988	2.146e-06	0.97078	0.20005	0.042213	6	22077277	-	-	-	1	8	0.179	-	0.175305	-0.227794
rs196040	6	22084598	A	G	15073	0.98984	0.98298	813.23	2907.4	2582.3	0.032	813.23	2907.4	2582.3	0.032	230.02	931.44	939.54	583.22	1976	1642.8	0.35966	0.33115	0.37392	0	1.1952	1.007	1.4186	1.4501	1.2205	1.723	1.2063	1.1158	1.3042	1.7988e-06	0.98266	0.20063	0.042019	6	22084598	-	-	-	1	1	0.179	-	-0.00111194	-0.374489
rs12208818	6	22085052	T	C	15074	0.99407	0.94991	5715.6	576.82	10.586	0.019	5715.6	576.82	10.586	0.019	1860.1	235.72	5.158	3855.5	341.1	5.428	0.047437	0.058553	0.041879	0	1.4324	1.2024	1.7063	1.9696	0.5894	6.5818	1.4229	1.2037	1.682	1.0863e-05	0.9427	0.42676	0.097008	6	22085052	-	-	-	-	2	0.052	-	0.250653	-0.25127
rs12203549	6	22085852	C	T	15081	0.99543	0.96249	5725.2	567.54	10.253	0.01	5725.2	567.54	10.253	0.01	1863.7	232.21	5.068	3861.5	335.33	5.185	0.046648	0.057674	0.041135	0	1.4348	1.203	1.7113	2.0252	0.59458	6.8978	1.4267	1.2054	1.6886	1.1489e-05	0.9578	0.42567	0.097028	6	22085852	-	-	-	1	6	0.183	-	0.270999	-0.214059
rs12197565	6	22089880	A	C	15123	0.9961	0.96741	5729.6	563.18	10.246	0.009	5729.6	563.18	10.246	0.009	1864.7	231.3	5.038	3864.9	331.87	5.208	0.046301	0.057444	0.040729	0	1.4446	1.2106	1.7239	2.0051	0.58838	6.8328	1.4354	1.2121	1.6998	8.9978e-06	0.96221	0.43111	0.097099	6	22089880	57	-	-	1	3	0.647	-	0.308189	-0.291443
rs142326425	6	22090672	ATTTATCAGT	A	15135	0.99614	0.9677	5729.3	563.41	10.257	0.004	5729.3	563.41	10.257	0.004	1864.5	231.46	5.038	3864.8	331.95	5.219	0.046321	0.057482	0.040741	0	1.4453	1.2112	1.7247	2.001	0.58755	6.8145	1.436	1.2126	1.7004	8.8146e-06	0.96265	0.43135	0.097056	6	22090672	-	-	-	-	1	2.748	-	0.195054	-0.473288
rs196045	6	22092507	G	T	15148	0.98948	0.98322	889.23	2935.3	2478.4	0.029	889.23	2935.3	2478.4	0.029	251.63	946.57	902.79	637.6	1988.8	1575.6	0.37393	0.34503	0.38839	0	1.206	1.0224	1.4226	1.4519	1.2282	1.7162	1.2054	1.1158	1.3023	2.3782e-06	0.98208	0.19621	0.041585	6	22092507	-	-	-	1	5	2.17	-	0.0838521	-0.379124
rs1207776	6	22093021	T	C	15152	0.99284	0.98807	821.79	2913	2568.2	0.02	821.79	2913	2568.2	0.02	234.6	928.84	937.55	587.19	1984.1	1630.7	0.36146	0.33271	0.37584	0	1.1717	0.98826	1.3892	1.4391	1.2124	1.7081	1.2077	1.1172	1.3055	1.6991e-06	0.98787	0.20026	0.04184	6	22093021	-	-	-	1	7	0.011	-	0.0820134	-0.224223
rs12195463	6	22094446	A	G	15169	0.99585	0.96524	5723.7	568.87	10.398	0.007	5723.7	568.87	10.398	0.007	1861.3	234.58	5.086	3862.4	334.29	5.312	0.046776	0.058247	0.041041	0	1.4562	1.2213	1.7361	1.9868	0.5882	6.7108	1.4452	1.2215	1.7098	5.7145e-06	0.96212	0.43848	0.096653	6	22094446	-	-	-	1	1	0.537	-	0.33465	-0.341408
rs196046	6	22094624	C	T	15170	0.9947	0.9914	855.46	2920.1	2527.4	0.012	855.46	2920.1	2527.4	0.012	240.57	938.16	922.27	614.89	1982	1605.1	0.36737	0.33777	0.38217	0	1.2099	1.0227	1.4313	1.4686	1.2395	1.7401	1.2128	1.1222	1.3107	1.1929e-06	0.99135	0.20187	0.041564	6	22094624	-	-	-	1	2	0.256	-	0.244538	-0.167418
rs196047	6	22094941	A	G	15180	0.99711	0.99476	842.11	2915	2545.8	0.014	842.11	2915	2545.8	0.014	235.69	939.12	926.18	606.42	1975.9	1619.6	0.36485	0.33568	0.37943	0	1.2228	1.0324	1.4485	1.4713	1.2404	1.7452	1.2101	1.1196	1.3079	1.2414e-06	0.99497	0.20165	0.041587	6	22094941	-	-	-	1	0	0.057	-	0.314901	-0.125631
rs196048	6	22096361	C	T	15195	1	1	861	2929	2513	0	861	2929	2513	0	241	941	919	620	1988	1594	0.36895	0.33865	0.3841	0	1.2177	1.0296	1.4402	1.4832	1.252	1.7572	1.2179	1.127	1.3161	7.1229e-07	1	0.20522	0.041392	6	22096361	56	-	-	1	4	0.01	-	0.250653	-0.245681
rs196050	6	22098047	G	C	15206	0.9934	0.9888	820.4	2916.1	2566.4	0.035	820.4	2916.1	2566.4	0.035	234.77	933.25	932.97	585.62	1982.9	1633.5	0.36149	0.33384	0.37532	0	1.174	0.99025	1.3919	1.4247	1.2002	1.6911	1.1989	1.1091	1.2959	3.2262e-06	0.98858	0.19499	0.04188	6	22098047	-	-	-	1	2	0.01	-	0.270999	-0.267198
rs111770457	6	22099418	A	C	15220	0.99538	0.96441	5712.3	579.92	10.738	0.01	5712.3	579.92	10.738	0.01	1857	238.88	5.098	3855.3	341.03	5.64	0.047707	0.059277	0.041922	0	1.4542	1.2215	1.7313	1.8766	0.56574	6.2246	1.4401	1.219	1.7012	5.7113e-06	0.96344	0.43428	0.095725	6	22099418	33	-	-	1	8	9.76	-	0.279421	-0.330179
rs4711000	6	22099484	C	T	15221	0.99054	0.98571	1214.1	3071.5	2017.3	0.062	1214.1	3071.5	2017.3	0.062	354.79	999.62	746.57	859.35	2071.9	1270.7	0.43629	0.40676	0.45105	0	1.1686	1.011	1.3508	1.423	1.2209	1.6586	1.1983	1.1117	1.2917	1.1364e-06	0.98488	0.19665	0.040409	6	22099484	33	-	-	1	16	8.208	-	0.33465	-0.256753
rs1207775	6	22100075	G	A	15230	0.99232	0.98788	1226.2	3078.5	1998.3	0.069	1226.2	3078.5	1998.3	0.069	358.35	1001.6	740.98	867.83	2076.8	1257.3	0.43875	0.40894	0.45366	0	1.168	1.011	1.3493	1.4272	1.2248	1.6631	1.2001	1.1134	1.2936	7.8843e-07	0.9873	0.1993	0.040359	6	22100075	-	-	-	1	2	0.003	-	0.279421	-0.199242
rs9393227	6	22100912	G	A	15243	1	1	1209	3067	2027	0	1209	3067	2027	0	354	1001	746	855	2066	1281	0.43511	0.40671	0.44931	0	1.1702	1.0122	1.3529	1.4065	1.2067	1.6395	1.1902	1.1041	1.283	2.1605e-06	1	0.19007	0.040119	6	22100912	-	-	-	1	8	0.013	-	0.308189	-0.23572
rs10456251	6	22101853	A	G	15248	0.99214	0.93306	5744.6	547.72	10.669	0.013	5744.6	547.72	10.669	0.013	1870.8	225.11	5.079	3873.8	322.61	5.59	0.045142	0.05599	0.039718	0	1.4449	1.2081	1.728	1.8814	0.56509	6.2637	1.434	1.2085	1.7016	1.6884e-05	0.9247	0.43029	0.10001	6	22101853	-	-	-	1	1	0.758	-	0.28844	-0.265807
rs148621070	6	22102593	G	A	15258	0.98986	0.90779	5776.5	515.96	10.543	0.011	5776.5	515.96	10.543	0.011	1884.2	211.42	5.33	3892.2	304.54	5.213	0.042603	0.052851	0.037479	0	1.434	1.1932	1.7235	2.112	0.63069	7.0727	1.433	1.2019	1.7086	2.2401e-05	0.89659	0.44157	0.10416	6	22102593	-	-	-	1	2	0.089	-	0.148844	-0.157532
rs75366415	6	22102617	T	G	15259	0.99021	0.9113	5778.6	513.88	10.461	0.01	5778.6	513.88	10.461	0.01	1884.9	210.78	5.339	3893.8	303.1	5.122	0.042424	0.052704	0.037285	0	1.4366	1.1949	1.7272	2.1533	0.63987	7.2464	1.4365	1.2045	1.7133	2.11e-05	0.90074	0.44287	0.10413	6	22102617	-	-	-	1	2	0.109	-	0.286133	-0.198411
rs201146860	6	22102829	TTTA	T	15261	0.99252	0.93513	5750.8	541.36	10.805	0.012	5750.8	541.36	10.805	0.012	1871.9	223.68	5.416	3878.9	317.68	5.389	0.044659	0.05581	0.039083	0	1.4591	1.219	1.7464	2.0826	0.63115	6.8718	1.4533	1.2239	1.7257	9.2036e-06	0.92569	0.44512	0.10036	6	22102829	-	-	-	-	1	0	-	0.33465	-0.402495
rs145475024	6	22102830	TTATC	T	15262	0.99252	0.93513	5750.8	541.36	10.805	0.011	5750.8	541.36	10.805	0.011	1871.9	223.68	5.416	3878.9	317.68	5.389	0.044659	0.055811	0.039083	0	1.4591	1.219	1.7464	2.0826	0.63115	6.8718	1.4533	1.2239	1.7257	9.1983e-06	0.92568	0.44513	0.10036	6	22102830	-	-	-	-	1	0	-	0.33465	-0.418486
rs201445090	6	22104056	C	CA	15276	0.97142	0.95395	1183.6	3064.4	2054.9	0.205	1183.6	3064.4	2054.9	0.205	344.06	995.22	761.66	839.49	2069.1	1293.2	0.43088	0.40062	0.44601	0	1.1736	1.0137	1.3587	1.437	1.2317	1.6765	1.2045	1.1172	1.2986	2.0842e-07	0.9526	0.21368	0.041158	6	22104056	-	-	-	-	6	0.006	-	0.286133	-0.23597
rs35698597	6	22104058	A	AG	15277	0.97142	0.95394	1183.5	3064.3	2054.9	0.204	1183.5	3064.3	2054.9	0.204	344.06	995.22	761.67	839.49	2069.1	1293.2	0.43088	0.40061	0.44601	0	1.1736	1.0137	1.3587	1.437	1.2318	1.6765	1.2045	1.1172	1.2986	2.0803e-07	0.9526	0.21369	0.041158	6	22104058	-	-	-	-	6	0.009	-	0.286133	-0.251618
rs2328667	6	22104421	A	G	15281	0.96989	0.95208	1182.2	3063.7	2056.9	0.201	1182.2	3063.7	2056.9	0.201	343.39	994.98	762.59	838.82	2068.7	1294.3	0.43061	0.40023	0.4458	0	1.1749	1.0147	1.3604	1.4393	1.2336	1.6792	1.2054	1.1181	1.2996	1.8795e-07	0.95072	0.21468	0.041199	6	22104421	-	-	-	1	8	0.006	-	0.270999	-0.141809
rs141121036	6	22106052	AGAT	A	15302	0.96147	0.94069	1211.4	3068.8	2022.5	0.252	1211.4	3068.8	2022.5	0.252	351.22	998.67	751.03	860.22	2070.1	1271.5	0.43566	0.40485	0.45106	0	1.1816	1.0218	1.3663	1.4467	1.2409	1.6865	1.2079	1.1205	1.3021	1.5657e-07	0.93959	0.21684	0.041345	6	22106052	-	-	-	-	5	0.005	-	0.314901	-0.360656
rs6456469	6	22107290	G	A	15316	0.95358	0.93016	1258.7	3086.9	1957.1	0.302	1258.7	3086.9	1957.1	0.302	360.51	1011.3	729.08	898.16	2075.6	1228	0.44459	0.41228	0.46075	0	1.2139	1.0516	1.4011	1.4792	1.2696	1.7233	1.218	1.1301	1.3128	8.9175e-08	0.92921	0.22206	0.041525	6	22107290	36	-	-	1	2	4.285	-	0.323324	-0.302756
rs7768871	6	22109189	C	T	15334	0.96807	0.95081	1666.7	3156.9	1479.1	0.25	1666.7	3156.9	1479.1	0.25	443.13	1070	587.77	1223.5	2086.9	891.37	0.48512	0.53442	0.46047	0	1.4157	1.2415	1.6143	1.8207	1.5663	2.1165	1.3449	1.2487	1.4486	2.7361e-14	0.94988	0.31227	0.041032	6	22109189	-	-	-	1	4	0.025	-	0.323324	-0.207827
rs78381359	6	22109401	C	CCAAT	15340	0.96259	0.94015	2152.2	3022.2	1128.3	0.319	2152.2	3022.2	1128.3	0.319	625.34	1039.5	436.06	1526.8	1982.7	692.29	0.41878	0.45495	0.40069	0	1.2801	1.1359	1.4427	1.5379	1.3214	1.7899	1.2485	1.1585	1.3454	6.7457e-10	0.94088	0.2555	0.041398	6	22109401	-	-	-	1	5	0.003	-	0.233211	-0.340658
rs12207718	6	22109567	T	G	15343	1	1	5661	626	16	0	5661	626	16	0	1840	251	10	3821	375	6	0.052197	0.064493	0.04605	0	1.39	1.1735	1.6463	3.4611	1.256	9.5376	1.4281	1.2171	1.6757	8.9512e-06	1	0.3971	0.089416	6	22109567	-	-	-	-	9	0.007	-	0.258705	-0.282188
rs80038499	6	22110383	T	C	15348	0.99928	0.99385	5673.2	613.99	15.815	0.006	5673.2	613.99	15.815	0.006	1842	249.09	9.945	3831.2	364.9	5.87	0.051215	0.064011	0.044817	0	1.4198	1.1974	1.6836	3.5239	1.2686	9.7888	1.4576	1.2408	1.7123	3.5608e-06	0.99277	0.41936	0.090467	6	22110383	105	-	-	1	8	0	-	0.258705	-0.194812
rs1543310	6	22110418	T	C	15349	0.94942	0.91738	1182.4	3106.8	2013.4	0.409	1182.4	3106.8	2013.4	0.409	303.92	1030.4	766.54	878.53	2076.4	1246.8	0.43408	0.3899	0.45617	0	1.4345	1.2343	1.6672	1.7772	1.5167	2.0823	1.3126	1.2172	1.4154	2.5687e-12	0.91592	0.2952	0.042175	6	22110418	177	-	-	1	8	0.005	-	0.276147	-0.132272
rs3736675	6	22111148	G	A	15359	0.99882	0.99001	5674.7	612.39	15.899	0.009	5674.7	612.39	15.899	0.009	1841	249.98	10.011	3833.7	362.41	5.888	0.051102	0.064256	0.044525	0	1.4364	1.2113	1.7033	3.5406	1.2774	9.8133	1.4736	1.2543	1.7312	2.2185e-06	0.98892	0.42937	0.090729	6	22111148	-	-	-	1	5	0.004	-	0.323324	-0.141982
rs10484387	6	22111506	G	C	15362	0.99875	0.98964	5675	612.1	15.897	0.007	5675	612.1	15.897	0.007	1841.2	249.82	10.01	3833.8	362.28	5.887	0.051078	0.064216	0.044509	0	1.4359	1.2108	1.7028	3.5406	1.2773	9.8141	1.4731	1.2539	1.7307	2.2628e-06	0.98836	0.4292	0.09077	6	22111506	-	-	-	1	7	0.952	-	0.270999	-0.29447
rs9393228	6	22112043	G	A	15368	0.97869	0.96433	1996.8	3083.7	1222.3	0.216	1996.8	3083.7	1222.3	0.216	565.42	1052.8	482.7	1431.4	2030.9	739.63	0.43856	0.48031	0.41769	0	1.3123	1.161	1.4834	1.6521	1.4214	1.9203	1.2885	1.1961	1.3881	5.6736e-11	0.96456	0.26705	0.040758	6	22112043	-	-	-	1	9	0.614	-	0.238956	-0.273982
rs57503728	6	22112471	GC	G	15374	0.9809	0.96669	2346.1	2951.3	1005.4	0.2	2346.1	2951.3	1005.4	0.2	685.68	1023.3	391.91	1660.4	1928	613.46	0.39364	0.43009	0.37542	0	1.2853	1.1436	1.4447	1.547	1.3251	1.8061	1.2555	1.1644	1.3538	1.7028e-09	0.9661	0.24804	0.041176	6	22112471	-	-	-	-	8	0.02	-	0.238956	-0.178913
rs9393230	6	22112950	G	T	15377	0.99864	0.98865	5676.1	610.95	15.892	0.007	5676.1	610.95	15.892	0.007	1841.8	249.17	10	3834.3	361.79	5.892	0.050987	0.064057	0.044452	0	1.4338	1.2088	1.7006	3.5333	1.2748	9.7929	1.4712	1.2521	1.7287	2.4918e-06	0.98714	0.42796	0.090886	6	22112950	76	-	-	1	12	0.004	-	0.238956	-0.232854
rs6905441	6	22113027	T	C	15378	0.98171	0.96938	1929.9	3086.2	1286.7	0.219	1929.9	3086.2	1286.7	0.219	548.82	1045.9	506.2	1381.1	2040.3	780.48	0.44898	0.48986	0.42853	0	1.2899	1.1397	1.46	1.6321	1.4057	1.8949	1.2805	1.1888	1.3793	1.0585e-10	0.96982	0.26137	0.04047	6	22113027	64	-	-	1	7	0.007	-	0.250653	-0.331696
rs12211235	6	22113120	A	G	15380	0.99865	0.98859	5676.3	610.81	15.891	0.01	5676.3	610.81	15.891	0.01	1841.9	249.09	9.999	3834.4	361.72	5.892	0.050975	0.064039	0.044444	0	1.4336	1.2086	1.7004	3.5328	1.2746	9.7919	1.4711	1.2519	1.7286	2.5185e-06	0.98712	0.4278	0.090894	6	22113120	56	-	-	1	1	0	-	0.130062	-0.336755
rs9295534	6	22113390	T	A	15382	0.98219	0.97025	1925.6	3088.7	1288.5	0.199	1925.6	3088.7	1288.5	0.199	546.14	1047.5	507.26	1379.4	2041.2	781.24	0.44946	0.49075	0.42882	0	1.2962	1.1451	1.4673	1.64	1.4125	1.9042	1.2836	1.1916	1.3826	7.1361e-11	0.97031	0.26377	0.04047	6	22113390	630	-	-	1	13	9.992	-	0.270999	-0.310866
rs2179071	6	22114325	C	T	15389	0.98485	0.97495	2071	3057.9	1173.9	0.189	2071	3057.9	1173.9	0.189	563.15	1077	460.74	1507.9	1980.9	713.13	0.42883	0.47563	0.40543	0	1.4559	1.2887	1.6447	1.7299	1.486	2.0139	1.3302	1.2346	1.4332	2.1225e-12	0.97464	0.28598	0.040702	6	22114325	-	-	-	1	1	0.116	-	0.308189	-0.306185
rs11759745	6	22115130	A	C	15396	1	1	2652	2838	813	0	2652	2838	813	0	818	976	307	1834	1862	506	0.35412	0.37839	0.34198	0	1.1752	1.0495	1.3159	1.3603	1.1545	1.6027	1.1713	1.0846	1.2649	6.7751e-05	1	0.16481	0.041367	6	22115130	-	-	21.4	1	5	9.991	-	0.258705	-0.148903
rs16885627	6	22115797	C	G	15402	0.99345	0.98973	2150.7	3013.5	1138.8	0.051	2150.7	3013.5	1138.8	0.051	618.28	1041	441.69	1532.4	1972.5	697.06	0.41973	0.45797	0.4006	0	1.3081	1.1604	1.4746	1.5705	1.3498	1.8272	1.2642	1.1732	1.3623	3.2379e-10	0.98957	0.25317	0.040269	6	22115797	-	-	21.3	1	9	9.998	-	0.209655	-0.187792
rs9283873	6	22116151	T	C	15407	0.99354	0.98929	2516.1	2905.4	881.4	0.05	2516.1	2905.4	881.4	0.05	770.26	996.04	334.67	1745.9	1909.4	546.73	0.37032	0.39633	0.35731	0	1.1824	1.0547	1.3255	1.3874	1.1819	1.6286	1.1809	1.0942	1.2745	1.0128e-05	0.98898	0.18221	0.041277	6	22116151	-	-	-	1	11	0.061	-	0.244538	-0.230661
rs9368401	6	22116570	G	A	15413	0.99857	0.98744	5678.3	608.78	15.859	0.013	5678.3	608.78	15.859	0.013	1843	248.08	9.943	3835.4	360.7	5.916	0.050809	0.06377	0.044329	0	1.4313	1.2064	1.6981	3.4977	1.2622	9.6921	1.4685	1.2494	1.726	2.9778e-06	0.98733	0.42519	0.091001	6	22116570	-	-	-	1	4	0.197	-	0.28844	-0.242693
rs77573196	6	22117590	G	C	15420	0.99826	0.98478	5676	611.18	15.852	0.012	5676	611.18	15.852	0.012	1842	249.09	9.912	3834	362.09	5.94	0.050998	0.063996	0.044499	0	1.4318	1.2072	1.6982	3.4732	1.2543	9.6177	1.4681	1.2494	1.725	3.4892e-06	0.98481	0.42217	0.09099	6	22117590	-	-	-	1	29	0	-	0.323324	-0.099114
rs6912869	6	22117791	G	A	15422	0.9958	0.96951	5590.5	690.18	22.295	0.017	5590.5	690.18	22.295	0.017	1803.4	285.66	11.923	3787.1	404.51	10.372	0.058287	0.073657	0.050602	0	1.483	1.2618	1.7429	2.414	1.0483	5.5588	1.4919	1.2823	1.7357	1.3606e-06	0.96816	0.41657	0.086235	6	22117791	-	-	-	1	14	0.007	-	0.308189	-0.184646
rs9356796	6	22119367	G	A	15433	0.99781	0.98187	5681.2	606.05	15.746	0.015	5681.2	606.05	15.746	0.015	1844.3	246.98	9.709	3836.9	359.07	6.037	0.050574	0.063398	0.044162	0	1.431	1.2057	1.6983	3.3458	1.2096	9.2544	1.465	1.246	1.7226	3.0932e-06	0.98157	0.4267	0.091478	6	22119367	-	-	-	1	6	0.003	-	0.138484	-0.788975
rs7760772	6	22119819	C	G	15437	0.98704	0.98083	2292.5	2975.5	1034.9	0.057	2292.5	2975.5	1034.9	0.057	667.1	1030.2	403.68	1625.4	1945.3	631.23	0.40024	0.43731	0.3817	0	1.2904	1.1472	1.4514	1.5582	1.3358	1.8177	1.2589	1.1677	1.3572	1.3652e-09	0.9818	0.24699	0.040761	6	22119819	62	-	-	1	11	0.03	-	0.238956	-0.264928
rs12211475	6	22120528	G	A	15446	0.99744	0.97982	5683.8	603.52	15.636	0.016	5683.8	603.52	15.636	0.016	1845.5	246	9.541	3838.4	357.52	6.095	0.050356	0.063084	0.043992	0	1.4311	1.2055	1.699	3.2558	1.1766	9.0097	1.4632	1.244	1.721	3.2399e-06	0.97873	0.42734	0.091803	6	22120528	-	-	-	1	4	0.154	-	0.0550839	-0.191037
rs12199917	6	22121654	A	C	15463	0.99695	0.97495	5678.7	608.67	15.651	0.015	5678.7	608.67	15.651	0.015	1843.9	247.72	9.416	3834.8	360.95	6.235	0.050768	0.063435	0.044434	0	1.4273	1.203	1.6935	3.1408	1.1399	8.6538	1.4566	1.2391	1.7123	3.304e-06	0.97302	0.42691	0.09179	6	22121654	-	-	-	1	2	0.742	-	0.0838521	-0.113332
rs59669568	6	22122090	C	G	15467	0.99502	0.96064	5650.9	635.94	16.121	0.037	5650.9	635.94	16.121	0.037	1834.3	257.28	9.442	3816.6	378.66	6.679	0.053006	0.065723	0.046647	0	1.4138	1.1953	1.6721	2.9415	1.0902	7.9365	1.4377	1.2268	1.6849	5.4728e-06	0.9575	0.41248	0.090739	6	22122090	-	-	-	1	16	1.013	-	0.33465	-0.171191
rs57493115	6	22122161	C	G	15468	0.99753	0.97872	5684.2	603.3	15.505	0.017	5684.2	603.3	15.505	0.017	1846	245.69	9.333	3838.2	357.61	6.172	0.050318	0.062912	0.044021	0	1.4285	1.2032	1.696	3.1441	1.1356	8.7052	1.4579	1.2394	1.715	3.2739e-06	0.97725	0.42789	0.091963	6	22122161	-	-	-	1	20	0.009	-	0.323324	-0.13979
rs7743854	6	22122389	A	G	15471	0.98434	0.97499	2193.2	3064.5	1045.2	0.108	2193.2	3064.5	1045.2	0.108	650.48	1042.3	408.16	1542.8	2022.2	637.03	0.40893	0.44233	0.39222	0	1.2225	1.0862	1.3759	1.5196	1.3022	1.7733	1.2291	1.1403	1.3248	1.3876e-07	0.97584	0.21688	0.041179	6	22122389	-	-	-	1	17	1.449	-	0.286133	-0.183943
rs7744414	6	22122476	G	A	15473	0.98779	0.97994	2450.1	2951.2	901.62	0.065	2450.1	2951.2	901.62	0.065	754.41	1000.1	346.5	1695.7	1951.1	555.12	0.37716	0.40292	0.36428	0	1.1521	1.0272	1.2922	1.403	1.1965	1.6453	1.1777	1.0915	1.2707	8.4916e-06	0.98104	0.18447	0.041432	6	22122476	-	-	-	1	17	0	-	0.244538	-0.175872
rs7764461	6	22122568	T	C	15474	0.98602	0.97769	2228.7	3046.5	1027.6	0.081	2228.7	3046.5	1027.6	0.081	658.51	1041.8	400.64	1570.2	2004.7	627	0.40472	0.43863	0.38776	0	1.2392	1.1015	1.3942	1.5236	1.305	1.7789	1.2337	1.1444	1.3299	1.2337e-07	0.97783	0.21762	0.041151	6	22122568	-	-	-	1	7	0.002	-	0.0838521	-0.303569
rs7744633	6	22122619	G	A	15475	0.98694	0.97912	2243.8	3042.2	1016.9	0.081	2243.8	3042.2	1016.9	0.081	661.84	1041.4	397.78	1581.9	2000.9	619.14	0.40268	0.43716	0.38544	0	1.244	1.1059	1.3993	1.5356	1.3148	1.7935	1.2384	1.1488	1.3351	5.172e-08	0.97928	0.22411	0.041157	6	22122619	-	-	-	1	5	0.027	-	0.314901	-0.215421
rs10670288	6	22122951	A	ATG	15480	0.98631	0.97955	1837.7	3148.6	1316.6	0.047	1837.7	3148.6	1316.6	0.047	492.51	1080.9	527.61	1345.2	2067.7	789.03	0.45866	0.50835	0.43382	0	1.4278	1.2578	1.6207	1.8264	1.5704	2.1241	1.3495	1.2528	1.4535	2.0409e-14	0.97918	0.31045	0.040593	6	22122951	-	-	-	-	0	0.116	-	-0.224109	-1.29963
rs7748819	6	22123002	C	T	15481	0.98516	0.97726	1884.3	3127.9	1290.7	0.052	1884.3	3127.9	1290.7	0.052	517.59	1065.1	518.27	1366.7	2062.8	772.47	0.45291	0.50016	0.42929	0	1.3634	1.2028	1.5454	1.7716	1.5242	2.0591	1.3303	1.235	1.4329	1.5108e-13	0.97619	0.30001	0.040618	6	22123002	-	-	-	1	0	0.039	-	-0.224109	-1.9747
rs9393231	6	22123695	A	C	15494	0.95107	0.92243	1383.1	3164.9	1754.7	0.36	1383.1	3164.9	1754.7	0.36	386.63	1055.1	659.16	996.47	2109.8	1095.5	0.47052	0.43514	0.48822	0	1.2888	1.1219	1.4807	1.5508	1.332	1.8055	1.2384	1.1495	1.3341	8.1883e-10	0.92134	0.25627	0.04173	6	22123695	-	-	-	1	4	8.949	1.2575	0.323324	-0.276146
rs10946509	6	22124811	C	G	15503	0.99654	0.97117	5666.1	621.31	15.52	0.021	5666.1	621.31	15.52	0.021	1840.8	250.98	9.237	3825.4	370.33	6.283	0.051749	0.064124	0.045562	0	1.4083	1.1886	1.6687	3.0552	1.1071	8.4311	1.4353	1.2225	1.6851	1.263e-05	0.96985	0.39801	0.091153	6	22124811	-	-	-	1	2	0.072	-	0.33465	-0.295802
rs9368402	6	22125157	C	T	15511	0.99671	0.99515	1697.7	3166.2	1439.1	0.014	1697.7	3166.2	1439.1	0.014	447.45	1080.3	573.25	1250.2	2085.9	865.87	0.47949	0.52994	0.45427	0	1.4471	1.2699	1.6489	1.8498	1.5906	2.1513	1.3544	1.2574	1.4588	1.9346e-15	0.99589	0.31902	0.040152	6	22125157	52	-	-	1	8	0.007	-	0.221885	-0.209
rs11400292	6	22125708	T	TG	15517	0.99467	0.9918	1872.9	3114.1	1316	0.027	1872.9	3114.1	1316	0.027	527.71	1058.8	514.44	1345.2	2055.2	801.56	0.45582	0.49684	0.43531	0	1.3133	1.159	1.4882	1.6361	1.4087	1.9002	1.2809	1.1892	1.3797	6.1792e-12	0.9925	0.27565	0.040092	6	22125708	-	-	-	-	12	0.132	-	0.276147	-0.170738
rs4712653	6	22125964	T	C	15523	1	1	1670	3170	1463	0	1670	3170	1463	0	440	1080	581	1230	2090	882	0.48358	0.53356	0.45859	0	1.4445	1.2668	1.6473	1.8415	1.5833	2.1417	1.3505	1.2538	1.4546	4.5979e-15	1	0.31402	0.040067	6	22125964	-	-	-	1	18	1.685	-	0.221885	-0.344606
rs9348500	6	22126801	A	G	15534	0.99392	0.95725	5590.5	689.19	23.29	0.025	5590.5	689.19	23.29	0.025	1804.4	285.06	11.488	3786.1	404.13	11.802	0.058367	0.073307	0.050897	0	1.48	1.2591	1.7396	2.0424	0.90468	4.6107	1.4751	1.2679	1.7163	1.4869e-06	0.95652	0.41744	0.086731	6	22126801	-	-	-	1	0	7.471	-	0.314901	-0.192398
rs9393232	6	22128013	T	G	15547	0.99347	0.99003	2398.5	2967.7	936.8	0.023	2398.5	2967.7	936.8	0.023	736.48	1009.6	354.9	1662	1958	581.9	0.38405	0.40919	0.37147	0	1.1636	1.0369	1.3058	1.3764	1.1752	1.6119	1.1719	1.0864	1.2641	8.9515e-06	0.99124	0.18226	0.041039	6	22128013	-	-	-	1	1	1.488	-	0.163445	-0.535682
rs115873209	6	22128060	T	C	15549	0.99744	0.9783	5696.4	591.26	15.335	0.016	5696.4	591.26	15.335	0.016	1850.5	241.35	9.196	3845.9	349.91	6.139	0.049336	0.061813	0.043098	0	1.4335	1.2056	1.7045	3.1133	1.1193	8.6601	1.4629	1.2418	1.7233	3.8281e-06	0.97457	0.42878	0.092799	6	22128060	-	-	-	1	1	1.147	-	0.192213	-0.435871
rs6922033	6	22128438	T	G	15551	0.99472	0.99302	1796.7	3146.4	1359.9	0.005	1796.7	3146.4	1359.9	0.005	478.07	1081.2	541.75	1318.7	2065.2	818.11	0.46534	0.51516	0.44044	0	1.444	1.2706	1.641	1.8265	1.5709	2.1238	1.3499	1.2533	1.4539	2.2451e-14	0.99387	0.30697	0.040202	6	22128438	-	-	-	1	3	2.108	-	0.175305	-0.38445
rs6899825	6	22128458	G	A	15552	0.98997	0.98542	2003.4	3088.5	1211.1	0.035	2003.4	3088.5	1211.1	0.035	565.42	1060.9	474.67	1438	2027.6	736.42	0.43715	0.4784	0.41652	0	1.3307	1.1774	1.504	1.6393	1.4097	1.9064	1.2849	1.1927	1.3842	1.6515e-11	0.98608	0.27193	0.040382	6	22128458	-	-	-	1	3	0.038	-	0.33465	-0.289631
rs6899545	6	22128462	C	A	15553	0.99252	0.98968	1798.8	3143.2	1361	0.021	1798.8	3143.2	1361	0.021	479.38	1081.7	539.95	1319.4	2061.6	821.05	0.46527	0.51441	0.4407	0	1.4441	1.2708	1.641	1.81	1.5567	2.1044	1.3444	1.2482	1.4481	7.6279e-14	0.99024	0.30103	0.040262	6	22128462	-	-	-	1	3	0.057	-	0.323324	-0.275722
rs6904385	6	22128938	A	T	15557	0.99387	0.99252	1804.2	3144.9	1353.8	0.007	1804.2	3144.9	1353.8	0.007	481.36	1081.2	538.46	1322.9	2063.8	815.35	0.46427	0.51359	0.43961	0	1.4397	1.2672	1.6358	1.8149	1.5609	2.1102	1.346	1.2496	1.4497	3.4786e-14	0.99307	0.30482	0.040219	6	22128938	-	-	-	1	4	0.594	-	0.238956	-0.30786
rs6904682	6	22128962	C	T	15559	0.99388	0.99253	1804.3	3145	1353.8	0.006	1804.3	3145	1353.8	0.006	481.37	1081.2	538.45	1322.9	2063.8	815.33	0.46426	0.51358	0.4396	0	1.4398	1.2672	1.6358	1.8149	1.5609	2.1102	1.346	1.2496	1.4497	3.4822e-14	0.99307	0.30482	0.040219	6	22128962	-	-	-	1	4	1.055	-	0.270999	-0.340768
rs6911827	6	22130601	C	T	15576	0.99595	0.99369	1700.1	3167.5	1435.4	0.009	1700.1	3167.5	1435.4	0.009	446.8	1082	572.21	1253.3	2085.5	863.18	0.479	0.52984	0.45358	0	1.4553	1.2771	1.6583	1.8595	1.5987	2.1627	1.3576	1.2605	1.4623	1.9413e-15	0.99413	0.31933	0.040192	6	22130601	-	-	-	1	4	0.004	-	0.276147	-0.288124
rs9366428	6	22130604	A	C	15577	0.9959	0.99332	2317.1	2987.2	998.65	0.012	2317.1	2987.2	998.65	0.012	706.98	1013.2	380.81	1610.1	1974	617.84	0.39541	0.42238	0.38193	0	1.1689	1.0405	1.3133	1.4037	1.2018	1.6396	1.1834	1.0974	1.276	1.1335e-06	0.99401	0.19811	0.040706	6	22130604	-	-	-	1	4	0.024	-	0.221885	-0.282815
rs9295536	6	22131929	C	A	15591	1	1	1858	3151	1294	0	1858	3151	1294	0	496	1084	521	1362	2067	773	0.45526	0.50595	0.42991	0	1.4401	1.2691	1.634	1.8508	1.5908	2.1532	1.358	1.2607	1.4627	1.9056e-14	1	0.30798	0.040223	6	22131929	-	-	-	1	9	0.019	-	0.196021	-0.199696
rs6939950	6	22133030	C	G	15604	0.99589	0.9931	2492.3	2929.3	881.39	0.023	2492.3	2929.3	881.39	0.023	761.15	1002.6	337.21	1731.1	1926.7	544.18	0.37221	0.39911	0.35877	0	1.1835	1.0556	1.327	1.4093	1.2005	1.6545	1.1871	1.1001	1.2811	3.82e-06	0.99319	0.19048	0.041221	6	22133030	115	-	-	1	4	0.012	-	0.323324	-0.285683
rs7747035	6	22134959	G	A	15629	0.98981	0.98522	2003.9	3098.7	1200.4	0.029	2003.9	3098.7	1200.4	0.029	563.15	1067.1	470.76	1440.8	2031.6	729.61	0.43626	0.47801	0.41538	0	1.3437	1.189	1.5187	1.6507	1.4188	1.9205	1.2889	1.1964	1.3885	1.9289e-11	0.98456	0.27177	0.040494	6	22134959	-	-	-	1	3	0.059	-	0.195054	-0.393562
rs7746623	6	22134989	A	T	15630	0.99003	0.98511	2252.6	3040.6	1009.8	0.043	2252.6	3040.6	1009.8	0.043	658.45	1045	397.51	1594.2	1995.5	612.27	0.40141	0.4379	0.38316	0	1.2679	1.1271	1.4262	1.5719	1.3455	1.8363	1.2542	1.1634	1.352	2.1285e-08	0.98512	0.22974	0.041017	6	22134989	-	-	-	1	3	0.074	-	0.319516	-0.410482
rs6915322	6	22136160	C	T	15640	0.99208	0.98778	1733.8	3193.4	1375.8	0.027	1733.8	3193.4	1375.8	0.027	458.4	1090.5	552.06	1275.4	2102.9	823.73	0.4716	0.52229	0.44626	0	1.4428	1.2677	1.6421	1.8646	1.6021	2.17	1.3566	1.2595	1.4612	9.2373e-15	0.98743	0.31405	0.040527	6	22136160	-	-	-	1	6	9.998	-	0.276147	-0.324241
rs6915330	6	22136172	C	G	15641	0.99871	0.99765	2355.6	2987.5	959.85	0.004	2355.6	2987.5	959.85	0.004	712.8	1021.7	366.53	1642.8	1965.9	593.32	0.38928	0.41759	0.37512	0	1.1978	1.0667	1.345	1.4238	1.2168	1.666	1.1944	1.1075	1.2882	7.4473e-07	0.99766	0.20201	0.040816	6	22136172	-	-	-	1	6	9.996	-	0.287474	-0.289095
rs4712656	6	22136262	G	C	15643	0.99574	0.99339	1724.5	3188.6	1389.9	0.01	1724.5	3188.6	1389.9	0.01	450.04	1093.3	557.66	1274.5	2095.3	832.19	0.47345	0.52561	0.44737	0	1.4777	1.2975	1.6828	1.8977	1.6304	2.2089	1.3687	1.2707	1.4742	8.0725e-16	0.99324	0.32513	0.040373	6	22136262	27	-	24.1	1	10	9.504	-	0.323324	-0.204802
rs9466269	6	22136409	T	C	15645	1	1	2336	2994	973	0	2336	2994	973	0	709	1019	373	1627	1975	600	0.39188	0.42004	0.3778	0	1.184	1.0541	1.3298	1.4266	1.22	1.6682	1.1928	1.1061	1.2863	9.0431e-07	1	0.19997	0.040716	6	22136409	-	-	-	1	11	0.059	-	0.195054	-0.27967
rs6921113	6	22136879	G	T	15648	0.99345	0.98854	2489.2	2940.2	873.59	0.073	2489.2	2940.2	873.59	0.073	757.72	1009.4	333.83	1731.5	1930.7	539.76	0.37184	0.39912	0.3582	0	1.1947	1.0656	1.3395	1.4133	1.2032	1.6601	1.1901	1.1029	1.2843	3.2924e-06	0.9885	0.19255	0.041394	6	22136879	35	-	-	1	7	0.01	-	0.192213	-0.212978
rs6900792	6	22136938	T	C	15650	0.99831	0.99678	2338.9	2992.4	971.61	0.056	2338.9	2992.4	971.61	0.056	710.66	1017.2	373.07	1628.2	1975.2	598.53	0.39153	0.41966	0.37747	0	1.18	1.0506	1.3253	1.4281	1.2213	1.67	1.1926	1.1059	1.2861	9.0788e-07	0.99667	0.20025	0.04078	6	22136938	28	-	-	1	6	0.013	-	0.279421	-0.251898
rs6901879	6	22137547	T	C	15655	0.99603	0.99278	2356.4	2982.8	963.73	0.065	2356.4	2982.8	963.73	0.065	713.21	1016.7	371.04	1643.1	1966.1	592.69	0.38952	0.41857	0.375	0	1.1914	1.0609	1.3379	1.4423	1.2331	1.687	1.1998	1.1125	1.294	4.1285e-07	0.99234	0.20698	0.040881	6	22137547	-	-	-	1	2	0.01	-	0.0838521	-0.398388
rs9460707	6	22137648	C	G	15658	0.99347	0.98878	2326.8	2999.3	976.84	0.078	2326.8	2999.3	976.84	0.078	702.15	1026.4	372.4	1624.7	1972.9	604.44	0.39291	0.42152	0.3786	0	1.2038	1.0716	1.3523	1.4256	1.219	1.6671	1.196	1.1091	1.2897	5.9056e-07	0.988	0.20454	0.040954	6	22137648	-	-	-	1	3	0.048	-	0.128562	-0.367977
rs9358490	6	22138026	A	T	15667	0.98841	0.90434	5737.4	551.14	14.412	0.034	5737.4	551.14	14.412	0.034	1862.4	232.46	6.08	3875	318.68	8.332	0.046007	0.058215	0.039903	0	1.5176	1.2704	1.8131	1.5182	0.53295	4.3251	1.4873	1.2558	1.7613	1.6055e-05	0.89401	0.43184	0.10011	6	22138026	-	-	-	1	11	0.001	-	0.117235	-0.340076
rs201025366	6	22138152	GGA	G	15669	0.97449	0.96188	2087.4	3085.6	1129.8	0.128	2087.4	3085.6	1129.8	0.128	593.12	1058.9	448.97	1494.3	2026.8	680.84	0.42403	0.46569	0.4032	0	1.3162	1.1665	1.4851	1.6614	1.4264	1.935	1.2901	1.1973	1.3901	3.3494e-11	0.96002	0.2732	0.041204	6	22138152	-	-	-	-	9	0.003	-	0.270999	-0.144849
rs5874855	6	22138153	GA	G	15670	0.97459	0.96217	2068.8	3091.2	1143	0.129	2068.8	3091.2	1143	0.129	585.41	1060.6	454.97	1483.3	2030.6	687.99	0.42656	0.46896	0.40536	0	1.3234	1.1725	1.4938	1.6756	1.439	1.9512	1.2954	1.2023	1.3958	1.6181e-11	0.96024	0.27734	0.041167	6	22138153	-	-	-	-	9	0.002	-	0.270999	-0.144849
rs12200477	6	22139459	C	T	15682	0.99026	0.90695	5794.8	498.13	10.076	0.023	5794.8	498.13	10.076	0.023	1888.2	207.85	4.947	3906.6	290.28	5.129	0.041114	0.05182	0.035761	0	1.4815	1.2296	1.785	1.9955	0.57959	6.8707	1.4736	1.2327	1.7616	9.6307e-06	0.89538	0.46782	0.10571	6	22139459	-	-	-	1	2	0.041	-	0.279421	-0.200401
rs6934891	6	22139729	G	A	15692	0.97937	0.96806	1980.1	3140	1182.8	0.085	1980.1	3140	1182.8	0.085	567.05	1077.3	456.62	1413.1	2062.7	726.23	0.43675	0.47372	0.41827	0	1.3015	1.1518	1.4706	1.5668	1.3455	1.8246	1.2519	1.162	1.3487	6.4661e-09	0.96571	0.23899	0.041176	6	22139729	-	-	-	1	5	0.016	-	0.308189	-0.343222
rs6939340	6	22140004	A	G	15695	1	1	1565	3167	1571	0	1565	3167	1571	0	415	1066	620	1150	2101	951	0.49952	0.45121	0.52368	0	1.406	1.2293	1.608	1.8066	1.5532	2.1013	1.3372	1.2414	1.4403	3.6457e-13	1	0.29116	0.04006	6	22140004	-	-	-	1	0	0.004	-	0.183727	-0.188421
rs112997679	6	22140104	TC	T	15696	0.98245	0.97333	1948	3153.5	1201.3	0.174	1948	3153.5	1201.3	0.174	545.75	1092	463.19	1402.3	2061.5	738.13	0.44076	0.48035	0.42097	0	1.3611	1.2034	1.5394	1.6124	1.3842	1.8781	1.2715	1.1803	1.3697	1.5684e-09	0.97099	0.24796	0.041073	6	22140104	-	-	-	1	2	0.027	-	0.0838521	-0.365935
rs9466270	6	22140105	C	T	15697	0.98061	0.97041	1936.8	3157.9	1208.1	0.215	1936.8	3157.9	1208.1	0.215	544.69	1090.7	465.54	1392.1	2067.2	742.56	0.44219	0.48116	0.42271	0	1.3485	1.1921	1.5253	1.6023	1.3757	1.8661	1.2665	1.1757	1.3643	2.3875e-09	0.96809	0.24552	0.041133	6	22140105	-	-	-	1	2	0.03	-	0.0838521	-0.365935
rs9358491	6	22140114	A	G	15698	0.99575	0.99349	1586.7	3174.1	1542.1	0.126	1586.7	3174.1	1542.1	0.126	417.67	1073.6	609.71	1169	2100.5	932.37	0.49646	0.5457	0.47184	0	1.4305	1.2514	1.6353	1.8303	1.5732	2.1294	1.3446	1.2483	1.4483	2.1745e-13	0.99346	0.29501	0.040205	6	22140114	-	-	-	1	2	0.03	-	-0.0100678	-0.367533
rs9466271	6	22140307	G	C	15700	0.98161	0.97175	1912.3	3165.9	1224.5	0.231	1912.3	3165.9	1224.5	0.231	538.6	1088.9	473.39	1373.7	2077	751.16	0.44544	0.48448	0.42592	0	1.3371	1.1815	1.5132	1.6073	1.3804	1.8715	1.2667	1.1759	1.3645	2.7713e-09	0.96932	0.24431	0.041098	6	22140307	-	-	-	1	5	0.101	-	0.286133	-0.19547
rs200903500	6	22140991	TTTTTC	T	15710	0.98944	0.89858	5794.4	498.44	10.141	0.033	5794.4	498.44	10.141	0.033	1888.1	207.92	5.015	3906.3	290.52	5.126	0.041149	0.051868	0.03579	0	1.4807	1.229	1.7839	2.0242	0.59031	6.9408	1.4738	1.233	1.7617	8.4804e-06	0.88628	0.47289	0.1062	6	22140991	25	-	-	-	6	0.108	-	0.175305	-0.133005
rs61096259	6	22141030	A	G	15711	0.97693	0.96224	2124.5	3060	1118.1	0.322	2124.5	3060	1118.1	0.322	646.75	1033.8	420.31	1477.8	2026.2	697.8	0.42016	0.44611	0.40719	0	1.1658	1.0351	1.3131	1.3763	1.1819	1.6026	1.1726	1.0881	1.2636	5.9104e-06	0.96151	0.18631	0.041132	6	22141030	34	-	-	1	6	0.019	-	0.018362	-0.289456
rs9358492	6	22141596	A	G	15714	0.97683	0.96219	1846.1	3171.7	1284.8	0.344	1846.1	3171.7	1284.8	0.344	530.57	1074	496.27	1315.5	2097.7	788.56	0.45547	0.49184	0.43729	0	1.2695	1.1206	1.4382	1.5604	1.3418	1.8146	1.2455	1.1563	1.3415	1.9365e-08	0.95947	0.23148	0.041207	6	22141596	109	-	-	1	16	9.058	-	0.175305	-0.181606
rs9466272	6	22142054	A	G	15717	0.97546	0.95961	1839.7	3169.6	1293.4	0.353	1839.7	3169.6	1293.4	0.353	526.92	1076.3	497.65	1312.8	2093.3	795.71	0.45666	0.49303	0.43847	0	1.281	1.1305	1.4516	1.5582	1.3399	1.8119	1.2455	1.1563	1.3415	1.8166e-08	0.95705	0.23208	0.041232	6	22142054	52	-	-	1	10	0.003	-	0.286133	-0.145832
rs4565291	6	22144059	A	G	15726	0.97146	0.95174	1361.8	3175.4	1765.4	0.426	1361.8	3175.4	1765.4	0.426	541.6	1086.2	473.1	820.21	2089.2	1292.3	0.46798	0.5163	0.44383	0	0.78734	0.69069	0.89751	0.55444	0.47662	0.64495	0.7476	0.69411	0.80523	4.5051e-13	0.95151	-0.29868	0.041257	6	22144059	-	-	-	1	12	0.002	-	0.258705	-0.203267
rs12173816	6	22146341	A	G	15739	0.98529	0.85892	5787.8	505.04	10.129	0.054	5787.8	505.04	10.129	0.054	1885.5	210.4	5.054	3902.3	294.64	5.075	0.041671	0.052477	0.036267	0	1.4779	1.2279	1.7786	2.061	0.60066	7.0719	1.4717	1.2325	1.7573	6.2133e-06	0.84414	0.48948	0.10832	6	22146341	260	-	-	1	135	0.062	-	0.0838521	-0.196346
rs6916371	6	22152085	A	G	15788	0.97671	0.59903	3.35	278.89	6020.7	0.057	3.35	278.89	6020.7	0.057	1.57	117.45	1982	1.78	161.44	4038.7	0.022655	0.028698	0.019633	0	0.82481	0.09521	7.1454	0.55638	0.065028	4.7603	0.67782	0.53437	0.85978	6.2256e-05	0.56555	-0.71171	0.17775	6	22152085	-	-	-	1	1	0.18	-	0.158233	-0.496581
rs11751377	6	22153416	T	C	15795	0.91888	0.59602	5290.5	969.47	42.773	0.304	5290.5	969.47	42.773	0.304	1722.3	361.91	16.657	3568.1	607.56	26.116	0.083696	0.09406	0.078513	0	1.234	1.0704	1.4227	1.3213	0.71273	2.4496	1.2186	1.0694	1.3885	6.4684e-05	0.58004	0.3788	0.094818	6	22153416	54	-	-	1	1	0.105	-	0.221885	-0.224678
rs9393240	6	22153591	A	G	0.91786	0.60655	5249.1	1006.8	46.761	0.308	5249.1	1006.8	46.761	0.308	1712.3	370.87	17.768	3536.9	635.91	28.993	0.087289	0.096723	0.082572	0	1.2047	1.0468	1.3864	1.2659	0.69939	2.2913	1.1897	1.0463	1.3528	0.00022884	0.59032	0.3404	0.09238
rs77544887	6	22153605	T	C	15799	0.91689	0.58842	5285.2	974.49	43.01	0.308	5285.2	974.49	43.01	0.308	1720	364.09	16.814	3565.2	610.4	26.196	0.084132	0.094656	0.07887	0	1.2364	1.0728	1.425	1.3305	0.71917	2.4613	1.2211	1.072	1.3909	5.0235e-05	0.57181	0.38635	0.095288	6	22153605	-	-	-	1	3	0.007	-	0.175305	-0.330539
rs77544887	6	22153605	T	C	0.91689	0.58842	5285.2	974.49	43.01	0.308	5285.2	974.49	43.01	0.308	1720	364.09	16.814	3565.2	610.4	26.196	0.084132	0.094656	0.07887	0	1.2364	1.0728	1.425	1.3305	0.71917	2.4613	1.2211	1.072	1.3909	5.0235e-05	0.57181	0.38635	0.095288
rs9460708	6	22154000	C	G	15800	0.91439	0.56495	5322.3	941.28	39.082	0.348	5322.3	941.28	39.082	0.348	1734.5	351.01	15.399	3587.8	590.27	23.683	0.080874	0.090868	0.075877	0	1.2301	1.0651	1.4206	1.345	0.70624	2.5614	1.2173	1.0661	1.3899	6.7449e-05	0.54872	0.39461	0.099021	6	22154000	54	-	-	1	9	0	-	0.33465	-0.303349
rs9460708	6	22154000	C	G	0.91439	0.56495	5322.3	941.28	39.082	0.348	5322.3	941.28	39.082	0.348	1734.5	351.01	15.399	3587.8	590.27	23.683	0.080874	0.090868	0.075877	0	1.2301	1.0651	1.4206	1.345	0.70624	2.5614	1.2173	1.0661	1.3899	6.7449e-05	0.54872	0.39461	0.099021
rs4364475	6	22154201	G	A	15801	0.88546	0.57904	86.484	1278.7	4937.4	0.43	86.484	1278.7	4937.4	0.43	35.174	480.67	1585	51.31	798.04	3352.4	0.11517	0.13114	0.10718	0	0.87862	0.56376	1.3693	0.68969	0.44722	1.0636	0.79533	0.71025	0.8906	1.056e-07	0.56443	-0.44155	0.083049	6	22154201	67	-	-	1	10	0.065	-	0.233211	-0.180728
rs4364475	6	22154201	G	A	0.88546	0.57904	86.484	1278.7	4937.4	0.43	86.484	1278.7	4937.4	0.43	35.174	480.67	1585	51.31	798.04	3352.4	0.11517	0.13114	0.10718	0	0.87862	0.56376	1.3693	0.68969	0.44722	1.0636	0.79533	0.71025	0.8906	1.056e-07	0.56443	-0.44155	0.083049
rs79878130	6	22199247	T	C	16434	0.9918	0.51974	6222.1	80.049	0.835	0.007	6222.1	80.049	0.835	0.007	2062.1	38.415	0.457	4160	41.634	0.378	0.0064826	0.0093596	0.005044	0	1.8614	1.1968	2.8949	2.4389	0.03278	181.47	1.8637	1.2056	2.8808	4.6096e-05	0.44265	1.5417	0.37836	6	22199247	-	-	-	1	3	0.345	-	0.244538	-0.208121
rs79878130	6	22199247	T	C	0.9918	0.51974	6222.1	80.049	0.835	0.007	6222.1	80.049	0.835	0.007	2062.1	38.415	0.457	4160	41.634	0.378	0.0064826	0.0093596	0.005044	0	1.8614	1.1968	2.8949	2.4389	0.03278	181.47	1.8637	1.2056	2.8808	4.6096e-05	0.44265	1.5417	0.37836
rs76544301	6	22199267	G	A	16435	0.99203	0.52619	6222.9	79.156	0.899	0.009	6222.9	79.156	0.899	0.009	2061.3	39.23	0.488	4161.7	39.926	0.411	0.0064219	0.0095683	0.0048487	0	1.9838	1.2728	3.0918	2.3972	0.037794	152.05	1.9828	1.2805	3.0703	5.7222e-06	0.44447	1.7229	0.3798	6	22199267	-	-	-	1	3	0.167	-	0.314901	-0.216222
rs76544301	6	22199267	G	A	0.99203	0.52619	6222.9	79.156	0.899	0.009	6222.9	79.156	0.899	0.009	2061.3	39.23	0.488	4161.7	39.926	0.411	0.0064219	0.0095683	0.0048487	0	1.9838	1.2728	3.0918	2.3972	0.037794	152.05	1.9828	1.2805	3.0703	5.7222e-06	0.44447	1.7229	0.3798
rs181131631	6	22247552	C	A	0.99883	0.56065	6288.9	14.058	0	0.002	6288.9	14.058	0	0.002	2091.7	9.309	0	4197.2	4.749	0	0.0011152	0.0022154	0.00056509	0	3.9334	1.3008	11.894	-1	-1	-1	3.9269	1.2995	11.867	0.00012752	0.49595	3.2338	0.84407
rs191952173	6	22320096	G	A	0.99837	0.57634	6284.6	18.034	0.396	0.002	6284.6	18.034	0.396	0.002	2091	9.593	0.396	4193.6	8.441	0	0.0014934	0.0024714	0.0010044	0	2.2792	0.90247	5.7563	-1	-1	-1	2.4642	0.99284	6.1162	0.00076058	0.42932	2.6367	0.78314
rs9379498	6	23342232	G	A	0.98061	0.96868	2329.3	3057.1	916.49	0.132	2329.3	3057.1	916.49	0.132	862.94	947.88	290.14	1466.4	2109.2	626.34	0.38792	0.36368	0.40004	0	0.76365	0.68152	0.85567	0.78714	0.669	0.92615	0.85715	0.79401	0.92532	0.00076473	0.9696	-0.14153	0.042057
rs9379499	6	23342233	T	A	0.98061	0.96868	2329.3	3057.1	916.49	0.131	2329.3	3057.1	916.49	0.131	862.94	947.88	290.14	1466.4	2109.2	626.34	0.38792	0.36368	0.40004	0	0.76365	0.68152	0.85567	0.78714	0.669	0.92615	0.85715	0.79401	0.92532	0.00076472	0.9696	-0.14153	0.042057
rs9379500	6	23342371	T	A	0.9986	0.99755	2214.7	3093	995.28	0.026	2214.7	3093	995.28	0.026	828.01	957.36	315.63	1386.7	2135.6	679.65	0.40326	0.37806	0.41586	0	0.75077	0.66922	0.84225	0.77775	0.66352	0.91165	0.85384	0.79138	0.92123	0.00038257	0.99773	-0.14594	0.041089
rs67573802	6	23343231	ATT	A	0.9954	0.99251	2217.6	3098.8	986.63	0.045	2217.6	3098.8	986.63	0.045	829.42	958.46	313.11	1388.1	2140.3	673.52	0.40235	0.37713	0.41497	0	0.74948	0.66812	0.84073	0.77804	0.66348	0.91239	0.8536	0.79114	0.921	0.00034588	0.99157	-0.1477	0.041276
rs9366492	6	23343297	C	T	0.99888	0.99805	2200.3	3101.1	1001.6	0.018	2200.3	3101.1	1001.6	0.018	825.4	957.75	317.85	1374.9	2143.3	683.72	0.4049	0.37921	0.41775	0	0.74435	0.66341	0.83516	0.77439	0.66082	0.90749	0.85139	0.78915	0.91854	0.00032075	0.99817	-0.14777	0.04107
rs9393399	6	23343408	A	G	0.99884	0.99798	2200.3	3100.8	1001.8	0.016	2200.3	3100.8	1001.8	0.016	825.4	957.73	317.86	1374.9	2143.1	683.94	0.40492	0.37922	0.41778	0	0.74442	0.66347	0.83524	0.77418	0.66064	0.90723	0.85131	0.78908	0.91846	0.00031915	0.99815	-0.14781	0.041068
rs9348563	6	23343429	G	A	0.99884	0.99799	2200.3	3100.8	1001.8	0.017	2200.3	3100.8	1001.8	0.017	825.4	957.73	317.86	1374.9	2143.1	683.94	0.40492	0.37922	0.41778	0	0.74442	0.66347	0.83524	0.77418	0.66064	0.90723	0.85131	0.78908	0.91846	0.00031915	0.99815	-0.14781	0.041068
rs6936150	6	23346845	C	G	0.99965	0.99946	2201.6	3099.6	1001.8	0.003	2201.6	3099.6	1001.8	0.003	826.03	956.98	317.99	1375.6	2142.6	683.84	0.40482	0.3791	0.41769	0	0.74381	0.66293	0.83455	0.77439	0.66084	0.90745	0.8512	0.78897	0.91833	0.00032353	0.99953	-0.14755	0.041035
rs9379501	6	23347191	A	C	0.99993	0.99992	2200.4	3100.6	1002	0	2200.4	3100.6	1002	0	826	957	318	1374.4	2143.6	684	0.40493	0.37911	0.41785	0	0.74288	0.6621	0.83351	0.77359	0.66015	0.90651	0.85067	0.78849	0.91777	0.00030459	0.9999	-0.14818	0.041031
rs9356859	6	23347228	C	T	1	1	2201	3100	1002	0	2201	3100	1002	0	826	957	318	1375	2143	684	0.40489	0.37911	0.41778	0	0.74338	0.66255	0.83408	0.77392	0.66044	0.90689	0.85091	0.78871	0.91803	0.00031903	1	-0.14767	0.041026
rs9295585	6	23347639	A	G	0.99993	0.99991	2200.4	3100.6	1002	0	2200.4	3100.6	1002	0	826	957	318	1374.4	2143.6	684	0.40493	0.37911	0.41785	0	0.74288	0.6621	0.83351	0.77359	0.66015	0.90651	0.85068	0.78849	0.91777	0.0003046	0.9999	-0.14818	0.041031
rs6899906	6	23348187	C	T	0.99993	0.99991	2200.4	3100.6	1002	0	2200.4	3100.6	1002	0	826	957.01	318	1374.4	2143.6	684	0.40493	0.37911	0.41785	0	0.74288	0.6621	0.83351	0.77358	0.66015	0.90651	0.85067	0.78848	0.91777	0.00030457	0.9999	-0.14818	0.041031
rs202141456	6	23348845	A	AAT	0.99628	0.99377	1008.9	3107.9	2186.2	0.014	1008.9	3107.9	2186.2	0.014	320.65	962.04	818.3	688.24	2145.9	1367.9	0.40661	0.38157	0.41913	0	0.96226	0.82591	1.1211	1.284	1.096	1.5043	1.1695	1.084	1.2616	0.00043072	0.99238	0.145	0.041188
rs7450213	6	23348847	C	T	0.99637	0.99388	1008.9	3107.4	2186.7	0.014	1008.9	3107.4	2186.7	0.014	320.65	961.98	818.37	688.22	2145.5	1368.3	0.40657	0.38155	0.41907	0	0.96237	0.82601	1.1212	1.2837	1.0957	1.5039	1.1693	1.0839	1.2614	0.00043366	0.99245	0.14492	0.041186
rs7450234	6	23348850	C	A	0.99637	0.99388	1008.9	3107.4	2186.7	0.014	1008.9	3107.4	2186.7	0.014	320.65	961.98	818.37	688.22	2145.5	1368.3	0.40657	0.38155	0.41907	0	0.96237	0.82601	1.1212	1.2837	1.0957	1.5039	1.1693	1.0839	1.2614	0.00043366	0.99245	0.14492	0.041186
rs4712756	6	23348913	G	A	0.99992	0.9999	2200.4	3100.6	1002	0.001	2200.4	3100.6	1002	0.001	826	957.01	317.99	1374.4	2143.6	684.01	0.40493	0.3791	0.41785	0	0.74288	0.6621	0.83352	0.77357	0.66014	0.90649	0.85067	0.78848	0.91776	0.00030432	0.99989	-0.14819	0.041032
rs7769104	6	23349837	T	C	0.99991	0.99988	2200.4	3100.6	1002	0.001	2200.4	3100.6	1002	0.001	826.01	957.01	317.99	1374.4	2143.6	684.02	0.40493	0.3791	0.41785	0	0.74288	0.6621	0.83352	0.77354	0.66011	0.90645	0.85065	0.78847	0.91775	0.00030393	0.99987	-0.1482	0.041032
rs6912126	6	23350120	G	A	0.99991	0.99987	2200.4	3100.6	1002	0	2200.4	3100.6	1002	0	826.01	957.01	317.99	1374.4	2143.6	684.02	0.40493	0.3791	0.41785	0	0.74288	0.6621	0.83352	0.77353	0.6601	0.90644	0.85065	0.78846	0.91774	0.00030379	0.99987	-0.14821	0.041032
rs6912380	6	23350433	C	T	0.99988	0.9998	2200.3	3100.7	1002	0	2200.3	3100.7	1002	0	825.99	957.01	318.01	1374.3	2143.7	684.04	0.40495	0.37911	0.41787	0	0.74279	0.66202	0.83342	0.77351	0.66009	0.90642	0.85063	0.78844	0.91772	0.00030305	0.9998	-0.14824	0.041034
rs6935775	6	23350714	T	C	0.99991	0.99986	2200.4	3100.5	1002	0.001	2200.4	3100.5	1002	0.001	826.01	957.01	317.98	1374.4	2143.5	684.03	0.40493	0.3791	0.41785	0	0.74288	0.6621	0.83352	0.77352	0.6601	0.90643	0.85065	0.78846	0.91774	0.0003037	0.99986	-0.14821	0.041032
rs12195266	6	23350792	C	T	0.9999	0.99986	2200.4	3100.5	1002	0.002	2200.4	3100.5	1002	0.002	826.01	957	317.98	1374.4	2143.5	684.03	0.40493	0.3791	0.41785	0	0.74288	0.6621	0.83352	0.77352	0.66009	0.90643	0.85064	0.78846	0.91774	0.00030367	0.99986	-0.14821	0.041032
rs6917745	6	23351090	A	G	0.9999	0.99985	2200.4	3100.5	1002	0.002	2200.4	3100.5	1002	0.002	826.01	957	317.98	1374.4	2143.5	684.03	0.40493	0.3791	0.41785	0	0.74288	0.6621	0.83352	0.7735	0.66008	0.90641	0.85064	0.78845	0.91773	0.00030349	0.99986	-0.14822	0.041032
rs6918028	6	23351189	C	T	0.9999	0.99985	2200.4	3100.5	1002	0.001	2200.4	3100.5	1002	0.001	826.01	957.01	317.98	1374.4	2143.5	684.03	0.40493	0.3791	0.41785	0	0.74289	0.6621	0.83352	0.77351	0.66009	0.90642	0.85064	0.78845	0.91773	0.00030355	0.99985	-0.14822	0.041032
rs7769853	6	23352011	G	A	0.99989	0.99984	2200.5	3100.5	1002	0	2200.5	3100.5	1002	0	826.02	957.01	317.98	1374.4	2143.5	684.04	0.40493	0.3791	0.41785	0	0.74289	0.6621	0.83352	0.77349	0.66007	0.90639	0.85063	0.78844	0.91772	0.00030325	0.99984	-0.14823	0.041032
rs11270939	6	23352091	AATCTTAAATTATTGTGT	A	0.99989	0.99984	2200.5	3100.5	1002	0.001	2200.5	3100.5	1002	0.001	826.02	957	317.98	1374.4	2143.5	684.04	0.40493	0.3791	0.41785	0	0.74288	0.6621	0.83352	0.77349	0.66007	0.90639	0.85063	0.78844	0.91772	0.00030324	0.99984	-0.14823	0.041032
rs7769637	6	23352143	A	G	0.99989	0.99983	2200.5	3100.5	1002	0	2200.5	3100.5	1002	0	826.02	957.01	317.98	1374.4	2143.5	684.04	0.40493	0.3791	0.41785	0	0.74289	0.6621	0.83352	0.77348	0.66007	0.90639	0.85063	0.78844	0.91772	0.00030323	0.99984	-0.14823	0.041032
rs7751989	6	23352223	T	A	0.99882	0.99826	1556.2	3243.1	1503.7	0.006	1556.2	3243.1	1503.7	0.006	573.92	1073.2	453.86	982.31	2169.8	1049.8	0.49583	0.47143	0.50804	0	0.84656	0.74611	0.96054	0.73994	0.63639	0.86034	0.86368	0.80195	0.93015	0.00041213	0.99887	-0.1429	0.040456
rs7770345	6	23352281	G	T	0.99989	0.99983	2200.5	3100.5	1002	0	2200.5	3100.5	1002	0	826.02	957	317.98	1374.4	2143.5	684.04	0.40493	0.3791	0.41785	0	0.74288	0.6621	0.83352	0.77348	0.66006	0.90639	0.85063	0.78844	0.91772	0.00030318	0.99984	-0.14823	0.041033
rs9466755	6	23352409	A	C	0.9982	0.99701	1006.7	3108.1	2188.2	0.006	1006.7	3108.1	2188.2	0.006	319.91	962.54	818.55	686.83	2145.5	1369.6	0.40628	0.38133	0.41875	0	0.96317	0.82659	1.1223	1.2831	1.0951	1.5034	1.1688	1.0835	1.2609	0.00044701	0.99616	0.14436	0.041119
rs9393400	6	23352704	T	C	0.99989	0.99982	2200.5	3100.5	1002	0.004	2200.5	3100.5	1002	0.004	826.02	957.01	317.97	1374.4	2143.5	684.04	0.40493	0.37909	0.41785	0	0.74289	0.66211	0.83353	0.77347	0.66005	0.90637	0.85062	0.78844	0.91771	0.00030304	0.99984	-0.14824	0.041033
rs4712757	6	23353766	T	G	0.99988	0.9998	2200.5	3100.5	1002	0.001	2200.5	3100.5	1002	0.001	826.03	957.01	317.97	1374.4	2143.5	684.05	0.40493	0.37909	0.41785	0	0.74288	0.6621	0.83352	0.77344	0.66003	0.90634	0.85061	0.78843	0.9177	0.00030265	0.99982	-0.14825	0.041033
rs6904707	6	23354338	G	A	0.99987	0.99979	2200.5	3100.5	1002	0.001	2200.5	3100.5	1002	0.001	826.03	957	317.97	1374.4	2143.5	684.06	0.40493	0.37909	0.41785	0	0.74289	0.66211	0.83352	0.77343	0.66002	0.90633	0.85061	0.78842	0.9177	0.00030248	0.99981	-0.14826	0.041033
rs9358628	6	23354928	C	A	0.99874	0.99812	1556.5	3242.7	1503.7	0.004	1556.5	3242.7	1503.7	0.004	573.93	1073.2	453.83	982.61	2169.5	1049.9	0.49581	0.47142	0.50801	0	0.84694	0.74645	0.96096	0.74006	0.6365	0.86048	0.86374	0.80201	0.93022	0.00041465	0.99879	-0.14283	0.040456
rs4513784	6	23355355	C	T	0.99978	0.99963	2200.8	3100.2	1002	0.003	2200.8	3100.2	1002	0.003	826.05	957.01	317.94	1374.7	2143.2	684.08	0.40491	0.37908	0.41782	0	0.74312	0.66231	0.83378	0.77348	0.66006	0.90639	0.85067	0.78848	0.91777	0.00030427	0.99973	-0.1482	0.041034
rs12194793	6	23355793	G	T	0.99976	0.99959	2200.8	3100.2	1002	0.002	2200.8	3100.2	1002	0.002	826.06	957.01	317.93	1374.7	2143.2	684.1	0.40491	0.37908	0.41782	0	0.74312	0.66232	0.83379	0.77343	0.66001	0.90632	0.85065	0.78846	0.91774	0.00030351	0.9997	-0.14823	0.041034
rs9393402	6	23356088	G	A	0.99958	0.99925	2200.8	3099.9	1002.4	0.002	2200.8	3099.9	1002.4	0.002	826.07	957.07	317.86	1374.7	2142.8	684.49	0.40493	0.37906	0.41787	0	0.7433	0.66248	0.83399	0.77281	0.65949	0.9056	0.85042	0.78825	0.9175	0.000297	0.99949	-0.14847	0.041037
rs200609485	6	23356583	TATATA	T	0.99679	0.99475	1058.7	3119.8	2124.5	0.023	1058.7	3119.8	2124.5	0.023	338.5	967.35	795.15	720.24	2152.4	1329.3	0.41546	0.39132	0.42752	0	0.95627	0.82324	1.1108	1.2727	1.0887	1.4879	1.1616	1.0771	1.2527	0.00079802	0.99418	0.1373	0.040943
rs36010035	6	23357001	G	T	0.99872	0.99789	2149.3	3108.5	1045.2	0.014	2149.3	3108.5	1045.2	0.014	808.49	958.96	333.54	1340.8	2149.5	711.66	0.41241	0.38697	0.42513	0	0.73989	0.65898	0.83073	0.77727	0.66458	0.90907	0.85356	0.79137	0.92065	0.00044042	0.99835	-0.1437	0.040888
rs7763712	6	23358040	C	T	0.99851	0.99759	2203.4	3095.5	1004.1	0.019	2203.4	3095.5	1004.1	0.019	827.93	957.2	315.86	1375.4	2138.3	688.26	0.40487	0.37814	0.41823	0	0.74368	0.66284	0.83438	0.76242	0.65056	0.89352	0.84584	0.78399	0.91257	0.00019069	0.99819	-0.15318	0.041056
rs9379502	6	23358239	A	G	1	1	1573	3238	1492	0	1573	3238	1492	0	578	1078	445	995	2160	1047	0.49357	0.46835	0.50619	0	0.85913	0.7575	0.9744	0.73166	0.6291	0.85094	0.85939	0.79796	0.92555	0.00033682	1	-0.14495	0.040429
rs4352669	6	23359259	T	C	0.99922	0.9989	1558.7	3237.1	1507.3	0.004	1558.7	3237.1	1507.3	0.004	575.03	1074.5	451.46	983.64	2162.6	1055.8	0.49592	0.47059	0.50859	0	0.84993	0.74912	0.96429	0.73144	0.62907	0.85048	0.85889	0.7975	0.925	0.00026777	0.9988	-0.14736	0.040431
rs9356860	6	23359864	T	C	0.99921	0.99888	1558.7	3237.1	1507.3	0.003	1558.7	3237.1	1507.3	0.003	575.03	1074.5	451.46	983.65	2162.6	1055.8	0.49592	0.47059	0.50858	0	0.84994	0.74914	0.96431	0.73146	0.62908	0.8505	0.8589	0.79751	0.92501	0.00026795	0.99878	-0.14735	0.040432
rs9393404	6	23360211	C	A	0.9992	0.99886	1558.7	3237.1	1507.2	0.005	1558.7	3237.1	1507.2	0.005	575.03	1074.5	451.46	983.65	2162.6	1055.8	0.49592	0.47059	0.50858	0	0.84994	0.74914	0.96431	0.73146	0.62909	0.8505	0.8589	0.79751	0.92501	0.00026792	0.99876	-0.14735	0.040432
rs9366493	6	23360637	A	G	0.99692	0.99521	1567.6	3241.7	1493.7	0.017	1567.6	3241.7	1493.7	0.017	577.22	1076.6	447.16	990.35	2165.1	1046.5	0.49414	0.46905	0.50668	0	0.85316	0.75215	0.96772	0.73309	0.63036	0.85257	0.8601	0.79862	0.92631	0.00028105	0.99575	-0.14718	0.040521
rs9366494	6	23360740	T	A	0.99919	0.99884	1558.7	3237.1	1507.2	0.005	1558.7	3237.1	1507.2	0.005	575.03	1074.5	451.46	983.67	2162.6	1055.8	0.49592	0.47059	0.50858	0	0.84996	0.74915	0.96433	0.73148	0.6291	0.85052	0.85891	0.79752	0.92502	0.00026817	0.99873	-0.14735	0.040432
rs9358630	6	23360802	A	T	0.99919	0.99884	1558.7	3237.1	1507.2	0.005	1558.7	3237.1	1507.2	0.005	575.03	1074.5	451.46	983.67	2162.5	1055.8	0.49592	0.47059	0.50858	0	0.84996	0.74915	0.96433	0.73148	0.6291	0.85052	0.85891	0.79752	0.92502	0.00026814	0.99873	-0.14735	0.040432
rs9348565	6	23361117	G	A	0.99797	0.99688	1573	3236.1	1493.9	0.014	1573	3236.1	1493.9	0.014	579.81	1072.6	448.63	993.22	2163.5	1045.3	0.49372	0.46878	0.50619	0	0.84922	0.74876	0.96316	0.73521	0.63232	0.85486	0.86086	0.79933	0.92714	0.0002688	0.99686	-0.14745	0.040467
rs147800289	6	23363428	T	C	0.99912	0.9987	1558.7	3236.1	1508.2	0.005	1558.7	3236.1	1508.2	0.005	575.03	1074.5	451.48	983.68	2161.6	1056.7	0.49599	0.4706	0.50869	0	0.85032	0.74947	0.96475	0.73091	0.62861	0.84984	0.85857	0.7972	0.92465	0.00025935	0.99856	-0.14768	0.040428
rs138755125	6	23363774	G	T	0.99844	0.99754	1559.2	3236.2	1507.6	0.013	1559.2	3236.2	1507.6	0.013	575	1074.1	451.86	984.17	2162.1	1055.7	0.49591	0.47069	0.50851	0	0.85032	0.74947	0.96473	0.73257	0.63006	0.85176	0.85949	0.79806	0.92564	0.00028374	0.99762	-0.14681	0.040448
rs4712758	6	23363919	T	C	0.99911	0.99868	1558.7	3236.1	1508.1	0.004	1558.7	3236.1	1508.1	0.004	575.02	1074.5	451.48	983.69	2161.6	1056.7	0.49599	0.4706	0.50868	0	0.85034	0.74949	0.96476	0.73092	0.62862	0.84986	0.85857	0.79721	0.92466	0.00025945	0.99854	-0.14768	0.040429
rs9379504	6	23364612	G	T	0.99808	0.9968	2204.3	3094.6	1004.1	0.043	2204.3	3094.6	1004.1	0.043	828.06	957.08	315.86	1376.2	2137.5	688.21	0.40479	0.37811	0.41813	0	0.74415	0.66326	0.8349	0.76279	0.65088	0.89395	0.84608	0.7842	0.91283	0.00019694	0.99749	-0.15288	0.041066
rs9393405	6	23364867	G	A	0.99484	0.99169	2229.1	3080.5	993.36	0.069	2229.1	3080.5	993.36	0.069	836.52	952.3	312.17	1392.6	2128.2	681.19	0.40197	0.37521	0.41535	0	0.74491	0.66408	0.83556	0.76288	0.65071	0.8944	0.84533	0.78343	0.91211	0.00018748	0.99223	-0.15382	0.041179
rs146607766	6	23364884	A	AATTG	0.9938	0.98998	1043.2	3116.5	2143.2	0.079	1043.2	3116.5	2143.2	0.079	329.34	968.25	803.4	713.85	2148.2	1339.9	0.41273	0.38718	0.42551	0	0.97694	0.84002	1.1362	1.2997	1.1107	1.5208	1.1723	1.0869	1.2644	0.00036176	0.98875	0.14664	0.041117
rs6938377	6	23364899	C	T	0.99836	0.9973	2203.4	3094.4	1005.1	0.04	2203.4	3094.4	1005.1	0.04	827.95	957.13	315.92	1375.5	2137.3	689.18	0.40494	0.37815	0.41833	0	0.74399	0.66311	0.83473	0.76155	0.64983	0.89248	0.84552	0.78369	0.91222	0.00018483	0.99786	-0.15349	0.041052
rs4642461	6	23364967	T	C	0.99908	0.99863	1558.7	3236.1	1508.1	0.007	1558.7	3236.1	1508.1	0.007	575.02	1074.5	451.48	983.7	2161.6	1056.7	0.49599	0.4706	0.50868	0	0.85036	0.7495	0.96478	0.73094	0.62865	0.84989	0.85859	0.79722	0.92467	0.00025975	0.99848	-0.14767	0.04043
rs4446565	6	23365293	C	T	0.99627	0.99475	1574	3227.9	1501	0.014	1574	3227.9	1501	0.014	578.64	1073	449.35	995.41	2154.9	1051.7	0.49421	0.46923	0.5067	0	0.85657	0.75521	0.97153	0.73501	0.63221	0.85453	0.86069	0.79917	0.92695	0.0003405	0.9945	-0.14497	0.040467
rs1925453	6	23365820	G	A	0.99739	0.9958	1515.5	3236.8	1550.6	0.031	1515.5	3236.8	1550.6	0.031	455.68	1075.2	570.12	1059.9	2161.6	980.5	0.49722	0.47277	0.50944	0	1.1569	1.0139	1.32	1.3524	1.1632	1.5724	1.1581	1.0754	1.2473	0.00038601	0.99483	0.14377	0.040505
rs9356861	6	23366140	T	C	0.99872	0.99798	1558.9	3236.1	1508	0.034	1558.9	3236.1	1508	0.034	574.96	1074.5	451.49	983.89	2161.6	1056.5	0.49597	0.47061	0.50864	0	0.85066	0.74977	0.96512	0.73127	0.62893	0.85027	0.85878	0.7974	0.92488	0.00026333	0.99768	-0.14758	0.040444
rs7765996	6	23367123	T	A	0.99817	0.9971	1552.9	3228.9	1521.2	0.054	1552.9	3228.9	1521.2	0.054	574.84	1070.6	455.54	978.05	2158.3	1065.6	0.49748	0.47161	0.51042	0	0.84398	0.74376	0.9577	0.72733	0.62571	0.84546	0.85609	0.79491	0.92198	0.00013912	0.99673	-0.15389	0.040395
rs2015746	6	23369781	C	T	0.99591	0.99388	1557	3227.6	1518.3	0.086	1557	3227.6	1518.3	0.086	575.44	1070.2	455.31	981.55	2157.4	1063	0.49693	0.47141	0.50969	0	0.84618	0.74576	0.96013	0.73059	0.62853	0.84922	0.8579	0.79659	0.92393	0.00016431	0.99349	-0.15241	0.040445
rs4413603	6	23370109	A	G	0.9959	0.99365	1557.2	3227.6	1518.1	0.08	1557.2	3227.6	1518.1	0.08	575.37	1070.3	455.33	981.79	2157.4	1062.8	0.4969	0.47143	0.50964	0	0.84653	0.74607	0.96053	0.73105	0.62893	0.84976	0.85817	0.79684	0.92422	0.00016868	0.99329	-0.15215	0.040447
rs1952050	6	23372636	A	G	0.97786	0.96804	1688.1	3227.9	1386.9	0.125	1688.1	3227.9	1386.9	0.125	513.85	1076.9	510.24	1174.2	2151	876.71	0.47611	0.49914	0.4646	0	1.144	1.0077	1.2988	1.3299	1.1441	1.5459	1.1484	1.0664	1.2368	0.00041254	0.96466	0.14546	0.041184
rs34219453	6	23372694	ACT	A	0.99531	0.99227	1563.3	3225	1514.6	0.097	1563.3	3225	1514.6	0.097	576.14	1070.5	454.3	987.12	2154.5	1060.3	0.49614	0.471	0.50871	0	0.85132	0.75037	0.96585	0.73409	0.63155	0.85328	0.85988	0.79843	0.92607	0.00021154	0.99195	-0.14988	0.040455
rs201509110	6	23372983	T	TTTTG	0.98918	0.98338	1587.7	3221.2	1494	0.113	1587.7	3221.2	1494	0.113	587.32	1064.8	448.9	1000.4	2156.4	1045.1	0.49257	0.46706	0.50532	0	0.84102	0.74177	0.95355	0.7316	0.62945	0.85032	0.85791	0.79658	0.92396	0.0001446	0.98192	-0.15437	0.040621
rs200422468	6	23372986	T	TG	29138	0.96586	0.94721	1708.4	3215.4	1379	0.197	1708.4	3215.4	1379	0.197	634.48	1050.8	415.67	1073.9	2164.6	963.37	0.47387	0.44792	0.48684	0	0.82168	0.72678	0.92897	0.73031	0.62783	0.84952	0.85519	0.79392	0.9212	4.6974e-05	0.94596	-0.16866	0.041437	6	23372986	-	-	-	1	2	0.033	-	0.314901	-0.157706
rs200422468	6	23372986	T	TG	0.96586	0.94721	1708.4	3215.4	1379	0.197	1708.4	3215.4	1379	0.197	634.48	1050.8	415.67	1073.9	2164.6	963.37	0.47387	0.44792	0.48684	0	0.82168	0.72678	0.92897	0.73031	0.62783	0.84952	0.85519	0.79392	0.9212	4.6974e-05	0.94596	-0.16866	0.041437
rs6924524	6	23375110	G	A	0.98846	0.97916	2216.8	3089.5	996.53	0.214	2216.8	3089.5	996.53	0.214	827.33	960.02	313.58	1389.5	2129.5	682.95	0.4032	0.37773	0.41593	0	0.75714	0.67492	0.84938	0.77112	0.65776	0.90402	0.85242	0.79006	0.9197	0.00035439	0.98019	-0.14804	0.041445
rs9358634	6	23375744	G	A	0.98552	0.97339	2213.9	3090.7	998.04	0.415	2213.9	3090.7	998.04	0.415	825.34	961.52	314.01	1388.5	2129.2	684.04	0.40355	0.3783	0.41617	0	0.75974	0.67722	0.85232	0.77228	0.65877	0.90535	0.85366	0.79122	0.92102	0.00040067	0.97447	-0.14713	0.041567
rs9393407	6	23376348	C	T	0.97906	0.96176	2192.6	3097.4	1012.6	0.477	2192.6	3097.4	1012.6	0.477	818.61	962.9	319.35	1373.9	2134.5	693.23	0.40639	0.38118	0.41899	0	0.75714	0.67473	0.84961	0.7732	0.65999	0.90581	0.85415	0.79176	0.92146	0.00039584	0.96276	-0.148	0.041776
rs77982381	6	23539082	T	C	0.99943	0.87127	6282.2	20.794	0	0	6282.2	20.794	0	0	2085.4	15.647	0	4196.9	5.147	0	0.0016495	0.0037237	0.00061245	0	6.1182	2.2568	16.586	-1	-1	-1	6.099	2.2513	16.523	9.4514e-06	0.78823	2.476	0.55899
rs116128634	6	23540647	C	T	0.99949	0.87951	6282.6	20.403	0	0	6282.6	20.403	0	0	2085.8	15.157	0	4196.8	5.246	0	0.0016185	0.0036071	0.00062423	0	5.8132	2.1509	15.711	-1	-1	-1	5.7958	2.146	15.653	1.7925e-05	0.80389	2.4042	0.56052
rs78300952	6	23540775	C	A	0.9995	0.8807	6282.6	20.366	0	0	6282.6	20.366	0	0	2085.9	15.113	0	4196.7	5.253	0	0.0016156	0.0035966	0.00062506	0	5.7885	2.142	15.642	-1	-1	-1	5.7712	2.1371	15.585	1.9122e-05	0.80599	2.3959	0.56045
rs76732466	6	23544546	C	T	0.99919	0.83378	6279	23.984	0.001	0	6279	23.984	0.001	0	2084.5	16.466	0	4194.5	7.518	0.001	0.0019027	0.0039186	0.00089481	0	4.4071	1.8569	10.46	-1	-1	-1	4.3925	1.8524	10.416	4.69e-05	0.78056	2.1256	0.52219
rs75754462	6	23556489	G	A	0.99974	0.9383	6281.1	21.898	0.001	0.001	6281.1	21.898	0.001	0.001	2086.4	14.586	0	4194.7	7.312	0.001	0.0017373	0.0034712	0.0008703	0	4.0105	1.6475	9.7629	-1	-1	-1	3.9989	1.6441	9.7264	0.00042431	0.91481	1.7998	0.51067
rs76993158	6	23556497	A	G	0.99973	0.93561	6281	21.993	0.001	0	6281	21.993	0.001	0	2086.4	14.65	0	4194.7	7.343	0.001	0.0017448	0.0034864	0.00087399	0	4.0112	1.6509	9.7461	-1	-1	-1	3.9996	1.6475	9.7095	0.0004149	0.91255	1.8006	0.51002
rs76707386	6	23556688	G	A	0.99975	0.94001	6281.1	21.945	0.001	0	6281.1	21.945	0.001	0	2086.4	14.584	0	4194.6	7.361	0.001	0.001741	0.0034707	0.00087613	0	3.9832	1.6395	9.6776	-1	-1	-1	3.9717	1.6361	9.6414	0.00044803	0.91662	1.7889	0.50964
rs146635490	6	23557154	TG	T	0.99975	0.94173	6281	21.985	0.001	0	6281	21.985	0.001	0	2086.4	14.582	0	4194.6	7.403	0.001	0.0017442	0.0034703	0.00088113	0	3.96	1.6326	9.6054	-1	-1	-1	3.9487	1.6293	9.5696	0.00046988	0.91855	1.779	0.50868
rs79080835	6	23557420	T	C	0.99975	0.94194	6281	21.986	0.001	0	6281	21.986	0.001	0	2086.4	14.58	0	4194.6	7.406	0.001	0.0017442	0.0034698	0.00088149	0	3.9579	1.6319	9.5992	-1	-1	-1	3.9465	1.6286	9.5635	0.00047364	0.9191	1.7774	0.50851
rs74875029	6	23559288	G	A	0.99976	0.9445	6281	22	0.001	0.001	6281	22	0.001	0.001	2086.4	14.562	0	4194.6	7.438	0.001	0.0017454	0.0034655	0.00088529	0	3.9359	1.6246	9.5357	-1	-1	-1	3.9247	1.6213	9.5003	0.00051035	0.92474	1.7614	0.50684
rs114067810	6	23560322	C	T	0.99977	0.9479	6281	22.016	0.001	0	6281	22.016	0.001	0	2086.5	14.54	0	4194.5	7.476	0.001	0.0017466	0.0034603	0.00088981	0	3.9099	1.6159	9.4608	-1	-1	-1	3.8988	1.6127	9.4257	0.00055899	0.93179	1.7419	0.50479
rs114235315	6	23567902	T	G	0.9997	0.90298	6288.2	14.777	0	0	6288.2	14.777	0	0	2090.1	10.923	0	4198.1	3.854	0	0.0011722	0.0025995	0.00045859	0	5.6928	1.7803	18.204	-1	-1	-1	5.6806	1.7775	18.154	0.00042734	0.85595	2.2627	0.64233
rs147876805	6	23572450	C	T	0.99976	0.91946	6288.4	14.583	0	0	6288.4	14.583	0	0	2090.3	10.727	0	4198.1	3.856	0	0.0011568	0.0025528	0.00045883	0	5.5872	1.7428	17.912	-1	-1	-1	5.5755	1.7402	17.863	0.00072247	0.89703	2.137	0.63207
rs76836531	6	23579769	A	G	0.99982	0.93109	6288.6	14.436	0	0	6288.6	14.436	0	0	2090.2	10.833	0	4198.4	3.603	0	0.0011452	0.0025781	0.00042872	0	6.0393	1.8315	19.914	-1	-1	-1	6.0263	1.8286	19.86	0.00050105	0.90562	2.2008	0.63239
rs139440303	6	23583811	TA	T	0.99982	0.93178	6288.6	14.429	0	0.001	6288.6	14.429	0	0.001	2090.2	10.839	0	4198.4	3.59	0	0.0011446	0.0025795	0.00042718	0	6.0646	1.8364	20.028	-1	-1	-1	6.0515	1.8334	19.973	0.0004915	0.90582	2.2044	0.63248
rs75608953	6	23584861	T	C	0.99982	0.93166	6288.6	14.428	0	0	6288.6	14.428	0	0	2090.2	10.838	0	4198.4	3.59	0	0.0011445	0.0025792	0.00042718	0	6.064	1.8362	20.027	-1	-1	-1	6.0509	1.8333	19.972	0.00049161	0.90577	2.2044	0.6325
rs115750139	6	23586352	G	T	0.99991	0.96327	6289	13.98	0	0	6289	13.98	0	0	2090.1	10.914	0	4198.9	3.066	0	0.001109	0.0025973	0.00036483	0	7.1513	2.0124	25.413	-1	-1	-1	7.1353	2.009	25.342	0.00026756	0.9167	2.3255	0.63803
rs80024111	6	23586683	G	A	0.99991	0.96639	6289	13.951	0	0	6289	13.951	0	0	2090.1	10.924	0	4199	3.027	0	0.0011067	0.0025997	0.00036019	0	7.2502	2.0276	25.925	-1	-1	-1	7.2339	2.0241	25.853	0.00025485	0.91813	2.334	0.63817
[truncated: 1,623 more columns]
