# Supplementary material for: Common variants upstream of MLF1 at 3q25 and within CPZ at 4p16 associated with neuroblastoma
Source: PLoS Genet. 2017 May 18;13(5):e1006787. doi: 10.1371/journal.pgen.1006787 (PMC5456408; doi:10.1371/journal.pgen.1006787)
Supplement: S4 Table — (XLSX) [file pgen.1006787.s004.xlsx]

## Sheet: Sheet1
Table S4. SNPTEST results at 6q16-q21 NB susceptibility locus in European American Discovery Cohort (2,101 cases; 4,202 controls)
rsid	Chr	pos	allele_A	allele_B	index	average_maximum_posterior_call	info	cohort_1_AA	cohort_1_AB	cohort_1_BB	cohort_1_NULL	all_AA	all_AB	all_BB	all_NULL	cases_AA	cases_AB	cases_BB	controls_AA	controls_AB	controls_BB	all_maf	cases_maf	controls_maf	missing_data_proportion	het_OR	het_OR_lower	het_OR_upper	hom_OR	hom_OR_lower	hom_OR_upper	all_OR	all_OR_lower	all_OR_upper	Phenotype_frequentist_add_Gender_C1_C2_C3_C4_C5_C6_C7_C8_C9_C10_C11_C12_C13_C14_C15_C16_C17_C18_C19_C20_score_pvalue	Phenotype_frequentist_add_Gender_C1_C2_C3_C4_C5_C6_C7_C8_C9_C10_C11_C12_C13_C14_C15_C16_C17_C18_C19_C20_score_info	Phenotype_frequentist_add_Gender_C1_C2_C3_C4_C5_C6_C7_C8_C9_C10_C11_C12_C13_C14_C15_C16_C17_C18_C19_C20_score_beta_1	Phenotype_frequentist_add_Gender_C1_C2_C3_C4_C5_C6_C7_C8_C9_C10_C11_C12_C13_C14_C15_C16_C17_C18_C19_C20_score_se_1	Chromosome	Position	roadmap_dnase_wig	X4S_combined_pvalue	Evo.Pathogenicity	TFBS_all	DNase....100bp	Cons....5bp	GTEX.50pct.FDR	entropy.1bp	entropy.2bp
rs72990858	6	105147784	G	A	13815	0.98014	0.90296	5337.1	918.22	47.624	0.028	5337.1	918.22	47.624	0.028	1870	222.59	8.37	3467.1	695.63	39.254	0.080396	0.056956	0.092116	0	0.59325	0.505	0.69693	0.39533	0.18705	0.83551	0.59525	0.51236	0.69156	1.3697e-13	0.90648	-0.56585	0.076474	6	105147784	124	-	22.4	1	225	7.108	3.9737	0.343073	-0.140273
rs143534909	6	105345257	G	A	15436	0.9745	0.86022	5476.2	789.79	36.965	0.057	5476.2	789.79	36.965	0.057	1905.3	190.97	4.705	3570.9	598.82	32.26	0.068517	0.047686	0.078932	0	0.59767	0.50317	0.70993	0.27334	0.10374	0.72023	0.58431	0.49666	0.68744	2.1357e-13	0.86443	-0.61796	0.08419	6	105345257	-	-	-	1	0	0.077	2.0402	0.308189	-0.0790645
rs72996415	6	105265993	T	C	14827	0.98918	0.91923	5677.2	600.25	25.546	0.019	5677.2	600.25	25.546	0.019	1952.1	143.29	5.615	3725.1	456.96	19.931	0.051669	0.036772	0.059118	0	0.59836	0.49211	0.72755	0.5376	0.21041	1.3735	0.60759	0.50524	0.73067	5.5298e-10	0.92839	-0.56855	0.091653	6	105265993	-	-	-	1	8	0.344	-	0.258705	-0.259794
rs4945714	6	105425731	G	A	16047	0.98218	0.90863	5384.7	884.32	33.966	0.029	5384.7	884.32	33.966	0.029	1869.7	224.33	6.921	3514.9	659.99	27.045	0.07554	0.05668	0.084969	0	0.63897	0.54366	0.75099	0.48108	0.20835	1.1108	0.64706	0.55605	0.75297	1.0085e-09	0.90815	-0.48486	0.079381	6	105425731	-	-	-	1	6	0.318	1.155	0.33465	-0.167493
rs200156801	6	105419841	G	GTTATTTAT	16001	0.97973	0.89391	5413.2	857.06	32.756	0.02	5413.2	857.06	32.756	0.02	1876.3	218.63	6.09	3536.9	638.43	26.666	0.073186	0.054928	0.082314	0	0.64553	0.54818	0.76017	0.43051	0.1782	1.04	0.64796	0.55558	0.75571	1.6649e-09	0.8954	-0.48838	0.081025	6	105419841	-	-	-	1	3	0.259	-	0.0550839	-0.278134
rs6937900	6	105185807	C	G	14180	0.9961	0.99322	2862.8	2779.7	660.55	0.004	2862.8	2779.7	660.55	0.004	1054.2	872.21	174.59	1808.6	1907.4	485.96	0.3253	0.29067	0.34262	0	0.78449	0.7025	0.87605	0.61634	0.51026	0.74448	0.78623	0.7255	0.85206	3.0384e-09	0.99257	-0.25271	0.042619	6	105185807	-	-	-	1	0	0.429	10.55	0.221885	-0.293153
rs9391238	6	105197874	A	G	14246	0.99966	0.9994	2805.8	2813	684.23	0.003	2805.8	2813	684.23	0.003	1033.2	881.76	186.01	1772.6	1931.2	498.23	0.3317	0.29838	0.34836	0	0.78331	0.7013	0.87491	0.64048	0.53227	0.77069	0.79548	0.73441	0.86163	2.0238e-08	0.99909	-0.23748	0.042332	6	105197874	-	-	-	1	7	0.003	11.14	0.270999	-0.460957
rs9322812	6	105194651	A	G	14223	0.99992	0.99985	2806.7	2813.3	682.99	0.002	2806.7	2813.3	682.99	0.002	1033.8	881.19	186	1772.9	1932.1	496.99	0.33153	0.29824	0.34818	0	0.78212	0.70024	0.87358	0.64182	0.53336	0.77234	0.79561	0.73452	0.86177	2.1855e-08	0.9998	-0.23691	0.042331	6	105194651	-	-	-	1	10	0.155	11.146	0.314901	-0.183594
rs9404576	6	105184640	T	G	14168	1	1	2807	2813	683	0	2807	2813	683	0	1034	881	186	1773	1932	497	0.33151	0.29819	0.34817	0	0.78191	0.70005	0.87335	0.64172	0.53328	0.77221	0.79547	0.73439	0.86163	2.1857e-08	1	-0.23688	0.042326	6	105184640	-	-	-	1	15	5.402	11.137	0.323324	-0.319626
rs4336470	6	105180785	C	T	14129	1	1	2807	2813	683	0	2807	2813	683	0	1034	881	186	1773	1932	497	0.33151	0.29819	0.34817	0	0.78191	0.70005	0.87335	0.64172	0.53328	0.77221	0.79547	0.73439	0.86163	2.1857e-08	1	-0.23688	0.042326	6	105180785	-	-	-	1	10	0.606	11.137	0.279421	-0.269156
rs7764251	6	105197091	G	T	14240	0.99991	0.99983	2806.7	2813.4	683	0.002	2806.7	2813.4	683	0.002	1033.8	881.21	186	1772.9	1932.1	496.99	0.33154	0.29825	0.34818	0	0.78216	0.70027	0.87362	0.64184	0.53338	0.77236	0.79562	0.73454	0.86179	2.186e-08	0.99978	-0.23691	0.042332	6	105197091	-	-	-	1	3	0.04	11.146	0.238956	-0.308047
rs67249845	6	105199771	TC	T	14270	0.99976	0.99962	2805.9	2814	683.03	0.003	2805.9	2814	683.03	0.003	1033.3	881.63	186.02	1772.6	1932.4	497.01	0.3316	0.29835	0.34822	0	0.78264	0.70071	0.87416	0.64205	0.53355	0.77261	0.79592	0.73481	0.86211	2.1868e-08	0.99948	-0.23696	0.04234	6	105199771	-	-	-	-	10	0.017	11.141	0.138484	-0.285683
rs963949	6	105174273	T	C	14039	0.99994	0.99987	2806.9	2813.1	683.03	0.008	2806.9	2813.1	683.03	0.008	1033.9	881.06	186	1772.9	1932	497.03	0.33152	0.29821	0.34818	0	0.78199	0.70012	0.87344	0.64172	0.53328	0.77221	0.7955	0.73442	0.86167	2.191e-08	0.99985	-0.23688	0.042329	6	105174273	-	-	-	1	12	0.084	11.152	0.308189	-0.171366
rs7773123	6	105173726	G	A	14034	0.99993	0.99985	2806.9	2813.1	683.04	0.002	2806.9	2813.1	683.04	0.002	1033.9	881.08	186	1772.9	1932	497.03	0.33152	0.29821	0.34818	0	0.78201	0.70014	0.87346	0.64171	0.53327	0.7722	0.79551	0.73443	0.86167	2.1924e-08	0.99982	-0.23688	0.04233	6	105173726	-	-	-	1	15	0.013	11.152	0.276147	-0.237958
rs79818401	6	105175006	A	ATATATG	14051	0.99975	0.99947	2807.7	2813.8	681.54	0.003	2807.7	2813.8	681.54	0.003	1034	881.08	185.94	1773.7	1932.7	495.6	0.33134	0.29818	0.34792	0	0.78204	0.70016	0.87348	0.6436	0.5348	0.77453	0.79632	0.73517	0.86255	2.4178e-08	0.99964	-0.23626	0.042348	6	105175006	-	-	-	-	4	0.357	10.717	-0.00111194	-0.538064
rs34153414	6	105184996	TA	T	14170	0.99048	0.98541	2733.9	2849.6	719.52	0.008	2733.9	2849.6	719.52	0.008	1005.7	894.96	200.3	1728.1	1954.7	519.22	0.34021	0.30832	0.35615	0	0.78671	0.70413	0.87899	0.66284	0.55331	0.79405	0.80582	0.74443	0.87228	7.4065e-08	0.98329	-0.22818	0.042405	6	105184996	-	-	-	-	2	1.236	8.741	0.343073	-0.128777
rs62419334	6	105175533	C	T	14079	0.97193	0.95809	2367.2	2986.6	949.17	0.067	2367.2	2986.6	949.17	0.067	877.64	954.78	268.55	1489.6	2031.8	680.62	0.38751	0.35505	0.40374	0	0.79756	0.71202	0.89338	0.66968	0.56837	0.78905	0.81299	0.75292	0.87785	9.5705e-08	0.9556	-0.22238	0.041685	6	105175533	-	-	-	1	0	0.078	16.668	-0.0963724	-1.52565
rs6920440	6	105183336	C	T	14157	0.99126	0.9844	2740.7	2851.5	710.8	0.062	2740.7	2851.5	710.8	0.062	1003.4	902.74	194.85	1737.3	1948.7	515.95	0.33897	0.30758	0.35467	0	0.80207	0.71798	0.89601	0.65388	0.54496	0.78457	0.80825	0.74663	0.87496	1.0709e-07	0.98339	-0.22573	0.042477	6	105183336	-	-	-	1	5	0.006	8.9088	0.314901	-0.209656
rs6900902	6	105235757	A	G	14581	0.99979	0.99966	2686.9	2877.4	738.65	0.001	2686.9	2877.4	738.65	0.001	985.9	905.11	210	1701	1972.3	528.65	0.34545	0.31535	0.3605	0	0.79177	0.7085	0.88482	0.68536	0.57355	0.81895	0.81707	0.75512	0.8841	2.6251e-07	0.99943	-0.21612	0.041977	6	105235757	-	-	-	1	4	0.029	11.303	0.221885	-0.477106
rs9322817	6	105232233	A	C	14557	0.99979	0.99966	2686.9	2877.5	738.61	0.001	2686.9	2877.5	738.61	0.001	985.86	905.15	210	1701	1972.4	528.61	0.34545	0.31536	0.36049	0	0.79182	0.70855	0.88488	0.68544	0.57362	0.81905	0.81713	0.75517	0.88416	2.6577e-07	0.99945	-0.21603	0.041977	6	105232233	-	-	-	1	12	0.331	11.273	0.238956	-0.430213
rs6942231	6	105191814	C	T	14200	0.99978	0.9996	2677.5	2884.5	740.93	0.001	2677.5	2884.5	740.93	0.001	982.08	907.04	211.88	1695.5	1977.5	529.05	0.34637	0.31671	0.36121	0	0.79187	0.70856	0.88497	0.69141	0.57886	0.82585	0.8197	0.7576	0.88688	4.5551e-07	0.99943	-0.21169	0.041968	6	105191814	-	-	-	1	4	0.004	11.478	0.128562	-0.492207
rs117683395	6	104532718	G	A	7903	0.99476	0.86586	6139	163.27	0.726	0.004	6139	163.27	0.726	0.004	2074.2	26.758	0	4064.8	136.51	0.726	0.013067	0.0063679	0.016416	0	0.38412	0.25295	0.58329	-1	-1	-1	0.38398	0.25338	0.58189	1.1098e-06	0.88194	-0.91654	0.18816	6	104532718	-	-	-	1	3	1.133	-	0.319516	-0.134057
rs144951112	6	105175391	C	T	14068	0.96692	0.94924	2267.2	3012.5	1023.2	0.086	2267.2	3012.5	1023.2	0.086	838.99	958.74	303.24	1428.2	2053.8	719.97	0.40132	0.3725	0.41573	0	0.79465	0.70856	0.89119	0.71697	0.61159	0.84051	0.83429	0.77315	0.90027	1.1138e-06	0.95202	-0.20185	0.041444	6	105175391	-	-	-	1	0	0.083	18.977	-0.150236	-1.58631
rs62419335	6	105175557	C	T	14082	0.98945	0.98304	2007.1	3085.4	1210.4	0.059	2007.1	3085.4	1210.4	0.059	747.22	1000.5	353.29	1259.9	2084.9	857.11	0.4368	0.40625	0.45207	0	0.80909	0.71919	0.91023	0.69499	0.59613	0.81026	0.82929	0.76932	0.89394	1.3309e-06	0.98188	-0.19503	0.040337	6	105175557	-	-	-	1	0	0.588	22.091	-0.0963724	-1.525
rs141553816	6	104703111	AT	A	9735	0.99359	0.83566	6126.9	175.08	1.059	0.009	6126.9	175.08	1.059	0.009	2070	30.984	0	4056.8	144.1	1.059	0.014057	0.0073736	0.017398	0	0.4214	0.28482	0.62348	-1	-1	-1	0.41953	0.28421	0.61928	1.3938e-06	0.8488	-0.88917	0.18425	6	104703111	-	-	-	-	0	0.003	-	0.0838521	-0.321334
rs9386435	6	105471503	T	A	16423	0.95095	0.88147	4196.9	1903.4	202.52	0.184	4196.9	1903.4	202.52	0.184	1472.8	576.97	51.119	2724.1	1326.4	151.4	0.18312	0.16165	0.19386	0	0.80456	0.71608	0.90397	0.6245	0.45197	0.86289	0.80177	0.72668	0.88463	1.4906e-06	0.88341	-0.26497	0.055059	6	105471503	-	-	-	1	4	0	-	-0.00111194	-1.54722
rs7754919	6	105186426	A	T	14181	0.9139	0.79712	4252.4	1846.1	204.38	0.106	4252.4	1846.1	204.38	0.106	1484.1	561.74	55.174	2768.3	1284.4	149.21	0.17888	0.15995	0.18834	0	0.81583	0.72539	0.91754	0.68977	0.50329	0.94535	0.82052	0.7432	0.90587	2.5783e-06	0.80844	-0.27106	0.05765	6	105186426	-	-	-	1	0	0.479	5.0563	0.308189	-0.278792
rs141154815	6	105175210	G	A	14055	0.99494	0.99131	2014.8	3085.7	1202.5	0.03	2014.8	3085.7	1202.5	0.03	748.38	1000.7	351.86	1266.4	2085	850.63	0.43557	0.40564	0.45053	0	0.8122	0.72203	0.91363	0.69995	0.60027	0.81618	0.83234	0.77213	0.89725	2.6245e-06	0.99075	-0.18888	0.040203	6	105175210	-	-	-	1	0	0.114	22.254	-0.056616	-1.66423
rs9377667	6	105154880	G	A	13868	0.97694	0.9667	1977	3093.5	1232.5	0.091	1977	3093.5	1232.5	0.091	733.61	1004.6	362.73	1243.3	2088.8	869.77	0.44094	0.41173	0.45555	0	0.81512	0.7242	0.91747	0.70681	0.60668	0.82346	0.83651	0.7761	0.90162	3.1198e-06	0.9656	-0.18963	0.040669	6	105154880	-	-	-	1	3	0.004	23.301	0.258705	-0.446989
rs17064738	6	104674650	T	C	9416	0.99465	0.87005	6104.1	197.82	1.065	0.012	6104.1	197.82	1.065	0.012	2064.6	36.396	0.004	4039.5	161.42	1.061	0.015861	0.0086635	0.01946	0	0.44116	0.3067	0.63456	0.0073763	2.4185e-16	224970000000	0.44035	0.30688	0.63187	3.1788e-06	0.87688	-0.8003	0.17178	6	104674650	31	-	-	1	7	3.737	-	0.196021	-0.224648
rs9391227	6	105158634	T	A	13902	0.97766	0.96734	1976.2	3093.2	1233.5	0.083	1976.2	3093.2	1233.5	0.083	732.73	1004.6	363.62	1243.5	2088.6	869.85	0.44108	0.41216	0.45554	0	0.81627	0.7252	0.91878	0.70942	0.60896	0.82644	0.83799	0.77749	0.90321	3.5621e-06	0.9662	-0.18843	0.04065	6	105158634	80	-	-	1	13	4.195	23.322	0.33465	-0.237052
rs9391226	6	105158405	T	C	13901	0.97761	0.9673	1976.2	3093.2	1233.5	0.088	1976.2	3093.2	1233.5	0.088	732.72	1004.6	363.63	1243.5	2088.6	869.85	0.44108	0.41216	0.45554	0	0.81627	0.7252	0.91878	0.70943	0.60897	0.82645	0.838	0.77749	0.90321	3.5636e-06	0.96616	-0.18843	0.040651	6	105158405	52	-	-	1	14	0.051	23.322	0.319516	-0.179646
rs9404572	6	105149439	T	C	13829	0.97529	0.96528	1975.5	3093.6	1233.8	0.085	1975.5	3093.6	1233.8	0.085	732.78	1004.2	364	1242.7	2089.4	869.83	0.44117	0.41224	0.45563	0	0.81506	0.72411	0.91743	0.70968	0.6092	0.82672	0.83796	0.77746	0.90317	3.5645e-06	0.9643	-0.18861	0.040691	6	105149439	-	-	-	1	5	0.003	23.23	0.287474	-0.312716
rs10782363	6	105149713	C	G	13830	0.97538	0.96535	1975.5	3093.6	1233.8	0.094	1975.5	3093.6	1233.8	0.094	732.76	1004.2	363.98	1242.7	2089.4	869.83	0.44116	0.41224	0.45563	0	0.81514	0.72418	0.91752	0.70968	0.6092	0.82672	0.83797	0.77747	0.90318	3.5652e-06	0.96436	-0.18861	0.04069	6	105149713	-	-	-	1	10	0.077	23.236	0.287474	-0.361284
rs62418774	6	105175132	G	A	14053	0.99491	0.99103	1999.7	3091.7	1211.6	0.031	1999.7	3091.7	1211.6	0.031	740.77	1006.1	354.1	1258.9	2085.6	857.47	0.43748	0.40798	0.45223	0	0.81988	0.7287	0.92246	0.70182	0.60194	0.81827	0.83472	0.77438	0.89977	3.7428e-06	0.99029	-0.18598	0.04021	6	105175132	-	-	-	1	2	0.617	22.763	-0.0963724	-1.59059
rs17065417	6	105406274	A	C	15924	1	1	5122	1115	66	0	5122	1115	66	0	1785	299	17	3337	816	49	0.098921	0.079248	0.10876	0	0.68501	0.59289	0.79145	0.64859	0.37245	1.1295	0.70531	0.61851	0.80429	3.8676e-06	1	-0.30892	0.066889	6	105406274	30	-	-	1	25	0.008	-	0.308189	-0.250112
rs7741733	6	105182839	T	C	14147	0.99705	0.99473	2000.3	3086.2	1216.4	0.006	2000.3	3086.2	1216.4	0.006	741.44	1002.1	357.49	1258.9	2084.2	858.93	0.43781	0.40863	0.45241	0	0.81637	0.72555	0.91856	0.70668	0.60633	0.82362	0.83636	0.77591	0.90152	4.2832e-06	0.99414	-0.18427	0.040084	6	105182839	-	-	-	1	4	2.849	23.539	0.147504	-0.312607
rs7770002	6	105173445	C	T	14031	0.99694	0.99453	2000.2	3086.3	1216.5	0.024	2000.2	3086.3	1216.5	0.024	741.38	1002.1	357.53	1258.8	2084.2	859	0.43783	0.40865	0.45243	0	0.81638	0.72556	0.91858	0.70671	0.60636	0.82365	0.83638	0.77593	0.90154	4.2837e-06	0.99393	-0.18429	0.040088	6	105173445	-	-	-	1	9	0.001	23.649	0.287474	-0.470668
rs6571202	6	105182644	G	T	14145	0.99704	0.99471	2000.3	3086.2	1216.4	0.007	2000.3	3086.2	1216.4	0.007	741.43	1002.1	357.49	1258.9	2084.2	858.94	0.43782	0.40863	0.45241	0	0.81637	0.72555	0.91856	0.70668	0.60634	0.82363	0.83636	0.77591	0.90152	4.2847e-06	0.99413	-0.18427	0.040084	6	105182644	-	-	-	1	19	0	23.589	0.270999	-0.264755
rs6900053	6	105183483	A	G	14159	0.99713	0.99485	2000.4	3086.2	1216.4	0.009	2000.4	3086.2	1216.4	0.009	741.43	1002.1	357.48	1258.9	2084.2	858.91	0.43781	0.40863	0.4524	0	0.81641	0.72559	0.91861	0.70671	0.60637	0.82366	0.83639	0.77593	0.90155	4.3062e-06	0.99427	-0.18421	0.040081	6	105183483	-	-	-	1	9	0.095	23.673	0.276147	-0.309158
rs6916569	6	105185421	T	C	14174	0.99495	0.9912	1991	3085.9	1226.1	0.015	1991	3085.9	1226.1	0.015	737.41	1002.4	361.17	1253.6	2083.5	864.95	0.43933	0.41046	0.45376	0	0.81791	0.7268	0.92045	0.70984	0.60925	0.82704	0.83815	0.7776	0.90342	4.3764e-06	0.98966	-0.1843	0.04013	6	105185421	-	-	-	1	0	0.43	21.92	0.319516	-0.233716
rs17515147	6	104745390	T	C	10165	0.99228	0.82349	6102.2	199.65	1.117	0.014	6102.2	199.65	1.117	0.014	2061.7	39.292	0	4040.5	160.36	1.117	0.016015	0.0093508	0.019347	0	0.4802	0.33741	0.68342	-1	-1	-1	0.47844	0.33702	0.67922	4.5885e-06	0.82338	-0.80647	0.17598	6	104745390	-	-	-	1	11	0.716	-	0.308189	-0.28252
rs10556590	6	105191711	TTAAAA	T	14199	0.98178	0.97053	2864.5	2784.2	654.21	0.029	2864.5	2784.2	654.21	0.029	1035.2	875.78	190.03	1829.4	1908.4	464.18	0.32466	0.29887	0.33756	0	0.81096	0.72613	0.90572	0.72347	0.60116	0.87068	0.83654	0.77219	0.90626	4.6095e-06	0.97228	-0.19767	0.043141	6	105191711	-	-	-	-	9	0.139	9.8369	0.0358036	-0.306889
rs74501403	6	105434907	A	G	16123	0.99918	0.99637	5126.7	1110.5	65.782	0.003	5126.7	1110.5	65.782	0.003	1785.6	298.48	16.961	3341.1	812.05	48.821	0.098532	0.079106	0.10825	0	0.68778	0.5952	0.79477	0.65008	0.37304	1.1329	0.70768	0.62049	0.80711	4.6698e-06	0.99706	-0.30719	0.067084	6	105434907	-	-	-	1	4	0.165	-	0.270999	-0.299923
rs74711615	6	105436993	G	A	16131	0.99918	0.99633	5126.8	1110.4	65.777	0.003	5126.8	1110.4	65.777	0.003	1785.6	298.47	16.96	3341.2	811.94	48.817	0.098522	0.079104	0.10823	0	0.68788	0.59529	0.79489	0.65011	0.37305	1.1329	0.70776	0.62057	0.80721	4.6876e-06	0.997	-0.30715	0.067089	6	105436993	-	-	-	1	13	0.519	-	0.244538	-0.39621
rs76357217	6	105441404	T	G	16176	0.99918	0.99626	5127.1	1110.2	65.76	0.004	5127.1	1110.2	65.76	0.004	1785.6	298.45	16.955	3341.5	811.72	48.805	0.0985	0.079096	0.1082	0	0.68805	0.59542	0.79508	0.65011	0.37302	1.133	0.70789	0.62068	0.80737	4.7076e-06	0.99686	-0.30714	0.067098	6	105441404	-	-	-	1	5	1.71	-	0.147504	-0.243896
rs79840416	6	105444115	T	C	16199	0.99918	0.99624	5127.2	1110	65.754	0.003	5127.2	1110	65.754	0.003	1785.6	298.44	16.953	3341.6	811.59	48.801	0.098487	0.079091	0.10819	0	0.68815	0.59551	0.79521	0.65011	0.37301	1.1331	0.70798	0.62075	0.80747	4.7224e-06	0.99678	-0.30712	0.067103	6	105444115	143	-	-	1	188	0.062	-	0.250653	-0.232649
rs79626986	6	105419286	T	A	15999	0.99935	0.99712	5125.3	1111.9	65.834	0.005	5125.3	1111.9	65.834	0.005	1785.2	298.81	16.977	3340.1	813.08	48.857	0.098648	0.079192	0.10838	0	0.68759	0.59507	0.79449	0.65013	0.37316	1.1327	0.70755	0.62043	0.80692	4.8144e-06	0.99793	-0.30651	0.067031	6	105419286	-	-	-	1	5	0.002	-	0.33465	-0.421539
rs56339318	6	105404562	A	C	15916	0.99832	0.99286	5125.7	1111.2	66.118	0.001	5125.7	1111.2	66.118	0.001	1785	299.02	16.994	3340.7	812.2	49.124	0.09864	0.07925	0.10834	0	0.68902	0.59632	0.79614	0.64744	0.37183	1.1273	0.70841	0.6212	0.80788	4.8255e-06	0.99271	-0.30723	0.067195	6	105404562	31	-	-	1	54	0.549	-	0.323324	-0.387799
rs77271353	6	105430503	A	T	16086	0.9992	0.99658	5126	1111.2	65.798	0.004	5126	1111.2	65.798	0.004	1785.3	298.76	16.967	3340.7	812.48	48.831	0.098591	0.079175	0.1083	0	0.68808	0.59549	0.79507	0.65019	0.37313	1.133	0.70796	0.62077	0.80739	4.8956e-06	0.99749	-0.3064	0.067058	6	105430503	-	-	-	1	21	0.022	-	0.308189	-0.222408
rs1149280	6	105454799	T	A	16282	0.99904	0.99558	5126.6	1110.6	65.734	0.004	5126.6	1110.6	65.734	0.004	1784.8	299.21	16.943	3341.8	811.42	48.791	0.098532	0.079271	0.10816	0	0.69041	0.59753	0.79773	0.65017	0.37299	1.1333	0.70989	0.62248	0.80957	5.1987e-06	0.99626	-0.30579	0.067109	6	105454799	-	-	-	1	9	0.009	-	0.28844	-0.226213
rs6941988	6	105146656	T	C	13803	0.97412	0.964	1966.3	3099.7	1236.9	0.09	1966.3	3099.7	1236.9	0.09	727.03	1009.5	364.47	1239.3	2090.3	872.4	0.44214	0.41372	0.45635	0	0.82318	0.73123	0.92668	0.71213	0.61126	0.82964	0.84066	0.77999	0.90606	5.2598e-06	0.96308	-0.18552	0.040737	6	105146656	-	-	-	1	13	0.014	23.514	0.33465	-0.172272
rs148590875	6	105164470	TAGGAGA	T	13946	0.98239	0.97152	2035.5	3081	1186.4	0.075	2035.5	3081	1186.4	0.075	750.48	1003.3	347.21	1285.1	2077.7	839.19	0.43264	0.40403	0.44694	0	0.82688	0.73527	0.92989	0.70847	0.60728	0.82651	0.83889	0.77816	0.90435	5.2932e-06	0.96923	-0.1852	0.040678	6	105164470	-	-	-	-	1	0.091	14.996	0.33465	-0.169482
rs138177488	6	105279532	G	T	14937	0.99678	0.92223	6118.1	181.4	3.548	0.007	6118.1	181.4	3.548	0.007	2065.4	34.558	0.998	4052.6	146.84	2.55	0.014952	0.0086992	0.018079	0	0.46178	0.31758	0.67144	0.76791	0.075854	7.774	0.47662	0.33153	0.6852	5.3414e-06	0.93187	-0.75886	0.16675	6	105279532	-	-	-	1	0	0.336	-	0.33465	-0.184473
rs76236717	6	105406324	C	T	15926	0.9986	0.9945	5133.9	1103.9	65.222	0.001	5133.9	1103.9	65.222	0.001	1786.9	297.7	16.399	3347	806.16	48.823	0.097914	0.078653	0.10754	0	0.6917	0.59846	0.79948	0.62915	0.35853	1.104	0.70842	0.62092	0.80825	5.3511e-06	0.99441	-0.30643	0.06734	6	105406324	28	-	-	1	21	0.007	-	0.319516	-0.174965
rs185218275	6	105439354	A	G	16152	0.99841	0.99335	5135.3	1102.6	65.106	0.008	5135.3	1102.6	65.106	0.008	1787.1	297.55	16.364	3348.2	805.02	48.742	0.097794	0.078601	0.10739	0	0.69252	0.59914	0.80045	0.62901	0.35825	1.1044	0.70906	0.62145	0.80901	5.453e-06	0.99323	-0.30647	0.067408	6	105439354	-	-	-	1	11	3.934	-	0.270999	-0.208856
rs144402657	6	105445176	GAAAAA	G	16212	0.99777	0.9908	5117.1	1118.5	67.43	0.003	5117.1	1118.5	67.43	0.003	1781.5	302.5	16.969	3335.5	815.99	50.461	0.099425	0.080066	0.1091	0	0.69409	0.60105	0.80154	0.62961	0.36216	1.0946	0.71069	0.62354	0.81002	5.7737e-06	0.9912	-0.3037	0.066976	6	105445176	-	-	-	-	3	0.684	-	0.130062	-0.232983
rs80284847	6	105415911	G	A	15978	0.99935	0.99711	5121.7	1115.4	65.847	0.001	5121.7	1115.4	65.847	0.001	1782.9	301.1	16.98	3338.8	814.33	48.867	0.098931	0.079738	0.10853	0	0.69242	0.59946	0.79979	0.6507	0.3735	1.1336	0.71174	0.6243	0.81144	5.9567e-06	0.99794	-0.30315	0.066952	6	105415911	-	-	-	1	7	0.996	-	0.28844	-0.141982
rs112252708	6	105462201	T	A	16352	0.9988	0.9943	5128	1110.2	64.797	0.005	5128	1110.2	64.797	0.005	1784.7	299.39	16.914	3343.3	810.83	47.883	0.098351	0.0793	0.10788	0	0.6917	0.59865	0.7992	0.66172	0.37898	1.1554	0.71228	0.62456	0.81232	6.35e-06	0.99525	-0.30345	0.067218	6	105462201	-	-	-	1	0	0.055	-	0.258705	-0.23572
rs185776166	6	105439552	G	A	16154	0.99652	0.92315	6099.5	199.91	3.542	0.005	6099.5	199.91	3.542	0.005	2060.4	39.618	0.999	4039.2	160.29	2.543	0.016421	0.0099039	0.019679	0	0.48452	0.34083	0.6888	0.77013	0.076068	7.797	0.49831	0.35399	0.70146	6.4317e-06	0.92681	-0.72496	0.16069	6	105439552	-	-	-	1	0	1	-	0.233211	-0.272291
rs7772567	6	105155782	C	A	13877	0.97715	0.96713	1971.1	3098.1	1233.8	0.068	1971.1	3098.1	1233.8	0.068	727.51	1010.1	363.38	1243.6	2088	870.4	0.44151	0.41334	0.4556	0	0.82691	0.73459	0.93082	0.71364	0.6125	0.83147	0.84192	0.78114	0.90742	6.4578e-06	0.96591	-0.18351	0.040681	6	105155782	-	-	-	1	3	0.181	23.616	0.308189	-0.153025
rs7746856	6	105146360	G	T	13800	0.97483	0.9651	1971.3	3097.8	1233.8	0.072	1971.3	3097.8	1233.8	0.072	728.29	1008.8	363.91	1243	2089	869.91	0.4415	0.41328	0.4556	0	0.82419	0.73218	0.92776	0.714	0.61284	0.83184	0.84169	0.78093	0.90717	6.4673e-06	0.96387	-0.1837	0.040726	6	105146360	-	-	-	1	15	0.011	23.508	0.117235	-0.329631
rs1201467	6	105432994	G	C	16107	0.9991	0.9961	5120.2	1117	65.79	0.007	5120.2	1117	65.79	0.007	1781.6	302.45	16.963	3338.6	814.55	48.827	0.099047	0.080052	0.10854	0	0.69583	0.60254	0.80358	0.65104	0.3736	1.1345	0.71467	0.62698	0.81463	6.7641e-06	0.99701	-0.30134	0.066949	6	105432994	-	-	-	1	15	4.99	-	0.158233	-0.141151
rs9377670	6	105199791	G	C	14271	0.99934	0.99826	4387.7	1735.3	179.93	0.005	4387.7	1735.3	179.93	0.005	1525.8	529.23	45.937	2861.9	1206.1	134	0.16621	0.14781	0.1754	0	0.82302	0.73024	0.92758	0.64302	0.45731	0.90415	0.81541	0.73629	0.90304	7.1325e-06	0.99788	-0.23932	0.053305	6	105199791	-	-	-	1	11	0.174	5.6663	0.233211	-0.336477
rs221617	6	105475254	T	G	16458	0.97216	0.95307	1010	3072.9	2219.8	0.244	1010	3072.9	2219.8	0.244	301.01	985.47	814.44	709.03	2087.4	1405.4	0.40403	0.37781	0.41714	0	1.112	0.95267	1.298	1.3651	1.1631	1.6021	1.1786	1.0924	1.2716	7.4259e-06	0.95196	0.18753	0.04185	6	105475254	-	-	-	1	2	0.03	2.3129	0.28844	-0.250067
rs76964000	6	105469367	A	G	16406	0.99728	0.98784	5137.6	1101.5	63.95	0.006	5137.6	1101.5	63.95	0.006	1786.3	298.4	16.249	3351.2	803.06	47.701	0.097522	0.078749	0.10691	0	0.6971	0.60316	0.80568	0.63906	0.36288	1.1254	0.71408	0.62586	0.81474	8.4449e-06	0.98841	-0.30145	0.067687	6	105469367	-	-	-	1	2	0.255	-	0.244538	-0.232354
rs9499924	6	105142638	C	G	13770	0.97012	0.95853	1959.4	3089.9	1253.6	0.099	1959.4	3089.9	1253.6	0.099	725.16	1004	371.82	1234.3	2085.9	881.76	0.44401	0.41591	0.45805	0	0.81924	0.72758	0.92245	0.71773	0.61653	0.83553	0.84248	0.78171	0.90797	8.5017e-06	0.9575	-0.18155	0.040779	6	105142638	-	-	-	1	15	0.002	23.073	0.238956	-0.204802
rs9500017	6	105475109	C	T	16456	0.99661	0.9853	5139.1	1100.1	63.805	0.003	5139.1	1100.1	63.805	0.003	1786.5	298.32	16.17	3352.6	801.77	47.635	0.09739	0.078692	0.10674	0	0.69825	0.60413	0.80704	0.63703	0.36133	1.1231	0.71479	0.62644	0.81559	9.0831e-06	0.98637	-0.30089	0.0678	6	105475109	-	-	-	1	4	0.006	-	0.195054	-0.315958
rs79147057	6	105293132	A	G	15044	0.99667	0.91993	6116.6	182.86	3.55	0.009	6116.6	182.86	3.55	0.009	2064.2	35.767	0.998	4052.3	147.09	2.552	0.015069	0.0089869	0.01811	0	0.47736	0.32998	0.69056	0.76771	0.075853	7.77	0.49168	0.34362	0.70352	9.5176e-06	0.92899	-0.73648	0.16633	6	105293132	-	-	-	1	13	0.017	-	0.270999	-0.336477
rs9404586	6	105332814	A	G	15333	0.97898	0.97118	1314.4	3131.6	1856.9	0.073	1314.4	3131.6	1856.9	0.073	392.96	1019.5	688.49	921.46	2112.1	1168.4	0.45697	0.42967	0.47062	0	1.1319	0.98427	1.3017	1.3818	1.1881	1.607	1.18	1.0952	1.2714	9.549e-06	0.97161	0.17938	0.040518	6	105332814	-	-	-	1	16	0.029	18.66	0.192213	-0.385485
rs75916436	6	105469476	C	T	16409	0.99726	0.9877	5136.6	1102.3	64.089	0.005	5136.6	1102.3	64.089	0.005	1785.3	299.45	16.249	3351.3	802.9	47.84	0.097614	0.078997	0.10692	0	0.70009	0.60583	0.80902	0.63757	0.36212	1.1226	0.71642	0.628	0.81729	1.0483e-05	0.98822	-0.29818	0.06766	6	105469476	-	-	-	1	0	0.3	-	0.258705	-0.214483
rs13362606	6	105414657	C	T	15967	0.99599	0.91182	6103.5	195.95	3.537	0.004	6103.5	195.95	3.537	0.004	2061	38.997	0.999	4042.5	156.95	2.538	0.016105	0.0097561	0.01928	0	0.48735	0.34182	0.69483	0.77205	0.076209	7.8215	0.50116	0.35504	0.70741	1.0543e-05	0.91668	-0.71869	0.16313	6	105414657	-	-	-	1	0	0.21	-	0.279421	-0.29469
rs7757207	6	105357487	A	T	15545	0.9908	0.96142	5170	1074.2	58.776	0.016	5170	1074.2	58.776	0.016	1790.7	297.09	13.226	3379.3	777.09	45.55	0.094537	0.076997	0.10331	0	0.72148	0.62382	0.83444	0.54797	0.29629	1.0134	0.72407	0.63364	0.82741	1.1277e-05	0.96161	-0.30616	0.069722	6	105357487	36	-	-	1	4	0.225	-	0.308189	-0.364044
rs56075147	6	105337494	T	A	15376	0.98009	0.97352	1304	3126.9	1872	0.046	1304	3126.9	1872	0.046	391.84	1014.9	694.22	912.19	2112	1177.8	0.45494	0.42804	0.4684	0	1.1187	0.97251	1.2869	1.3722	1.1798	1.5959	1.1774	1.0927	1.2686	1.1693e-05	0.97305	0.17747	0.040488	6	105337494	-	-	-	1	9	0.07	18.655	0.319516	-0.395975
rs79323044	6	105360252	C	A	15567	0.99488	0.9844	4567.8	1576.3	158.93	0.016	4567.8	1576.3	158.93	0.016	1593.4	475.81	31.803	2974.4	1100.5	127.13	0.15026	0.12837	0.1612	0	0.80712	0.7133	0.91327	0.46698	0.31512	0.69203	0.76636	0.68826	0.85331	1.1864e-05	0.98483	-0.24503	0.055943	6	105360252	-	-	-	1	2	2.841	-	0.221885	-0.414036
rs201299049	6	105437461	T	TG	16135	0.99195	0.96685	5202	1043.6	57.334	0.007	5202	1043.6	57.334	0.007	1805.4	280.42	15.215	3396.7	763.21	42.119	0.091885	0.073977	0.10084	0	0.69127	0.596	0.80178	0.67964	0.37711	1.2249	0.71233	0.622	0.81578	1.2197e-05	0.97043	-0.30693	0.070171	6	105437461	-	-	-	-	4	0.672	-	0.0820134	-0.232225
rs1933804	6	105341969	G	C	15407	0.9812	0.97479	1308.9	3127.7	1866.3	0.047	1308.9	3127.7	1866.3	0.047	391.9	1018.1	691.03	916.98	2109.7	1175.3	0.45578	0.42881	0.46926	0	1.1291	0.98165	1.2987	1.3757	1.1828	1.6001	1.1777	1.093	1.269	1.2305e-05	0.9744	0.17686	0.040452	6	105341969	-	-	-	1	13	0.053	18.357	0.323324	-0.34025
rs17680345	6	105337409	A	T	15374	0.98124	0.97487	1308.6	3127.8	1866.5	0.047	1308.6	3127.8	1866.5	0.047	391.85	1018	691.11	916.8	2109.8	1175.4	0.45574	0.42878	0.46923	0	1.129	0.98151	1.2986	1.3756	1.1828	1.6	1.1777	1.093	1.2689	1.2307e-05	0.97448	0.17686	0.040451	6	105337409	-	-	-	1	17	0.073	18.662	0.308189	-0.233557
rs9391249	6	105343433	T	A	15415	0.981	0.97444	1310.1	3127.7	1865.2	0.057	1310.1	3127.7	1865.2	0.057	392.16	1018.3	690.55	917.97	2109.4	1174.6	0.45597	0.42899	0.46946	0	1.13	0.98246	1.2997	1.3762	1.1832	1.6005	1.1778	1.0932	1.2691	1.2318e-05	0.97401	0.17688	0.040458	6	105343433	-	-	-	1	7	0.027	18.061	0.308189	-0.227089
rs2400071	6	105344075	C	T	15425	0.98096	0.97433	1310.6	3127.6	1864.8	0.056	1310.6	3127.6	1864.8	0.056	392.26	1018.3	690.4	918.32	2109.3	1174.4	0.45604	0.42905	0.46953	0	1.1303	0.98272	1.3	1.3763	1.1834	1.6007	1.1779	1.0932	1.2691	1.232e-05	0.97388	0.17688	0.040459	6	105344075	-	-	-	1	5	0.02	17.959	0.148844	-0.347862
rs9377679	6	105345036	C	T	15434	0.98092	0.97422	1310.9	3127.6	1864.5	0.052	1310.9	3127.6	1864.5	0.052	392.33	1018.4	690.26	918.57	2109.2	1174.2	0.45609	0.4291	0.46958	0	1.1305	0.9829	1.3002	1.3763	1.1834	1.6007	1.1779	1.0932	1.2691	1.2359e-05	0.97374	0.17686	0.040462	6	105345036	-	-	-	1	48	0.077	17.49	0.319516	-0.241906
rs2400072	6	105344116	C	T	15426	0.98089	0.97422	1310.8	3128.9	1863.2	0.061	1310.8	3128.9	1863.2	0.061	392.29	1019.1	689.64	918.53	2109.8	1173.6	0.45618	0.42924	0.46965	0	1.1309	0.98331	1.3007	1.3759	1.183	1.6003	1.1775	1.0929	1.2688	1.2543e-05	0.97377	0.17674	0.040464	6	105344116	-	-	-	1	4	0.03	17.956	0.343073	-0.351292
rs9322825	6	105480607	A	T	16504	0.98748	0.94564	5150	1090.3	62.659	0.024	5150	1090.3	62.659	0.024	1787.2	298.62	15.211	3362.8	791.73	47.448	0.096436	0.078306	0.1055	0	0.70971	0.61395	0.82041	0.60322	0.33762	1.0778	0.72034	0.63105	0.82225	1.2721e-05	0.94887	-0.30317	0.069457	6	105480607	-	-	-	1	12	0.929	-	0.258705	-0.20372
rs75697173	6	105174296	A	G	14040	0.91853	0.79872	4230.7	1863.3	208.77	0.185	4230.7	1863.3	208.77	0.185	1348	670.38	82.502	2882.7	1193	126.26	0.18094	0.19881	0.172	0	1.2017	1.0716	1.3476	1.3973	1.0509	1.8579	1.1945	1.0867	1.3131	1.3069e-05	0.79089	0.25346	0.058146	6	105174296	-	-	-	1	11	1.119	2.4234	0.323324	-0.229299
rs9500018	6	105480449	A	T	16502	0.98965	0.95574	5159	1082.5	61.492	0.024	5159	1082.5	61.492	0.024	1790.2	295.69	15.086	3368.8	786.8	46.406	0.095627	0.077549	0.10467	0	0.70719	0.61145	0.81792	0.61174	0.34124	1.0967	0.71914	0.62965	0.82134	1.3607e-05	0.95898	-0.30174	0.069364	6	105480449	-	-	-	1	9	1.203	-	0.192213	-0.221782
rs9322826	6	105480725	T	C	16507	0.98877	0.95285	5161.3	1080.5	61.179	0.018	5161.3	1080.5	61.179	0.018	1790.7	295.29	14.958	3370.5	785.24	46.221	0.095422	0.077395	0.10444	0	0.70781	0.61193	0.81872	0.60912	0.33905	1.0943	0.71935	0.62976	0.82168	1.3811e-05	0.9562	-0.30227	0.069537	6	105480725	-	-	-	1	4	0.001	-	0.0550839	-0.346954
rs9322827	6	105480816	G	A	16508	0.9885	0.95199	5162	1079.9	61.075	0.02	5162	1079.9	61.075	0.02	1790.9	295.16	14.916	3371.1	784.72	46.159	0.095354	0.077343	0.10436	0	0.70801	0.61209	0.81897	0.60827	0.33834	1.0935	0.71941	0.62979	0.82179	1.3895e-05	0.95537	-0.30241	0.069591	6	105480816	-	-	-	1	4	0.023	-	0.323324	-0.377809
rs2499666	6	105318576	A	G	15229	0.99991	0.99985	1280.4	3127.5	1895.2	0	1280.4	3127.5	1895.2	0	386.22	1011.8	702.99	894.17	2115.7	1192.2	0.45123	0.42461	0.46454	0	1.1072	0.96171	1.2748	1.3652	1.1734	1.5884	1.1756	1.091	1.2668	1.3938e-05	0.99976	0.17377	0.039995	6	105318576	-	-	-	1	7	0.069	23.959	0.130062	-0.314233
rs2499653	6	105312187	G	A	15184	0.9999	0.99983	1281.2	3126.1	1895.7	0	1281.2	3126.1	1895.7	0	386.24	1011.8	702.93	894.97	2114.2	1192.8	0.45125	0.42463	0.46456	0	1.1089	0.96321	1.2767	1.3655	1.1737	1.5888	1.1756	1.091	1.2668	1.3982e-05	0.99971	0.1737	0.039985	6	105312187	-	-	-	1	1	1.031	23.964	0.276147	-0.141982
rs12206124	6	105362716	T	C	15584	0.99528	0.98578	4561.6	1582.2	159.24	0.016	4561.6	1582.2	159.24	0.016	1590.6	478.72	31.711	2971	1103.5	127.53	0.15077	0.12902	0.16165	0	0.81037	0.71633	0.91675	0.46447	0.31332	0.68853	0.76824	0.6901	0.85524	1.4417e-05	0.98612	-0.24225	0.05585	6	105362716	-	-	-	1	2	2.069	-	0.270999	-0.488558
rs2499655	6	105307435	G	A	15149	0.99978	0.9996	1281.5	3126.3	1895.2	0	1281.5	3126.3	1895.2	0	386.23	1012.3	702.45	895.23	2114	1192.8	0.45131	0.42475	0.46459	0	1.1099	0.96408	1.2779	1.365	1.1732	1.5882	1.1752	1.0906	1.2664	1.4592e-05	0.99938	0.17336	0.039993	6	105307435	271	-	-	1	810	4.571	23.217	-0.0100678	-0.266419
rs12208130	6	105315899	G	A	15211	0.99854	0.99747	1285.8	3129.1	1888	0.01	1285.8	3129.1	1888	0.01	387.84	1013	700.15	898	2116.1	1187.9	0.45223	0.42568	0.46551	0	1.1084	0.96294	1.2758	1.3647	1.173	1.5877	1.1751	1.0905	1.2662	1.485e-05	0.9971	0.17342	0.040041	6	105315899	-	-	-	1	0	0.013	23.961	0.279421	-0.15924
rs9391248	6	105322663	T	C	15262	0.99981	0.9997	1280.4	3128.3	1894.3	0.001	1280.4	3128.3	1894.3	0.001	386.23	1012.5	702.32	894.21	2115.8	1192	0.4513	0.42478	0.46457	0	1.1079	0.96228	1.2755	1.3642	1.1724	1.5872	1.175	1.0904	1.2661	1.4965e-05	0.99947	0.17319	0.040005	6	105322663	-	-	-	1	0	2.221	23.667	0.28844	-0.198411
rs9373781	6	105321862	C	T	15257	0.99981	0.9997	1280.4	3128.3	1894.3	0.001	1280.4	3128.3	1894.3	0.001	386.23	1012.5	702.32	894.21	2115.8	1192	0.4513	0.42478	0.46457	0	1.1079	0.96228	1.2755	1.3642	1.1724	1.5872	1.175	1.0904	1.2661	1.4965e-05	0.99947	0.17319	0.040005	6	105321862	-	-	-	1	1	3.255	23.953	0.258705	-0.361347
rs199525556	6	105437465	T	TG	16136	0.99187	0.96639	5200.6	1044.9	57.458	0.011	5200.6	1044.9	57.458	0.011	1804.3	281.51	15.225	3396.3	763.43	42.233	0.092009	0.074241	0.10089	0	0.69412	0.59856	0.80494	0.6786	0.37667	1.2226	0.71466	0.62414	0.81831	1.5059e-05	0.97006	-0.30357	0.070144	6	105437465	-	-	-	-	4	0.488	-	0.0134889	-0.273839
rs4946648	6	105329422	G	T	15306	0.99976	0.99961	1280.5	3128.4	1894.1	0	1280.5	3128.4	1894.1	0	386.23	1012.6	702.14	894.27	2115.8	1191.9	0.45133	0.42482	0.46458	0	1.1081	0.9625	1.2758	1.3639	1.1723	1.587	1.1748	1.0903	1.2659	1.515e-05	0.99935	0.1731	0.040008	6	105329422	-	-	-	1	1	1.621	23.994	0.276147	-0.123015
rs4504502	6	105325332	A	G	15280	0.99976	0.99961	1280.5	3128.4	1894.1	0	1280.5	3128.4	1894.1	0	386.23	1012.6	702.14	894.27	2115.8	1191.9	0.45133	0.42482	0.46458	0	1.1081	0.9625	1.2758	1.3639	1.1723	1.587	1.1748	1.0903	1.2659	1.5152e-05	0.99935	0.17309	0.040008	6	105325332	-	-	-	1	20	0.007	23.955	0.319516	-0.189705
rs4299867	6	105325383	G	C	15281	0.99955	0.9993	1280.9	3129.5	1892.5	0	1280.9	3129.5	1892.5	0	386.26	1013.3	701.4	894.66	2116.2	1191.1	0.45148	0.425	0.46472	0	1.1091	0.9634	1.2769	1.3639	1.1722	1.587	1.1746	1.0901	1.2657	1.5231e-05	0.99916	0.17307	0.040013	6	105325383	-	-	-	1	24	0.202	23.954	0.221885	-0.164347
rs2486147	6	105323098	C	T	15266	0.99955	0.9993	1280.9	3129.5	1892.5	0	1280.9	3129.5	1892.5	0	386.26	1013.3	701.4	894.66	2116.2	1191.1	0.45148	0.425	0.46472	0	1.1091	0.9634	1.2769	1.3639	1.1722	1.587	1.1746	1.0901	1.2657	1.5231e-05	0.99916	0.17307	0.040013	6	105323098	-	-	-	1	0	2.729	23.758	0.279421	-0.240371
rs11758569	6	105358164	G	A	15551	0.99128	0.97737	4578.4	1567	157.54	0.015	4578.4	1567	157.54	0.015	1596.7	471.79	32.518	2981.7	1095.2	125.02	0.1493	0.12775	0.16007	0	0.80444	0.71071	0.91052	0.48573	0.32867	0.71783	0.76852	0.69004	0.85593	1.5372e-05	0.97746	-0.24329	0.056275	6	105358164	-	-	-	1	9	5.323	-	0.158233	-0.265557
rs200558630	6	105437466	T	TG	16137	0.99195	0.96688	5201	1044.6	57.334	0.008	5201	1044.6	57.334	0.008	1804.4	281.42	15.215	3396.7	763.22	42.119	0.091965	0.074216	0.10084	0	0.69413	0.59856	0.80496	0.68002	0.37732	1.2256	0.71481	0.62426	0.8185	1.5385e-05	0.97045	-0.30326	0.070149	6	105437466	-	-	-	-	4	0.447	-	0.0134889	-0.298118
rs2499667	6	105319125	G	A	15236	1	1	1281	3127	1895	0	1281	3127	1895	0	387	1011	703	894	2116	1192	0.45129	0.4248	0.46454	0	1.1037	0.95872	1.2707	1.3624	1.171	1.585	1.1747	1.0902	1.2658	1.5636e-05	1	0.17273	0.039987	6	105319125	-	-	-	1	18	0.018	23.955	0.117235	-0.408554
rs4142531	6	105324811	G	A	15278	0.99957	0.99928	1280.1	3128.2	1894.8	0.001	1280.1	3128.2	1894.8	0.001	386.09	1012.7	702.22	893.96	2115.5	1192.5	0.45124	0.42477	0.46447	0	1.1084	0.96271	1.2761	1.3634	1.1718	1.5864	1.1745	1.09	1.2656	1.5901e-05	0.99907	0.17269	0.040014	6	105324811	-	-	-	1	7	0.156	23.955	0.196021	-0.254106
rs4460239	6	105325562	C	T	15282	0.99889	0.9983	1282.4	3131.5	1889	0.004	1282.4	3131.5	1889	0.004	386.4	1015.3	699.25	896.02	2116.2	1189.8	0.45188	0.42555	0.46505	0	1.1126	0.96646	1.2808	1.3628	1.1712	1.5858	1.1735	1.0891	1.2645	1.6089e-05	0.99814	0.17271	0.040043	6	105325562	-	-	-	-	4	0.149	25.344	0.244538	-0.211473
rs4568492	6	105179617	C	G	14111	0.94949	0.92205	2245.5	3038.5	1018.9	0.136	2245.5	3038.5	1018.9	0.136	821.97	971.32	307.67	1423.5	2067.2	711.27	0.4027	0.3776	0.41525	0	0.81373	0.72546	0.91275	0.74911	0.63903	0.87815	0.85433	0.79183	0.92177	1.6822e-05	0.91757	-0.18225	0.042351	6	105179617	-	-	-	1	4	0.007	7.4453	0.308189	-0.259434
rs62419582	6	105346937	T	C	15450	0.8767	0.79907	2645.3	2888.8	768.56	0.335	2645.3	2888.8	768.56	0.335	822.74	985.71	292.44	1822.6	1903	476.12	0.35111	0.37379	0.33977	0	1.1474	1.0252	1.2843	1.3607	1.1511	1.6084	1.1599	1.0738	1.2529	1.7078e-05	0.79211	0.20215	0.047011	6	105346937	129	-	-	1	3	0.007	1.1379	0.33465	-0.18153
rs12664491	6	105221988	G	A	14476	0.98714	0.63493	6152.5	149.71	0.749	0.007	6152.5	149.71	0.749	0.007	2067.4	33.215	0.419	4085.2	116.5	0.33	0.011995	0.008104	0.013941	0	0.5634	0.38178	0.83142	2.509	0.026194	240.31	0.57791	0.39387	0.84793	1.725e-05	0.64884	-0.96915	0.2255	6	105221988	-	-	-	1	5	2.421	-	-0.032721	-0.392234
rs2499665	6	105318094	A	G	15225	0.96517	0.94757	1451.6	3184.4	1666.9	0.112	1451.6	3184.4	1666.9	0.112	439.2	1037.6	624.14	1012.4	2146.8	1042.8	0.48292	0.45599	0.49639	0	1.1141	0.97409	1.2742	1.3797	1.188	1.6023	1.1759	1.0918	1.2666	1.9798e-05	0.94657	0.17547	0.04112	6	105318094	-	-	-	1	1	0.014	23.008	0.343073	-0.158787
rs201776642	6	105300070	C	CTG	15087	0.84056	0.75064	2572.4	2897.2	833.18	0.202	2572.4	2897.2	833.18	0.202	807.62	973.98	319.33	1764.8	1923.2	513.85	0.36203	0.38379	0.35114	0	1.1067	0.98794	1.2396	1.358	1.1542	1.5978	1.1509	1.066	1.2426	2.3154e-05	0.74887	0.20208	0.047749	6	105300070	-	-	-	1	5	1.317	13.282	0.196021	-0.393109
rs187150974	6	105471467	A	T	16420	0.96117	0.93597	985.06	3029.4	2288.3	0.252	985.06	3029.4	2288.3	0.252	296.05	971.59	833.26	689.01	2057.8	1455.1	0.39661	0.37215	0.40884	0	1.0989	0.94004	1.2845	1.3328	1.135	1.565	1.1668	1.0812	1.2592	2.3618e-05	0.93613	0.17822	0.042156	6	105471467	-	-	-	1	0	0	2.1259	-0.0100678	-1.58635
rs199904941	6	105415549	A	AATT	15974	0.99472	0.97397	5222.8	1021.9	58.25	0.018	5222.8	1021.9	58.25	0.018	1807.4	278.66	14.938	3415.4	743.29	43.312	0.09031	0.073425	0.098752	0	0.70843	0.61035	0.82227	0.65173	0.36096	1.1767	0.72321	0.63106	0.8288	2.4752e-05	0.97468	-0.2962	0.070238	6	105415549	-	-	-	-	2	0.063	-	-0.00111194	-0.540024
rs2486143	6	105308593	A	G	15163	0.99649	0.99494	1255.2	3118.1	1929.6	0.004	1255.2	3118.1	1929.6	0.004	378.08	1010.7	712.19	877.15	2107.4	1217.4	0.4465	0.42049	0.45951	0	1.1127	0.96538	1.2824	1.3572	1.1659	1.5799	1.1717	1.0873	1.2627	2.6969e-05	0.99527	0.16835	0.040106	6	105308593	-	-	-	1	13	0.002	24.012	0.238956	-0.335099
rs2168394	6	105259152	C	T	14768	0.99859	0.99787	1896.9	3125.9	1280.2	0.002	1896.9	3125.9	1280.2	0.002	699.31	1016.4	385.26	1197.6	2109.4	894.93	0.45108	0.42526	0.46398	0	0.8252	0.73218	0.93002	0.73725	0.63358	0.85789	0.8548	0.79328	0.92109	2.7041e-05	0.99773	-0.16804	0.040039	6	105259152	-	-	-	1	5	0.09	24.364	-0.104027	-0.74981
rs79727058	6	105432417	C	T	16100	0.99383	0.77621	6177	124.95	1.025	0.008	6177	124.95	1.025	0.008	2079.4	21.565	0	4097.6	103.39	1.025	0.010075	0.0051321	0.012546	0	0.41101	0.25766	0.65565	-1	-1	-1	0.406	0.2551	0.64618	2.7141e-05	0.8114	-0.93246	0.22221	6	105432417	-	-	-	1	1	0.521	-	0.287474	-0.29323
rs184340538	6	105187065	T	C	14185	0.92018	0.78127	4467.1	1669.2	166.54	0.193	4467.1	1669.2	166.54	0.193	1429.9	602.32	68.728	3037.2	1066.9	97.811	0.15884	0.17606	0.15023	0	1.1992	1.0657	1.3494	1.4925	1.0894	2.0448	1.2087	1.0943	1.335	2.7576e-05	0.77297	0.25845	0.061643	6	105187065	-	-	-	1	2	1.332	1.9823	0.158233	-0.268673
rs9486002	6	105162823	A	G	13931	0.9869	0.97818	1864	3133.5	1305.4	0.078	1864	3133.5	1305.4	0.078	687.96	1019.1	393.88	1176.1	2114.4	911.49	0.45568	0.43001	0.46852	0	0.82397	0.73068	0.92916	0.73871	0.63514	0.85916	0.85581	0.79428	0.9221	2.7863e-05	0.97706	-0.16942	0.040431	6	105162823	-	-	-	1	12	0.186	23.946	0.323324	-0.135418
rs9404574	6	105162372	T	C	13927	0.98579	0.97667	1863.6	3133.8	1305.6	0.069	1863.6	3133.8	1305.6	0.069	687.74	1019.2	394.01	1175.8	2114.6	911.57	0.45574	0.4301	0.46855	0	0.82409	0.73078	0.92931	0.73899	0.63538	0.85949	0.85598	0.79444	0.92228	2.8204e-05	0.97557	-0.16944	0.040463	6	105162372	-	-	-	1	6	1.291	23.929	0.148844	-0.316177
rs2499658	6	105291412	A	G	15028	0.99967	0.99949	1284.5	3128.6	1889.9	0	1284.5	3128.6	1889.9	0	387.07	1016.9	697.07	897.46	2111.7	1192.8	0.45198	0.42623	0.46486	0	1.1165	0.96992	1.2852	1.355	1.1645	1.5765	1.1694	1.0852	1.26	2.8525e-05	0.99961	0.1674	0.040001	6	105291412	-	-	-	1	12	0.01	24.408	0.33465	-0.303569
rs12190394	6	105296150	G	A	15063	1	0.99999	1284	3127	1892	0	1284	3127	1892	0	387	1016	697.99	897	2111	1194	0.45177	0.42599	0.46466	0	1.1156	0.9691	1.2842	1.3549	1.1646	1.5765	1.1696	1.0854	1.2602	2.8526e-05	0.99999	0.16736	0.039991	6	105296150	-	-	-	1	3	0.048	24.493	0.314901	-0.136045
rs12203954	6	105295647	C	T	15058	1	0.99999	1284	3127	1892	0	1284	3127	1892	0	387	1016	697.99	897	2111	1194	0.45177	0.42599	0.46466	0	1.1156	0.9691	1.2842	1.3549	1.1645	1.5765	1.1696	1.0854	1.2602	2.8529e-05	0.99999	0.16736	0.039991	6	105295647	51	-	-	1	3	0	24.408	0.250653	-0.365655
rs12527608	6	105292547	T	C	15041	1	0.99999	1284	3127	1892	0	1284	3127	1892	0	387	1016	697.98	897	2111	1194	0.45177	0.42599	0.46466	0	1.1156	0.9691	1.2842	1.3549	1.1645	1.5765	1.1696	1.0854	1.2602	2.8541e-05	0.99999	0.16736	0.039991	6	105292547	-	-	-	1	2	7.329	23.674	0.158233	-0.323898
rs2486138	6	105290223	G	A	15021	1	0.99999	1284	3127	1892	0	1284	3127	1892	0	387	1016	697.98	897	2111	1194	0.45177	0.42599	0.46466	0	1.1156	0.9691	1.2842	1.3549	1.1645	1.5765	1.1696	1.0854	1.2602	2.8549e-05	0.99998	0.16735	0.039991	6	105290223	-	-	-	1	2	0.365	24.408	0.287474	-0.227953
rs6918700	6	105244526	A	T	14644	0.99925	0.99867	1890	3127.1	1285.9	0.006	1890	3127.1	1285.9	0.006	696.7	1017.2	387.07	1193.4	2109.8	898.82	0.45207	0.42631	0.46495	0	0.82585	0.73267	0.93087	0.73763	0.63398	0.85823	0.85514	0.79361	0.92144	2.8549e-05	0.99827	-0.16746	0.040017	6	105244526	-	-	-	1	7	5.23	24.215	0.279421	-0.336839
rs2499659	6	105286124	A	T	14991	0.99999	0.99999	1284	3127	1892	0	1284	3127	1892	0	387	1016	697.97	897	2111	1194	0.45177	0.42599	0.46466	0	1.1156	0.96911	1.2842	1.3549	1.1645	1.5764	1.1695	1.0854	1.2602	2.8567e-05	0.99998	0.16735	0.039991	6	105286124	-	-	-	1	3	0.166	24.408	0.250653	-0.377809
rs2486136	6	105285759	C	T	14987	0.99999	0.99999	1284	3127	1892	0	1284	3127	1892	0	387	1016	697.97	897	2111	1194	0.45177	0.42599	0.46466	0	1.1156	0.96911	1.2842	1.3549	1.1645	1.5764	1.1695	1.0854	1.2602	2.857e-05	0.99998	0.16735	0.039991	6	105285759	-	-	-	1	4	0.046	24.405	0.238956	-0.280187
rs2486135	6	105282263	C	T	14962	0.99999	0.99998	1284	3127.1	1891.9	0	1284	3127.1	1891.9	0	387	1016.1	697.95	897	2111	1194	0.45177	0.426	0.46466	0	1.1156	0.96913	1.2842	1.3549	1.1645	1.5764	1.1695	1.0854	1.2602	2.8643e-05	0.99997	0.16733	0.039992	6	105282263	-	-	-	1	12	0.17	24.408	0.238956	-0.332733
rs66525522	6	105245049	C	CT	14647	0.99939	0.99893	1890.4	3126.9	1285.8	0.006	1890.4	3126.9	1285.8	0.006	696.78	1017.2	387.02	1193.6	2109.7	898.74	0.45204	0.42628	0.46492	0	0.82593	0.73275	0.93096	0.73767	0.63401	0.85828	0.85516	0.79363	0.92146	2.8678e-05	0.99855	-0.16739	0.040011	6	105245049	-	-	-	-	8	0.053	24.216	0.0550839	-0.401523
rs139211039	6	105283417	GAAAAGAAATGAGAAA	G	14971	0.99971	0.99946	1284.9	3127.1	1891	0.006	1284.9	3127.1	1891	0.006	387.25	1016.1	697.6	897.6	2111	1193.4	0.45191	0.42614	0.4648	0	1.1157	0.96927	1.2843	1.3549	1.1645	1.5764	1.1695	1.0853	1.2602	2.877e-05	0.9994	0.16733	0.040003	6	105283417	-	-	-	-	12	0.032	24.135	0.258705	-0.436182
rs201359950	6	105283415	AAGAAAAGAAATG	A	14970	0.99971	0.99946	1284.9	3127.1	1891	0.006	1284.9	3127.1	1891	0.006	387.25	1016.1	697.6	897.6	2111	1193.4	0.45191	0.42614	0.4648	0	1.1157	0.96927	1.2843	1.3549	1.1645	1.5764	1.1695	1.0853	1.2602	2.877e-05	0.9994	0.16733	0.040003	6	105283415	-	-	-	-	11	0.016	23.405	0.308189	-0.457433
rs6571207	6	105242161	A	C	14636	0.99897	0.99817	1889.7	3127.5	1285.8	0.008	1889.7	3127.5	1285.8	0.008	696.58	1017.4	387.06	1193.1	2110.1	898.75	0.45209	0.42634	0.46497	0	0.82584	0.73266	0.93086	0.73767	0.63401	0.85829	0.85518	0.79365	0.92148	2.89e-05	0.99772	-0.16741	0.040031	6	105242161	-	-	-	1	7	0.084	24.208	0.130062	-0.387236
rs2290515	6	105232204	C	T	14555	0.99855	0.99748	1887.7	3128.9	1286.4	0.01	1887.7	3128.9	1286.4	0.01	695.76	1018.1	387.15	1192	2110.8	899.22	0.4523	0.42656	0.46517	0	0.82629	0.73305	0.9314	0.73759	0.63392	0.8582	0.85525	0.79372	0.92155	2.89e-05	0.99719	-0.16746	0.040043	6	105232204	-	-	-	1	10	0.018	24.08	0.221885	-0.374564
rs1455935	6	105230312	C	G	14536	0.99878	0.99781	1889.4	3127.8	1285.8	0.002	1889.4	3127.8	1285.8	0.002	696.47	1017.4	387.08	1192.9	2110.3	898.76	0.45212	0.42637	0.465	0	0.82579	0.73261	0.93081	0.73768	0.63401	0.8583	0.85519	0.79366	0.92149	2.9032e-05	0.99736	-0.1674	0.040039	6	105230312	-	-	-	1	2	0.15	24.144	0.314901	-0.200574
rs7769270	6	105230729	C	A	14542	0.99879	0.99783	1889.4	3127.7	1285.9	0.006	1889.4	3127.7	1285.9	0.006	696.48	1017.4	387.09	1192.9	2110.3	898.76	0.45212	0.42637	0.465	0	0.82578	0.73261	0.93081	0.73768	0.63401	0.8583	0.85519	0.79366	0.92149	2.9034e-05	0.99739	-0.1674	0.040039	6	105230729	-	-	-	1	6	2.328	23.644	0.158233	-0.429295
rs4591886	6	105249970	G	C	14694	0.99951	0.99915	1890.6	3126.9	1285.5	0.003	1890.6	3126.9	1285.5	0.003	696.84	1017.1	387.02	1193.7	2109.8	898.5	0.452	0.42627	0.46487	0	0.82587	0.7327	0.93089	0.73787	0.63418	0.85852	0.85526	0.79372	0.92157	2.9118e-05	0.99883	-0.16724	0.040007	6	105249970	-	-	-	1	2	0.047	24.22	0.33465	-0.493398
rs6571209	6	105252659	A	G	14717	0.99954	0.99923	1890.6	3127	1285.4	0.006	1890.6	3127	1285.4	0.006	696.86	1017.1	387.02	1193.8	2109.9	898.36	0.45199	0.42626	0.46485	0	0.82583	0.73266	0.93084	0.73799	0.63428	0.85866	0.85532	0.79378	0.92163	2.9397e-05	0.99892	-0.16715	0.040006	6	105252659	-	-	-	1	0	1.546	24.22	0.250653	-0.291619
rs9486015	6	105254000	C	T	14726	0.99955	0.99927	1890.7	3127	1285.3	0.005	1890.7	3127	1285.3	0.005	696.87	1017.1	387.02	1193.8	2109.9	898.29	0.45198	0.42626	0.46484	0	0.82581	0.73265	0.93082	0.73805	0.63434	0.85873	0.85535	0.79381	0.92166	2.9539e-05	0.99897	-0.1671	0.040005	6	105254000	-	-	-	1	11	0.053	24.221	0.279421	-0.370965
rs34617157	6	105271379	A	AT	14878	0.99985	0.9998	1284.4	3127.2	1891.4	0	1284.4	3127.2	1891.4	0	387	1016.6	697.41	897.36	2110.6	1194	0.45184	0.42613	0.4647	0	1.1168	0.9702	1.2856	1.3544	1.164	1.5758	1.1691	1.085	1.2598	2.9773e-05	0.99961	0.167	0.039998	6	105271379	32	-	-	-	4	0.268	23.31	0.018362	-0.324587
rs9391244	6	105257690	G	A	14753	0.99963	0.99941	1890.8	3127.1	1285.1	0.006	1890.8	3127.1	1285.1	0.006	696.9	1017.1	387.01	1193.9	2110	898.1	0.45196	0.42625	0.46481	0	0.82575	0.7326	0.93076	0.73821	0.63447	0.85891	0.85542	0.79387	0.92174	2.9909e-05	0.99914	-0.16698	0.040004	6	105257690	-	-	-	1	7	0.53	24.324	0.244538	-0.366657
rs2499657	6	105293603	C	T	15048	0.9984	0.9972	1290.9	3128.5	1883.6	0.01	1290.9	3128.5	1883.6	0.01	390.08	1015.9	695.02	900.85	2112.6	1188.5	0.45299	0.42743	0.46577	0	1.1105	0.96507	1.2779	1.3505	1.1609	1.571	1.1679	1.0839	1.2584	3.0805e-05	0.99711	0.16682	0.04003	6	105293603	-	-	-	1	5	0.033	23.607	0.270999	-0.149077
rs12664270	6	105288927	T	C	15012	0.99939	0.99913	1286	3130.1	1886.9	0.003	1286	3130.1	1886.9	0.003	387.18	1018.7	695.07	898.83	2111.3	1191.8	0.45233	0.42673	0.46513	0	1.1201	0.97316	1.2893	1.3539	1.1636	1.5753	1.1683	1.0842	1.2588	3.0814e-05	0.99889	0.16681	0.040027	6	105288927	-	-	-	1	0	0.4	22.474	0.279421	-0.170738
rs11429640	6	105225503	A	AT	14499	0.99659	0.99439	1877.9	3132.4	1292.7	0.017	1877.9	3132.4	1292.7	0.017	691.83	1020.5	388.63	1186.1	2111.9	904.02	0.45357	0.42784	0.46644	0	0.82845	0.73485	0.93398	0.73701	0.63346	0.8575	0.85539	0.79386	0.92168	3.1142e-05	0.99381	-0.16711	0.040123	6	105225503	-	-	-	-	6	3.228	25.335	0.138484	-0.353985
rs71572237	6	105261340	C	T	14788	0.96898	0.92772	4188.7	1890	224.28	0.025	4188.7	1890	224.28	0.025	1470.3	577.29	53.427	2718.4	1312.8	170.85	0.18552	0.16282	0.19687	0	0.81307	0.72355	0.91367	0.57817	0.42249	0.79122	0.7934	0.71936	0.87507	3.1287e-05	0.9318	-0.22117	0.053116	6	105261340	-	-	-	1	11	0.005	3.0341	0.33465	-0.253496
rs116567382	6	105175276	A	G	14059	0.96086	0.93921	2140.6	3066.1	1096.1	0.175	2140.6	3066.1	1096.1	0.175	778.78	997.69	324.48	1361.8	2068.4	771.65	0.41714	0.39188	0.42978	0	0.84343	0.75104	0.94719	0.73531	0.62863	0.86009	0.85501	0.79283	0.92208	3.1438e-05	0.93592	-0.17362	0.041708	6	105175276	-	-	-	1	0	0.08	6.4733	-0.0963724	-1.58836
rs56165461	6	105260923	C	T	14785	0.9696	0.92951	4184.3	1893.7	225.04	0.023	4184.3	1893.7	225.04	0.023	1468.8	578.42	53.815	2715.5	1315.2	171.23	0.18592	0.16327	0.19725	0	0.8131	0.72362	0.91364	0.58108	0.42499	0.79449	0.7941	0.72006	0.87575	3.1837e-05	0.93375	-0.22054	0.053017	6	105260923	-	-	-	1	3	2.85	2.6356	0.276147	-0.341831
rs2499660	6	105285750	T	C	14986	0.99972	0.99957	1285.2	3123.9	1893.9	0.002	1285.2	3123.9	1893.9	0.002	389.11	1012.7	699.2	896.12	2111.2	1194.7	0.45172	0.4262	0.46447	0	1.1047	0.95979	1.2715	1.3479	1.1587	1.5679	1.1677	1.0837	1.2582	3.3755e-05	0.99964	0.16577	0.039977	6	105285750	-	-	-	1	4	0.01	24.293	0.28844	-0.264634
rs6571201	6	105167916	T	C	13983	0.99393	0.98918	1880.2	3128.8	1293.9	0.045	1880.2	3128.8	1293.9	0.045	693.41	1017.2	390.39	1186.8	2111.6	903.54	0.45349	0.42789	0.46629	0	0.82445	0.73131	0.92946	0.73951	0.63572	0.86024	0.85603	0.79446	0.92237	3.4133e-05	0.98787	-0.16664	0.040213	6	105167916	-	-	-	1	1	0.122	23.836	0.28844	-0.141982
rs79797342	6	105261710	A	G	14791	0.96832	0.92585	4195.2	1884.9	222.89	0.037	4195.2	1884.9	222.89	0.037	1471.7	576.47	52.829	2723.5	1308.4	170.06	0.18488	0.16234	0.19616	0	0.81537	0.72555	0.91631	0.57489	0.41948	0.78788	0.79415	0.71995	0.876	3.4648e-05	0.93014	-0.2204	0.053229	6	105261710	-	-	-	1	1	0.169	2.7152	0.250653	-0.404982
rs4079063	6	105266118	A	G	14830	1	1	1890	3129	1284	0	1890	3129	1284	0	696	1018	387	1194	2111	897	0.45193	0.42646	0.46466	0	0.82728	0.73395	0.93249	0.74014	0.6361	0.86119	0.85667	0.79504	0.92309	3.4908e-05	1	-0.16555	0.039998	6	105266118	-	-	-	1	4	0.312	24.466	0.184694	-0.465185
rs2168392	6	105207508	G	A	14347	0.99733	0.99532	1888.5	3128.6	1285.9	0.008	1888.5	3128.6	1285.9	0.008	696.07	1017	387.97	1192.4	2111.6	897.92	0.4522	0.42668	0.46495	0	0.82503	0.73193	0.92998	0.7402	0.63621	0.86119	0.85641	0.7948	0.9228	3.4911e-05	0.99471	-0.16593	0.040092	6	105207508	-	-	-	1	0	3.036	22.763	0.270999	-0.272137
rs78370910	6	105472320	G	A	16435	0.98248	0.96961	1121	3128.6	2053.2	0.199	1121	3128.6	2053.2	0.199	343.43	1002.6	754.89	777.55	2126	1298.3	0.42605	0.40208	0.43803	0	1.0677	0.92126	1.2374	1.3164	1.1269	1.5379	1.1591	1.0751	1.2497	3.5252e-05	0.96992	0.17043	0.0412	6	105472320	-	-	-	1	7	0.097	3.5728	0.308189	-0.282332
rs2499661	6	105300074	C	G	15089	0.99322	0.99011	1290.4	3118.1	1894.5	0.013	1290.4	3118.1	1894.5	0.013	388.68	1015.8	696.5	901.67	2102.3	1198	0.45208	0.42674	0.46474	0	1.1209	0.97396	1.2901	1.3487	1.1594	1.5689	1.1663	1.0824	1.2568	3.5444e-05	0.99001	0.16597	0.040136	6	105300074	-	-	-	1	6	0.779	24.178	0.270999	-0.350868
rs9404579	6	105229807	T	C	14533	0.99644	0.99418	1875.1	3130.5	1297.4	0.014	1875.1	3130.5	1297.4	0.014	688.56	1022.8	389.59	1186.5	2107.6	907.85	0.45418	0.42885	0.46684	0	0.83626	0.74171	0.94286	0.73948	0.63561	0.86032	0.85752	0.79585	0.92396	3.6955e-05	0.99349	-0.16547	0.040106	6	105229807	-	-	-	1	8	0.076	24.282	0.276147	-0.283618
rs3035082	6	105280256	TTTG	T	14940	0.99701	0.99478	1285.1	3131.6	1886.2	0.011	1285.1	3131.6	1886.2	0.011	386.73	1020.3	693.96	898.4	2111.3	1192.3	0.45232	0.42688	0.46503	0	1.1226	0.97528	1.2922	1.3522	1.162	1.5734	1.1671	1.0831	1.2575	3.7923e-05	0.99508	0.16526	0.040114	6	105280256	-	-	-	-	1	0.081	22.363	0.308189	-0.505187
rs2499664	6	105301484	C	G	15101	0.99987	0.99975	1286.7	3127.9	1888.4	0	1286.7	3127.9	1888.4	0	388.85	1015.8	696.36	897.85	2112.1	1192	0.45227	0.42682	0.46499	0	1.1105	0.96487	1.2781	1.3488	1.1594	1.5692	1.1672	1.0832	1.2577	3.8082e-05	0.99959	0.16472	0.039992	6	105301484	-	-	-	1	8	0.235	24.446	0.308189	-0.288126
rs78028389	6	105261660	G	A	14790	0.96954	0.92949	4180.3	1896.9	225.73	0.027	4180.3	1896.9	225.73	0.027	1465.8	581.33	53.897	2714.6	1315.6	171.83	0.18629	0.164	0.19744	0	0.81833	0.72837	0.91941	0.58091	0.42499	0.79402	0.79742	0.72316	0.87929	3.8203e-05	0.93375	-0.21814	0.05297	6	105261660	-	-	-	1	10	0.131	2.6349	0.287474	-0.248752
rs9373779	6	105198596	T	A	14254	0.9991	0.9977	4285.2	1814.4	203.38	0.004	4285.2	1814.4	203.38	0.004	1489.5	554.41	57.136	2795.8	1260	146.24	0.1762	0.15913	0.18473	0	0.82594	0.73399	0.92941	0.73336	0.53671	1.0021	0.83523	0.75625	0.92246	3.8213e-05	0.99734	-0.21444	0.052074	6	105198596	38	-	-	1	33	0.006	6.2468	0.258705	-0.289631
rs7743022	6	105170381	G	T	14009	0.99667	0.99408	1885.6	3127.8	1289.6	0.018	1885.6	3127.8	1289.6	0.018	695.36	1016.3	389.32	1190.2	2111.5	900.26	0.45272	0.42717	0.4655	0	0.82385	0.73084	0.9287	0.7402	0.63628	0.8611	0.85625	0.79465	0.92262	3.8492e-05	0.99336	-0.16509	0.040105	6	105170381	-	-	-	1	8	0.013	24.33	0.308189	-0.241733
rs6929746	6	105167548	G	C	13975	0.99173	0.98579	1867.4	3135.6	1300	0.037	1867.4	3135.6	1300	0.037	687.16	1022.3	391.54	1180.2	2113.3	908.41	0.45499	0.42965	0.46766	0	0.83082	0.73681	0.93683	0.74027	0.63634	0.86117	0.85749	0.79584	0.92392	3.876e-05	0.98444	-0.16584	0.040304	6	105167548	-	-	-	1	17	8.576	24.26	0.308189	-0.313438
rs9499960	6	105209878	T	C	14380	0.99774	0.99598	1882.7	3129.1	1291.2	0.017	1882.7	3129.1	1291.2	0.017	693.3	1018.4	389.3	1189.4	2110.7	901.87	0.45308	0.42765	0.46579	0	0.82772	0.73424	0.93311	0.74053	0.63654	0.86151	0.85695	0.79531	0.92337	3.8828e-05	0.9957	-0.16482	0.040061	6	105209878	-	-	-	1	0	0.139	24.264	0.117235	-0.344478
rs9322814	6	105210604	A	G	14389	0.99776	0.99602	1882.7	3129.1	1291.2	0.021	1882.7	3129.1	1291.2	0.021	693.28	1018.4	389.3	1189.4	2110.7	901.87	0.45308	0.42766	0.46579	0	0.82776	0.73427	0.93315	0.74055	0.63655	0.86154	0.85697	0.79533	0.92339	3.8873e-05	0.99575	-0.16481	0.04006	6	105210604	-	-	-	1	0	0.081	24.231	0.270999	-0.241938
rs6933978	6	105210781	T	C	14392	0.99776	0.99603	1882.7	3129.1	1291.2	0.015	1882.7	3129.1	1291.2	0.015	693.28	1018.4	389.3	1189.4	2110.7	901.87	0.45308	0.42766	0.46579	0	0.82777	0.73428	0.93316	0.74055	0.63656	0.86154	0.85697	0.79533	0.92339	3.8884e-05	0.99576	-0.16481	0.04006	6	105210781	-	-	-	1	0	0.068	24.216	0.250653	-0.191067
rs6933045	6	105185550	C	G	14177	0.99987	0.99969	4292.5	1808.5	202	0	4292.5	1808.5	202	0	1493	551.03	57.001	2799.5	1257.5	145	0.17551	0.15827	0.18413	0	0.8217	0.7301	0.92481	0.73715	0.53916	1.0079	0.8331	0.75418	0.92028	3.8911e-05	0.99977	-0.2143	0.052093	6	105185550	26	-	-	-	0	1.161	6.7407	0.314901	-0.0468147
rs9391242	6	105231257	G	A	14549	0.99656	0.99397	1879.9	3120.9	1302.1	0.031	1879.9	3120.9	1302.1	0.031	690.5	1019	391.5	1189.4	2101.9	910.63	0.45417	0.42884	0.46683	0	0.83507	0.74067	0.9415	0.74057	0.63672	0.86134	0.85755	0.79588	0.92399	3.9087e-05	0.99321	-0.1647	0.040046	6	105231257	29	-	-	1	9	0.004	23.641	0.308189	-0.269958
rs2400051	6	105169478	A	C	13998	0.99596	0.99272	1883.9	3128.2	1290.8	0.033	1883.9	3128.2	1290.8	0.033	694.59	1016.7	389.71	1189.3	2111.5	901.14	0.45295	0.42744	0.46571	0	0.82446	0.73136	0.92942	0.74049	0.63654	0.86142	0.85649	0.79488	0.92288	3.9124e-05	0.99199	-0.16505	0.040133	6	105169478	-	-	-	1	14	0.03	24.388	0.279421	-0.13929
rs6922441	6	105216405	T	C	14435	0.99795	0.99638	1882.5	3129.4	1291.1	0.018	1882.5	3129.4	1291.1	0.018	693.11	1018.6	389.29	1189.4	2110.8	901.86	0.45309	0.4277	0.46579	0	0.82811	0.73457	0.93355	0.74071	0.63669	0.86173	0.85711	0.79546	0.92353	3.9214e-05	0.99614	-0.1647	0.040054	6	105216405	-	-	-	1	2	0.818	24.22	0.244538	-0.389399
rs7741882	6	105182890	T	C	14151	0.99991	0.99976	4290.7	1810.3	202	0.001	4290.7	1810.3	202	0.001	1491.7	552.31	57	2799	1258	145	0.17566	0.15857	0.1842	0	0.82379	0.732	0.9271	0.73762	0.5395	1.0085	0.83464	0.75561	0.92192	3.9546e-05	0.99984	-0.21407	0.052084	6	105182890	-	-	-	1	3	0.099	6.8073	0.0838521	-0.384433
rs79280471	6	104909362	A	G	11826	0.96587	0.81063	5453.3	806.14	43.439	0.088	5453.3	806.14	43.439	0.088	1852.5	235.38	13.105	3600.9	570.75	30.334	0.070841	0.062255	0.075134	0	0.80164	0.68186	0.94246	0.83977	0.43825	1.6091	0.81721	0.70399	0.94863	3.9793e-05	0.81813	-0.3446	0.083872	6	104909362	-	-	-	1	11	1.408	-	0.323324	-0.280327
rs56109260	6	105191190	T	G	14194	0.99991	0.99971	4288.6	1812.4	202.03	0.001	4288.6	1812.4	202.03	0.001	1490.8	553.2	57.009	2797.8	1259.2	145.02	0.17582	0.15879	0.18434	0	0.82453	0.73269	0.92788	0.73776	0.53961	1.0087	0.8352	0.75616	0.92251	4.0155e-05	0.99968	-0.21387	0.052079	6	105191190	-	-	-	1	0	0.421	6.8126	0.184694	-0.242814
rs2499663	6	105300570	C	T	15094	1	1	1287	3128	1888	0	1287	3128	1888	0	389	1016	696	898	2112	1192	0.45232	0.42694	0.46502	0	1.1105	0.96491	1.2781	1.3479	1.1586	1.5681	1.1667	1.0828	1.2571	4.0357e-05	1	0.16415	0.039984	6	105300570	-	-	-	1	14	0.593	24.466	0.33465	-0.174936
rs2486141	6	105299930	G	A	15085	1	1	1287	3128	1888	0	1287	3128	1888	0	389	1016	696	898	2112	1192	0.45232	0.42694	0.46502	0	1.1105	0.96492	1.2781	1.3479	1.1586	1.5681	1.1667	1.0828	1.2571	4.0377e-05	1	0.16415	0.039984	6	105299930	-	-	-	1	6	0	24.408	0.258705	-0.281077
rs2486140	6	105297642	G	C	15069	1	1	1287	3128	1888	0	1287	3128	1888	0	389	1016	695.99	898	2112	1192	0.45233	0.42694	0.46502	0	1.1105	0.96492	1.2781	1.3479	1.1586	1.5681	1.1667	1.0828	1.2571	4.0406e-05	0.99999	0.16414	0.039984	6	105297642	-	-	-	1	0	0.337	24.415	0.233211	-0.22045
rs200080629	6	105300072	GTC	G	15088	0.99773	0.99595	1280	3126	1897.1	0.011	1280	3126	1897.1	0.011	387.93	1013.2	699.86	892.03	2112.8	1197.2	0.45105	0.42577	0.46369	0	1.1028	0.95794	1.2695	1.3442	1.1554	1.5639	1.1661	1.0822	1.2565	4.0484e-05	0.99622	0.16446	0.040065	6	105300072	-	-	-	1	6	1.126	22.271	0.270999	-0.354015
rs6929352	6	105204621	T	C	14318	0.9981	0.99655	1885.3	3128.7	1288.9	0.007	1885.3	3128.7	1288.9	0.007	694.67	1017.2	389.14	1190.7	2111.5	899.8	0.45269	0.42729	0.46539	0	0.8257	0.73247	0.93079	0.74127	0.63718	0.86238	0.85706	0.79541	0.92349	4.0883e-05	0.99611	-0.16433	0.040057	6	105204621	-	-	-	1	11	0.04	24.261	0.250653	-0.274889
rs9499948	6	105200300	T	C	14275	0.99979	0.99949	4287.7	1813.3	202.04	0.002	4287.7	1813.3	202.04	0.002	1490.2	553.81	57.026	2797.5	1259.5	145.01	0.1759	0.15894	0.18438	0	0.82547	0.73355	0.92891	0.73825	0.53999	1.0093	0.83595	0.75686	0.92331	4.1091e-05	0.99931	-0.21361	0.052084	6	105200300	-	-	-	1	11	0.003	6.8112	0.28844	-0.24064
rs117288462	6	105280510	C	T	14944	0.99726	0.92036	6143.4	157.79	1.785	0.003	6143.4	157.79	1.785	0.003	2071.6	29.427	0	4071.8	128.36	1.785	0.0128	0.0070031	0.015699	0	0.4506	0.30082	0.67496	-1	-1	-1	0.44218	0.29601	0.66052	4.1129e-05	0.9324	-0.75241	0.18347	6	105280510	-	-	-	1	1	0.049	-	0.308189	-0.130109
rs6907016	6	105211360	G	A	14397	0.99805	0.99655	1883.4	3130.1	1289.4	0.013	1883.4	3130.1	1289.4	0.013	693.73	1018.1	389.19	1189.7	2112.1	900.26	0.45288	0.42753	0.46556	0	0.82663	0.73328	0.93186	0.74137	0.63725	0.86251	0.85729	0.79562	0.92373	4.1161e-05	0.99631	-0.16426	0.040055	6	105211360	-	-	-	1	9	0.536	24.255	0.314901	-0.197079
rs2400054	6	105201289	C	T	14284	0.99979	0.99949	4287.6	1813.4	202.04	0.002	4287.6	1813.4	202.04	0.002	1490.1	553.86	57.028	2797.5	1259.5	145.01	0.1759	0.15895	0.18438	0	0.82555	0.73362	0.929	0.73831	0.54003	1.0094	0.83602	0.75692	0.92338	4.1179e-05	0.9993	-0.21358	0.052084	6	105201289	-	-	-	1	7	0.136	6.8112	0.323324	-0.279948
rs9391241	6	105223663	T	C	14489	0.99865	0.99756	1885.1	3129	1288.9	0.005	1885.1	3129	1288.9	0.005	694.38	1017.5	389.1	1190.7	2111.5	899.76	0.4527	0.42735	0.46538	0	0.82637	0.73306	0.93155	0.74156	0.63742	0.86272	0.8573	0.79563	0.92375	4.132e-05	0.99715	-0.16415	0.040038	6	105223663	-	-	-	1	8	0	24.164	0.258705	-0.144047
rs2034821	6	105219537	C	T	14461	0.99856	0.99739	1885	3129.1	1288.9	0.016	1885	3129.1	1288.9	0.016	694.34	1017.6	389.1	1190.7	2111.5	899.77	0.45271	0.42736	0.46538	0	0.82641	0.7331	0.9316	0.74159	0.63744	0.86276	0.85733	0.79565	0.92378	4.1523e-05	0.997	-0.16412	0.040041	6	105219537	-	-	-	1	24	1.301	24.204	0.221885	-0.429465
rs6920407	6	105183273	C	T	14156	0.99997	0.99988	4290	1811	202	0	4290	1811	202	0	1491	552.97	57	2799	1258	145	0.17571	0.15873	0.1842	0	0.82513	0.73321	0.92857	0.73794	0.53973	1.0089	0.83561	0.75651	0.92297	4.1525e-05	0.9999	-0.21346	0.052079	6	105183273	-	-	-	1	6	0.033	6.8073	0.33465	-0.24078
rs9377669	6	105183609	A	G	14161	0.99997	0.99989	4290	1811	202	0.001	4290	1811	202	0.001	1491	552.97	57	2799	1258	145	0.17571	0.15873	0.1842	0	0.82514	0.73321	0.92858	0.73794	0.53973	1.0089	0.83561	0.75652	0.92298	4.1543e-05	0.9999	-0.21346	0.052079	6	105183609	-	-	-	1	12	0.062	6.8073	0.244538	-0.27785
rs6571203	6	105185112	C	T	14172	0.99997	0.99988	4290	1811	202	0	4290	1811	202	0	1491	553	57	2799	1258	145	0.17571	0.15873	0.1842	0	0.82517	0.73325	0.92862	0.73793	0.53973	1.0089	0.83564	0.75654	0.923	4.1577e-05	0.99989	-0.21345	0.052079	6	105185112	-	-	-	1	10	0.477	6.7455	0.308189	-0.216926
rs2499652	6	105269959	G	A	14862	0.99969	0.99956	1287.6	3128.6	1886.7	0.001	1287.6	3128.6	1886.7	0.001	389.11	1016.7	695.2	898.54	2112	1191.5	0.45248	0.42716	0.46514	0	1.1116	0.96591	1.2793	1.3473	1.1581	1.5674	1.1662	1.0823	1.2566	4.1612e-05	0.99935	0.16392	0.039997	6	105269959	-	-	-	1	4	0.123	24.432	0.221885	-0.187822
rs7753202	6	105215289	T	C	14430	0.99845	0.99718	1885	3129.1	1288.9	0.005	1885	3129.1	1288.9	0.005	694.35	1017.5	389.12	1190.7	2111.5	899.77	0.45271	0.42736	0.46539	0	0.82636	0.73305	0.93154	0.74159	0.63744	0.86275	0.85732	0.79565	0.92377	4.1614e-05	0.99681	-0.16412	0.040045	6	105215289	-	-	-	1	8	0.007	24.228	0.270999	-0.411058
rs62418773	6	105173120	A	G	14029	0.99992	0.99972	4290	1811	201.98	0.008	4290	1811	201.98	0.008	1491	553	56.993	2799	1258	144.99	0.17571	0.15873	0.1842	0	0.82521	0.73328	0.92866	0.73793	0.53971	1.0089	0.83566	0.75656	0.92303	4.1688e-05	0.99972	-0.21344	0.052084	6	105173120	-	-	-	1	3	0	6.3379	0.175305	-0.431016
rs200715236	6	105173116	A	ATG	14028	0.99992	0.99971	4290	1811	201.98	0.009	4290	1811	201.98	0.009	1491	553	56.993	2799	1258	144.99	0.17571	0.15873	0.1842	0	0.82521	0.73328	0.92866	0.73793	0.53971	1.0089	0.83566	0.75656	0.92303	4.1692e-05	0.99972	-0.21344	0.052084	6	105173116	-	-	-	1	3	0	6.3379	0.175305	-0.394448
rs9399896	6	105216969	A	G	14442	0.9985	0.99728	1885	3129.1	1288.9	0.006	1885	3129.1	1288.9	0.006	694.31	1017.6	389.11	1190.7	2111.6	899.77	0.45271	0.42737	0.46538	0	0.82644	0.73313	0.93163	0.74163	0.63747	0.8628	0.85735	0.79568	0.9238	4.1697e-05	0.99691	-0.16409	0.040043	6	105216969	-	-	-	1	4	0.039	24.216	0.258705	-0.289485
rs148912002	6	105171510	TTTG	T	14019	0.99988	0.99961	4290	1811	201.98	0.006	4290	1811	201.98	0.006	1491	553.02	56.995	2799	1258	144.98	0.17571	0.15874	0.1842	0	0.82524	0.73331	0.92869	0.73799	0.53976	1.009	0.83569	0.75659	0.92306	4.1775e-05	0.99962	-0.21342	0.052087	6	105171510	-	-	-	-	15	0.126	6.8218	0.314901	-0.295347
rs117287418	6	105357615	A	G	15546	0.99626	0.88174	6142.7	159.26	1.063	0.016	6142.7	159.26	1.063	0.016	2071.1	29.894	0	4071.6	129.37	1.063	0.012802	0.0071142	0.015647	0	0.45428	0.30413	0.67855	-1	-1	-1	0.45078	0.3025	0.67173	4.197e-05	0.89796	-0.77008	0.18799	6	105357615	-	-	-	1	3	4.6	-	0.28844	-0.515998
rs7751101	6	105210495	A	G	14386	0.99775	0.99601	1883.7	3128.1	1291.2	0.021	1883.7	3128.1	1291.2	0.021	693.28	1018.4	389.3	1190.4	2109.7	901.87	0.453	0.42766	0.46567	0	0.82884	0.73523	0.93436	0.74117	0.63709	0.86225	0.85738	0.79571	0.92383	4.2199e-05	0.99574	-0.16403	0.040054	6	105210495	-	-	-	1	1	0.345	24.038	0.314901	-0.257631
rs28445416	6	105262124	C	T	14793	0.96954	0.92962	4175.5	1901.5	225.91	0.028	4175.5	1901.5	225.91	0.028	1463.8	583.33	53.899	2711.8	1318.2	172.01	0.18669	0.16448	0.19779	0	0.8198	0.72974	0.92097	0.58051	0.42472	0.79346	0.79841	0.72414	0.8803	4.3036e-05	0.93383	-0.21657	0.052945	6	105262124	-	-	-	1	16	0.063	2.6349	0.33465	-0.322817
rs35826320	6	105267809	C	T	14851	0.99982	0.99978	1287.6	3128.3	1887.1	0	1287.6	3128.3	1887.1	0	389	1016.9	695.09	898.6	2111.4	1192	0.45244	0.42716	0.46509	0	1.1126	0.96671	1.2804	1.347	1.1579	1.5671	1.166	1.0821	1.2564	4.319e-05	0.99957	0.16355	0.039992	6	105267809	-	-	-	1	3	0.104	24.425	0.286133	-0.185554
rs116846728	6	105199141	T	G	14266	0.99508	0.84761	6153.2	148.19	1.588	0.008	6153.2	148.19	1.588	0.008	2073.5	27.515	0	4079.7	120.67	1.588	0.012007	0.0065481	0.014737	0	0.44863	0.29553	0.68105	-1	-1	-1	0.44067	0.29106	0.66717	4.3254e-05	0.87315	-0.80072	0.1958	6	105199141	-	-	-	1	13	0.127	-	0.33465	-0.165428
rs67019848	6	105272951	CG	C	14882	0.99847	0.99733	1290.3	3129.5	1883.2	0.008	1290.3	3129.5	1883.2	0.008	390.33	1017	693.69	899.96	2112.5	1189.5	0.45297	0.42781	0.46555	0	1.1099	0.96457	1.2772	1.3446	1.1558	1.5641	1.1651	1.0813	1.2554	4.3815e-05	0.99683	0.16365	0.040047	6	105272951	-	-	-	-	4	0.129	23.985	0.184694	-0.212978
rs9399898	6	105270593	G	A	14866	0.99964	0.99944	1288	3128.2	1886.8	0.001	1288	3128.2	1886.8	0.001	389.26	1016.7	695.01	898.77	2111.4	1191.8	0.4525	0.42724	0.46513	0	1.1118	0.96609	1.2796	1.3465	1.1574	1.5664	1.1658	1.082	1.2562	4.3954e-05	0.99908	0.16343	0.04	6	105270593	-	-	-	1	1	0.103	24.257	0.287474	-0.138738
rs1452881	6	104925554	A	G	11978	0.90687	0.74319	4518.4	1648.9	135.54	0.19	4518.4	1648.9	135.54	0.19	1438	609.3	53.669	3080.5	1039.6	81.869	0.15231	0.17055	0.14318	0	1.2556	1.1159	1.4128	1.4043	0.98974	1.9926	1.2304	1.1123	1.3611	4.7244e-05	0.74118	0.2623	0.064465	6	104925554	-	-	33	1	13	9.999	-	0.33465	-0.156171
rs201882498	6	105175373	CAT	C	14065	0.99896	0.99685	4294.4	1808.6	200.03	0.006	4294.4	1808.6	200.03	0.006	1491.6	552.52	56.909	2802.8	1256.1	143.13	0.17521	0.15858	0.18352	0	0.82657	0.73446	0.93022	0.74715	0.54607	1.0223	0.83845	0.75903	0.92617	4.8032e-05	0.99755	-0.21229	0.052223	6	105175373	-	-	-	1	0	0.059	5.1693	-0.150236	-1.58276
rs9499954	6	105205826	C	T	14328	0.99669	0.99442	1891.7	3129.7	1281.6	0.022	1891.7	3129.7	1281.6	0.022	697.58	1015.4	388.02	1194.1	2114.3	893.59	0.4516	0.42633	0.46424	0	0.82212	0.72938	0.92664	0.74331	0.63888	0.86482	0.85766	0.79595	0.92415	4.9029e-05	0.99456	-0.16286	0.040111	6	105205826	-	-	-	1	2	0.116	24.004	0.238956	-0.258433
rs4132193	6	105168358	C	T	13987	0.9942	0.98973	1886.8	3128.5	1287.7	0.033	1886.8	3128.5	1287.7	0.033	694.14	1018	388.87	1192.6	2110.6	898.79	0.45247	0.42735	0.46504	0	0.8287	0.73514	0.93416	0.74337	0.63896	0.86485	0.85849	0.79673	0.92503	4.9775e-05	0.98866	-0.16313	0.040213	6	105168358	-	-	-	1	17	1.366	24.392	0.28844	-0.34249
rs9322815	6	105210682	A	G	14390	0.99801	0.99641	1890.3	3127.3	1285.4	0.015	1890.3	3127.3	1285.4	0.015	695.54	1016.4	389.07	1194.7	2110.9	896.34	0.45202	0.42706	0.4645	0	0.82703	0.7337	0.93224	0.74558	0.64088	0.86739	0.85935	0.79753	0.92596	5.0613e-05	0.99625	-0.16235	0.040059	6	105210682	-	-	-	1	0	0.249	22.196	0.314901	-0.199039
rs2400053	6	105201131	G	A	14280	0.99804	0.99521	4275.2	1823.9	203.95	0.002	4275.2	1823.9	203.95	0.002	1484.4	558.97	57.581	2790.7	1264.9	146.37	0.17704	0.16043	0.18535	0	0.83076	0.73845	0.93461	0.73955	0.5417	1.0097	0.83988	0.76066	0.92735	5.1257e-05	0.99586	-0.21083	0.052058	6	105201131	-	-	-	1	14	0.011	6.7632	0.270999	-0.118787
rs12661128	6	105167876	G	A	13982	0.99681	0.99015	4284	1815.3	203.68	0.048	4284	1815.3	203.68	0.048	1488.1	555.63	57.233	2795.9	1259.7	146.44	0.17632	0.15947	0.18474	0	0.82873	0.73651	0.93251	0.73427	0.5375	1.0031	0.83728	0.75815	0.92466	5.692e-05	0.98978	-0.21039	0.052268	6	105167876	-	-	-	1	0	0.133	6.6822	0.196021	-0.280827
rs314287	6	105434661	A	G	16119	0.99648	0.99445	1362.5	3177.4	1763	0.01	1362.5	3177.4	1763	0.01	422.79	1022	656.17	939.73	2155.4	1106.9	0.46823	0.44446	0.48011	0	1.0539	0.91917	1.2084	1.3177	1.1341	1.5309	1.1543	1.0715	1.2434	5.8074e-05	0.99498	0.16177	0.040236	6	105434661	29	-	-	1	12	2.588	4.2693	0.33465	-0.150567
rs454568	6	105442637	C	T	16187	0.9991	0.99842	1118	3119.1	2065.9	0.003	1118	3119.1	2065.9	0.003	341.79	1003.3	755.95	776.26	2115.8	1309.9	0.42481	0.40144	0.4365	0	1.0769	0.92899	1.2484	1.3106	1.1218	1.5313	1.155	1.0713	1.2452	5.9631e-05	0.99875	0.16285	0.040569	6	105442637	-	-	-	1	27	0.018	3.0736	0.258705	-0.226463
rs117077583	6	104927783	C	T	12011	0.99189	0.75064	6144.3	157.87	0.83	0.013	6144.3	157.87	0.83	0.013	2068	32.956	0.01	4076.3	124.92	0.82	0.012655	0.0078477	0.015059	0	0.52002	0.35298	0.76611	0.024038	6.5606e-11	8807200	0.51734	0.35202	0.76031	5.9887e-05	0.76191	-0.81661	0.20348	6	104927783	-	-	-	1	7	0.058	-	0.192213	-0.348321
rs2181191	6	105441888	A	G	16181	0.99906	0.99834	1118	3119.1	2065.9	0.002	1118	3119.1	2065.9	0.002	341.79	1003.3	755.91	776.22	2115.8	1310	0.42481	0.40145	0.43649	0	1.0769	0.92896	1.2484	1.3105	1.1217	1.5311	1.1549	1.0712	1.2452	5.9998e-05	0.99867	0.1628	0.040571	6	105441888	-	-	-	1	5	0.439	2.6106	0.117235	-0.471076
.	6	105488734	AT	A	16564	0.96972	0.9341	340.28	2196.1	3766.4	0.144	340.28	2196.1	3766.4	0.144	93.112	678.63	1329.2	247.17	1517.5	2437.2	0.2282	0.20582	0.2394	0	1.1871	0.91996	1.5318	1.4477	1.1303	1.8543	1.2144	1.1099	1.3288	6.0118e-05	0.93128	0.19715	0.049137	6	105488734	-	-	-	-	2	2.337	-	0.279421	-0.423822
rs34614576	6	105488735	TA	T	16565	0.96972	0.9341	340.27	2196.1	3766.4	0.148	340.27	2196.1	3766.4	0.148	93.112	678.63	1329.2	247.16	1517.5	2437.2	0.2282	0.20582	0.23939	0	1.1871	0.91995	1.5318	1.4477	1.1303	1.8543	1.2144	1.1099	1.3288	6.0143e-05	0.93128	0.19715	0.049137	6	105488735	-	-	-	-	2	2.44	-	0.258705	-0.430916
rs457286	6	105466211	A	C	16382	0.99189	0.98543	1099	3114.6	2089.3	0.124	1099	3114.6	2089.3	0.124	336.96	999.02	764.97	762.06	2115.6	1324.3	0.42144	0.39814	0.43309	0	1.068	0.92044	1.2392	1.3064	1.1176	1.5271	1.1549	1.0711	1.2453	6.2798e-05	0.98557	0.16367	0.040896	6	105466211	-	-	-	1	4	0.079	3.5318	0.276147	-0.166336
rs59908450	6	105434244	TTATC	T	16116	0.99861	0.99762	1117.8	3119.6	2065.6	0.005	1117.8	3119.6	2065.6	0.005	341.79	1003.6	755.57	776.05	2115.9	1310	0.42482	0.40153	0.43646	0	1.077	0.92903	1.2485	1.3096	1.1209	1.53	1.1544	1.0707	1.2446	6.2996e-05	0.99805	0.1624	0.040587	6	105434244	-	-	-	-	8	3.562	3.0845	0.314901	-0.155921
rs9386427	6	105166802	G	T	13969	0.99634	0.98853	4281	1818.4	203.6	0.043	4281	1818.4	203.6	0.043	1485.8	558	57.234	2795.2	1260.4	146.37	0.17655	0.16004	0.18481	0	0.83291	0.7403	0.9371	0.73564	0.53849	1.005	0.84041	0.76106	0.92803	6.3219e-05	0.988	-0.20925	0.052306	6	105166802	48	-	-	1	16	0.069	6.6968	0.287474	-0.289485
rs314291	6	105424901	C	T	16040	0.99788	0.99685	1111.8	3119.9	2071.3	0.003	1111.8	3119.9	2071.3	0.003	338.79	1004.5	757.7	773.01	2115.3	1313.6	0.42388	0.40031	0.43567	0	1.0835	0.93429	1.2565	1.3161	1.1261	1.5381	1.1565	1.0727	1.247	6.3401e-05	0.99723	0.16255	0.04064	6	105424901	-	-	-	1	4	0.014	3.0881	0.33465	-0.345515
rs314261	6	105453417	A	C	16271	0.99871	0.99766	1118.1	3120.7	2064.1	0.056	1118.1	3120.7	2064.1	0.056	341.95	1004	755.02	776.17	2116.7	1309.1	0.42496	0.40169	0.43659	0	1.0766	0.92878	1.2481	1.3091	1.1205	1.5295	1.1542	1.0705	1.2444	6.4512e-05	0.99785	0.16221	0.040596	6	105453417	42	-	-	1	8	0.024	3.1013	0.308189	-0.41427
rs364663	6	105443189	T	A	16192	0.99909	0.99842	1118.3	3120.8	2063.9	0.004	1118.3	3120.8	2063.9	0.004	342.06	1004	754.98	776.27	2116.8	1308.9	0.42499	0.40173	0.43662	0	1.0763	0.92851	1.2477	1.309	1.1204	1.5293	1.1541	1.0705	1.2443	6.4971e-05	0.99864	0.16207	0.040578	6	105443189	-	-	-	1	28	0.02	3.1143	0.238956	-0.293888
rs6922070	6	105165743	G	A	13961	0.9957	0.98654	4280.5	1819	203.53	0.04	4280.5	1819	203.53	0.04	1485.3	558.41	57.24	2795.1	1260.6	146.29	0.17658	0.16014	0.18481	0	0.83362	0.74095	0.93789	0.73634	0.53899	1.0059	0.84104	0.76165	0.92871	6.5993e-05	0.98593	-0.20893	0.05236	6	105165743	-	-	-	1	18	0.011	6.8068	0.33465	-0.308453
rs314260	6	105457186	T	G	16307	0.99792	0.9961	1117.7	3119.9	2065.4	0.072	1117.7	3119.9	2065.4	0.072	341.78	1004.1	755.11	775.89	2115.8	1310.2	0.42482	0.40163	0.43641	0	1.0773	0.92935	1.2489	1.3083	1.1198	1.5286	1.1537	1.07	1.2438	6.7368e-05	0.99632	0.16191	0.040625	6	105457186	-	-	-	1	7	0.351	3.6458	0.28844	-0.388223
rs314284	6	105437570	G	C	16141	0.99877	0.99785	1118.2	3121.1	2063.7	0.002	1118.2	3121.1	2063.7	0.002	342.06	1004.2	754.71	776.13	2116.9	1309	0.425	0.4018	0.4366	0	1.0764	0.92854	1.2477	1.3082	1.1197	1.5285	1.1537	1.0701	1.2439	6.7417e-05	0.99814	0.16177	0.040591	6	105437570	-	-	-	1	5	1.167	3.0855	0.33465	-0.387973
rs314272	6	105462004	G	A	16349	0.99679	0.99396	1117.3	3122.4	2063.2	0.081	1117.3	3122.4	2063.2	0.081	341.68	1005.2	754.06	775.64	2117.1	1309.2	0.42496	0.40186	0.43651	0	1.0779	0.92981	1.2495	1.3075	1.1191	1.5277	1.153	1.0695	1.2431	6.8028e-05	0.99406	0.16205	0.040684	6	105462004	-	-	-	1	10	0.493	3.1298	0.308189	-0.513587
rs314270	6	105462876	T	C	16361	0.99633	0.99306	1117.1	3122.3	2063.5	0.097	1117.1	3122.3	2063.5	0.097	341.6	1005.3	754.08	775.53	2117	1309.4	0.42493	0.40184	0.43647	0	1.0781	0.93	1.2498	1.3074	1.119	1.5276	1.1529	1.0694	1.2431	6.8031e-05	0.99307	0.16213	0.040705	6	105462876	-	-	-	1	14	5.383	3.1385	0.147504	-0.623333
rs4946652	6	105423829	T	C	16035	0.99794	0.99699	1117.2	3120.5	2065.3	0.003	1117.2	3120.5	2065.3	0.003	341.77	1004.1	755.11	775.39	2116.4	1310.2	0.42478	0.40163	0.43636	0	1.0764	0.92854	1.2478	1.3075	1.1191	1.5277	1.1534	1.0698	1.2435	7.0046e-05	0.99751	0.16145	0.040606	6	105423829	-	-	-	1	12	0.225	3.0622	0.33465	-0.212055
rs314266	6	105421317	C	T	16009	0.99781	0.99693	1117.1	3120.7	2065.2	0.004	1117.1	3120.7	2065.2	0.004	341.77	1004.2	754.99	775.34	2116.4	1310.2	0.42479	0.40166	0.43635	0	1.0765	0.92858	1.2479	1.3072	1.1189	1.5273	1.1532	1.0696	1.2434	7.1235e-05	0.99747	0.1613	0.040608	6	105421317	-	-	-	1	15	0.024	3.232	0.28844	-0.389872
rs138759742	6	104540572	G	C	8016	0.99327	0.76378	6188.4	114.19	0.359	0.007	6188.4	114.19	0.359	0.007	2081.8	19.201	0	4106.6	94.986	0.359	0.0091151	0.0045695	0.011388	0	0.39876	0.2435	0.65303	-1	-1	-1	0.39851	0.24377	0.65148	7.1746e-05	0.81129	-0.9384	0.23635	6	104540572	-	-	-	1	1	0.948	-	0.196021	-0.23721
rs181488132	6	104540549	A	G	8015	0.99327	0.76378	6188.4	114.19	0.359	0.007	6188.4	114.19	0.359	0.007	2081.8	19.201	0	4106.6	94.986	0.359	0.0091151	0.0045695	0.011388	0	0.39876	0.2435	0.65303	-1	-1	-1	0.39851	0.24377	0.65148	7.1746e-05	0.81129	-0.9384	0.23635	6	104540549	-	-	-	1	1	0.806	-	0.238956	-0.295643
rs59114387	6	105471496	T	A	16422	0.97787	0.80479	5812	479.68	11.328	0.018	5812	479.68	11.328	0.018	1975.2	124.13	1.637	3836.7	355.55	9.691	0.039849	0.030319	0.044614	0	0.67812	0.54889	0.83778	0.32811	0.062567	1.7207	0.66957	0.54574	0.82151	7.2923e-05	0.82234	-0.447	0.11269	6	105471496	-	-	-	1	4	0	-	-0.0283165	-1.56503
rs314289	6	105430934	C	T	16091	0.9983	0.99725	1117.6	3121.8	2063.6	0.004	1117.6	3121.8	2063.6	0.004	342.05	1004.5	754.42	775.56	2117.3	1309.1	0.42496	0.40186	0.43651	0	1.0758	0.92802	1.247	1.3066	1.1184	1.5266	1.153	1.0694	1.2431	7.299e-05	0.99763	0.16106	0.040608	6	105430934	-	-	-	1	3	0.129	3.0938	0.28844	-0.287468
rs1744206	6	105423931	G	C	16036	0.99791	0.99694	1117.4	3122.3	2063.3	0.004	1117.4	3122.3	2063.3	0.004	342.04	1004.9	754.1	775.4	2117.4	1309.2	0.42497	0.40194	0.43648	0	1.0758	0.92807	1.2471	1.3058	1.1176	1.5256	1.1525	1.069	1.2426	7.6518e-05	0.99736	0.16064	0.040617	6	105423931	-	-	-	1	17	0.021	3.0991	0.323324	-0.157502
rs160593	6	105466332	G	A	16383	0.99183	0.98531	1095.9	3116.4	2090.6	0.132	1095.9	3116.4	2090.6	0.132	335.93	999.97	765.06	759.94	2116.5	1325.5	0.42109	0.39787	0.4327	0	1.0688	0.92103	1.2403	1.3057	1.1168	1.5265	1.1543	1.0705	1.2446	7.7464e-05	0.98539	0.16174	0.040926	6	105466332	-	-	-	1	7	0.021	3.5422	0.286133	-0.234918
rs314269	6	105415698	C	T	15977	0.99767	0.99685	1117.3	3122.8	2063	0.003	1117.3	3122.8	2063	0.003	342.04	1005.2	753.73	775.21	2117.6	1309.2	0.42498	0.40203	0.43646	0	1.0759	0.92813	1.2472	1.3048	1.1167	1.5245	1.152	1.0685	1.242	8.0984e-05	0.99728	0.16011	0.040622	6	105415698	-	-	-	1	4	0.699	3.1689	0.314901	-0.164097
rs66615083	6	105415209	C	CT	15971	0.99768	0.99685	1117.2	3122.8	2062.9	0.001	1117.2	3122.8	2062.9	0.001	342.04	1005.2	753.71	775.2	2117.6	1309.2	0.42498	0.40203	0.43645	0	1.0759	0.92814	1.2472	1.3047	1.1167	1.5244	1.1519	1.0684	1.242	8.1276e-05	0.99728	0.16008	0.040622	6	105415209	-	-	-	1	1	0.041	3.9447	0.314901	-0.193555
rs201200	6	104690621	C	A	9592	0.97135	0.79984	5614.8	670.93	17.188	0.057	5614.8	670.93	17.188	0.057	1911.2	186.12	3.678	3703.6	484.81	13.51	0.05595	0.046044	0.060904	0	0.74395	0.62277	0.88871	0.52757	0.16637	1.673	0.74423	0.62806	0.8819	8.38e-05	0.80865	-0.38196	0.097111	6	104690621	-	-	-	1	2	0.097	-	0.117235	-0.521994
rs9499932	6	105159173	T	C	13911	0.98411	0.9587	4259.8	1837.4	205.66	0.063	4259.8	1837.4	205.66	0.063	1477.3	564.77	58.896	2782.5	1272.7	146.77	0.17839	0.16244	0.18637	0	0.83584	0.74319	0.94004	0.75584	0.55501	1.0293	0.84672	0.76717	0.93452	8.6689e-05	0.95825	-0.20783	0.052948	6	105159173	74	-	25.6	1	12	9.999	6.829	0.28844	-0.232574
rs138960298	6	105113211	T	C	13530	0.99493	0.86126	6127.6	173.38	2.001	0.011	6127.6	173.38	2.001	0.011	2064.9	36.085	0.004	4062.7	137.3	1.997	0.014071	0.0085895	0.016812	0	0.51711	0.35702	0.74899	0.0039409	1.3279e-16	116950000000	0.50667	0.35087	0.73165	8.6965e-05	0.87988	-0.70657	0.18005	6	105113211	-	-	-	1	2	2.788	-	0.238956	-0.321108
rs138117738	6	105175363	TAC	T	14064	0.99402	0.9838	4241.1	1853	208.87	0.031	4241.1	1853	208.87	0.031	1471.5	569.56	59.948	2769.6	1283.4	148.92	0.18013	0.16408	0.18816	0	0.83528	0.7429	0.93914	0.75768	0.55773	1.0293	0.84691	0.76763	0.93436	8.7732e-05	0.98426	-0.20422	0.052067	6	105175363	-	-	-	-	0	0.104	4.7629	-0.0963724	-1.58444
rs9404573	6	105154521	T	C	13865	0.98399	0.95864	4261.1	1836.6	205.29	0.06	4261.1	1836.6	205.29	0.06	1477.2	565.22	58.554	2783.9	1271.4	146.73	0.17826	0.16238	0.1862	0	0.83783	0.74498	0.94227	0.75205	0.55188	1.0248	0.84729	0.76767	0.93517	8.9614e-05	0.95774	-0.20752	0.052977	6	105154521	-	-	-	1	8	0	6.8073	0.250653	-0.285025
rs6918940	6	105153084	G	A	13855	0.98377	0.95825	4260.6	1837	205.34	0.059	4260.6	1837	205.34	0.059	1477	565.37	58.604	2783.6	1271.6	146.74	0.1783	0.16244	0.18623	0	0.83792	0.74506	0.94236	0.75269	0.5524	1.0256	0.84748	0.76785	0.93537	9.0915e-05	0.95737	-0.20736	0.052983	6	105153084	227	-	-	1	8	0.012	6.7919	0.180886	-0.237225
rs9377666	6	105152695	T	C	13850	0.98368	0.95809	4260.5	1837.1	205.35	0.057	4260.5	1837.1	205.35	0.057	1477	565.4	58.622	2783.6	1271.7	146.73	0.17831	0.16246	0.18624	0	0.83794	0.74508	0.94238	0.75297	0.55263	1.0259	0.84755	0.76792	0.93544	9.153e-05	0.95722	-0.20728	0.052987	6	105152695	25	-	-	1	2	0.56	6.7877	0.323324	-0.12256
rs62418769	6	105145000	C	T	13791	0.98204	0.95546	4260.1	1837.5	205.29	0.058	4260.1	1837.5	205.29	0.058	1477.4	564.89	58.736	2782.8	1272.6	146.56	0.17834	0.16239	0.18631	0	0.83609	0.74342	0.94031	0.75489	0.55412	1.0284	0.84672	0.76716	0.93453	9.5832e-05	0.95474	-0.20695	0.053051	6	105145000	-	-	-	1	9	4.85	6.7371	0.221885	-0.360859
rs186279882	6	105425379	C	G	0.99686	0.62995	6265.9	37.074	0.025	0	6265.9	37.074	0.025	0	2082.3	18.714	0.025	4183.6	18.36	0	0.0029449	0.0044655	0.0021847	0	2.0479	1.0734	3.9071	-1	-1	-1	2.0487	1.0754	3.9027	0.00069269	0.54468	1.7085	0.50361
rs144904839	6	106580011	AGACCTAAG	A	0.99902	0.69623	6286.9	16.07	0	0.001	6286.9	16.07	0	0.001	2090.7	10.268	0	4196.2	5.802	0	0.0012748	0.0024436	0.00069039	0	3.5519	1.2817	9.8435	-1	-1	-1	3.5457	1.2803	9.8195	0.00078149	0.62598	2.3957	0.71316
rs150532368	6	106076766	A	C	0.98962	0.6296	6172.8	129.82	0.403	0.008	6172.8	129.82	0.403	0.008	2072.7	28.286	0.007	4100.1	101.53	0.396	0.010362	0.0067349	0.012176	0	0.55108	0.36207	0.83876	0.034967	1.906e-12	641510000	0.5501	0.36219	0.83551	0.00024716	0.64133	-0.90798	0.24773
rs117933944	6	105540367	C	G	0.98603	0.68429	6077.7	222.98	2.308	0.037	6077.7	222.98	2.308	0.037	2045	55.791	0.236	4032.7	167.19	2.072	0.018055	0.01339	0.020387	0	0.65806	0.48377	0.89513	0.22461	0.0031768	15.881	0.6521	0.48142	0.88331	0.00063506	0.68094	-0.62018	0.18154
rs7768310	6	105619565	T	A	0.97824	0.74121	5896.1	398.48	8.401	0.048	5896.1	398.48	8.401	0.048	1939.6	158.71	2.639	3956.4	239.77	5.762	0.032943	0.039026	0.029902	0	1.3502	1.0968	1.662	0.93423	0.21743	4.0142	1.3175	1.0783	1.6098	0.00038823	0.71166	0.46735	0.13172
rs201776642	6	105300070	C	CTG	0.84056	0.75064	2572.4	2897.2	833.18	0.202	2572.4	2897.2	833.18	0.202	807.62	973.98	319.33	1764.8	1923.2	513.85	0.36203	0.38379	0.35114	0	1.1067	0.98794	1.2396	1.358	1.1542	1.5978	1.1509	1.066	1.2426	2.3154e-05	0.74887	0.20208	0.047749
rs185387456	6	105695814	A	C	0.996	0.72565	6233	69.904	0.053	0.004	6233	69.904	0.053	0.004	2091.6	9.323	0.041	4141.4	60.581	0.012	0.0055537	0.0022382	0.0072115	0	0.30471	0.1526	0.60844	6.7649	9.8959e-09	4624600000	0.30882	0.15522	0.61442	0.00014753	0.77111	-1.188	0.31303
rs56050656	6	106417457	G	A	0.99634	0.77776	6224.4	77.553	1.011	0.002	6224.4	77.553	1.011	0.002	2087.9	13.141	0	4136.6	64.412	1.011	0.0063125	0.0031273	0.007905	0	0.4042	0.22281	0.73328	-1	-1	-1	0.39371	0.21761	0.71233	0.00080307	0.78812	-0.96723	0.28858
rs62419582	6	105346937	T	C	0.8767	0.79907	2645.3	2888.8	768.56	0.335	2645.3	2888.8	768.56	0.335	822.74	985.71	292.44	1822.6	1903	476.12	0.35111	0.37379	0.33977	0	1.1474	1.0252	1.2843	1.3607	1.1511	1.6084	1.1599	1.0738	1.2529	1.7078e-05	0.79211	0.20215	0.047011
rs72941693	6	106551434	C	T	0.99636	0.79863	6217.6	85.031	0.374	0.004	6217.6	85.031	0.374	0.004	2088.5	12.514	0	4129.1	72.517	0.374	0.0068046	0.0029781	0.0087179	0	0.34118	0.18682	0.62308	-1	-1	-1	0.33964	0.18628	0.61928	0.00022461	0.79388	-1.0299	0.27912
rs79727058	6	105432417	C	T	0.99383	0.77621	6177	124.95	1.025	0.008	6177	124.95	1.025	0.008	2079.4	21.565	0	4097.6	103.39	1.025	0.010075	0.0051321	0.012546	0	0.41101	0.25766	0.65565	-1	-1	-1	0.406	0.2551	0.64618	2.7141e-05	0.8114	-0.93246	0.22221
rs59114387	6	105471496	T	A	0.97787	0.80479	5812	479.68	11.328	0.018	5812	479.68	11.328	0.018	1975.2	124.13	1.637	3836.7	355.55	9.691	0.039849	0.030319	0.044614	0	0.67812	0.54889	0.83778	0.32811	0.062567	1.7207	0.66957	0.54574	0.82151	7.2923e-05	0.82234	-0.447	0.11269
rs143534909	6	105345257	G	A	0.9745	0.86022	5476.2	789.79	36.965	0.057	5476.2	789.79	36.965	0.057	1905.3	190.97	4.705	3570.9	598.82	32.26	0.068517	0.047686	0.078932	0	0.59767	0.50317	0.70993	0.27334	0.10374	0.72023	0.58431	0.49666	0.68744	2.1357e-13	0.86443	-0.61796	0.08419
rs9386435	6	105471503	T	A	0.95095	0.88147	4196.9	1903.4	202.52	0.184	4196.9	1903.4	202.52	0.184	1472.8	576.97	51.119	2724.1	1326.4	151.4	0.18312	0.16165	0.19386	0	0.80456	0.71608	0.90397	0.6245	0.45197	0.86289	0.80177	0.72668	0.88463	1.4906e-06	0.88341	-0.26497	0.055059
rs186625284	6	105500263	A	T	0.99807	0.87497	6231.9	71.022	0.069	0	6231.9	71.022	0.069	0	2090.7	10.341	0	4141.2	60.681	0.069	0.0056449	0.002461	0.0072369	0	0.33757	0.17421	0.65409	-1	-1	-1	0.33843	0.17486	0.65501	0.00057377	0.8863	-0.98967	0.28738
rs72998443	6	105318560	A	C	0.99726	0.88497	6190	110.95	2.062	0.003	6190	110.95	2.062	0.003	2079.2	21.448	0.379	4110.8	89.504	1.683	0.0091287	0.0052846	0.011051	0	0.47378	0.29489	0.7612	0.44524	0.013121	15.109	0.47544	0.2988	0.75652	0.00013223	0.89297	-0.82828	0.2167
rs200156801	6	105419841	G	GTTATTTAT	0.97973	0.89391	5413.2	857.06	32.756	0.02	5413.2	857.06	32.756	0.02	1876.3	218.63	6.09	3536.9	638.43	26.666	0.073186	0.054928	0.082314	0	0.64553	0.54818	0.76017	0.43051	0.1782	1.04	0.64796	0.55558	0.75571	1.6649e-09	0.8954	-0.48838	0.081025
rs117287418	6	105357615	A	G	0.99626	0.88174	6142.7	159.26	1.063	0.016	6142.7	159.26	1.063	0.016	2071.1	29.894	0	4071.6	129.37	1.063	0.012802	0.0071142	0.015647	0	0.45428	0.30413	0.67855	-1	-1	-1	0.45078	0.3025	0.67173	4.197e-05	0.89796	-0.77008	0.18799
rs4945714	6	105425731	G	A	0.98218	0.90863	5384.7	884.32	33.966	0.029	5384.7	884.32	33.966	0.029	1869.7	224.33	6.921	3514.9	659.99	27.045	0.07554	0.05668	0.084969	0	0.63897	0.54366	0.75099	0.48108	0.20835	1.1108	0.64706	0.55605	0.75297	1.0085e-09	0.90815	-0.48486	0.079381
rs13362606	6	105414657	C	T	0.99599	0.91182	6103.5	195.95	3.537	0.004	6103.5	195.95	3.537	0.004	2061	38.997	0.999	4042.5	156.95	2.538	0.016105	0.0097561	0.01928	0	0.48735	0.34182	0.69483	0.77205	0.076209	7.8215	0.50116	0.35504	0.70741	1.0543e-05	0.91668	-0.71869	0.16313
rs79145082	6	105485892	C	T	0.99538	0.90989	6072	226.28	4.715	0.003	6072	226.28	4.715	0.003	2047.4	52.833	0.738	4024.6	173.45	3.977	0.018699	0.012925	0.021586	0	0.59874	0.43802	0.81843	0.36476	0.0304	4.3767	0.59351	0.43729	0.80554	0.00054385	0.92548	-0.52694	0.15238
rs185776166	6	105439552	G	A	0.99652	0.92315	6099.5	199.91	3.542	0.005	6099.5	199.91	3.542	0.005	2060.4	39.618	0.999	4039.2	160.29	2.543	0.016421	0.0099039	0.019679	0	0.48452	0.34083	0.6888	0.77013	0.076068	7.797	0.49831	0.35399	0.70146	6.4317e-06	0.92681	-0.72496	0.16069
rs160594	6	105489066	T	C	0.97043	0.93094	266.88	2027.7	4008.3	0.15	266.88	2027.7	4008.3	0.15	73.384	626.07	1401.5	193.49	1401.6	2606.8	0.2032	0.18393	0.21283	0	1.1778	0.88592	1.5658	1.4176	1.0752	1.869	1.1997	1.0921	1.3178	0.0002896	0.92698	0.18659	0.05148
rs72996415	6	105265993	T	C	0.98918	0.91923	5677.2	600.25	25.546	0.019	5677.2	600.25	25.546	0.019	1952.1	143.29	5.615	3725.1	456.96	19.931	0.051669	0.036772	0.059118	0	0.59836	0.49211	0.72755	0.5376	0.21041	1.3735	0.60759	0.50524	0.73067	5.5298e-10	0.92839	-0.56855	0.091653
rs79147057	6	105293132	A	G	0.99667	0.91993	6116.6	182.86	3.55	0.009	6116.6	182.86	3.55	0.009	2064.2	35.767	0.998	4052.3	147.09	2.552	0.015069	0.0089869	0.01811	0	0.47736	0.32998	0.69056	0.76771	0.075853	7.77	0.49168	0.34362	0.70352	9.5176e-06	0.92899	-0.73648	0.16633
rs34614576	6	105488735	TA	T	0.96972	0.9341	340.27	2196.1	3766.4	0.148	340.27	2196.1	3766.4	0.148	93.112	678.63	1329.2	247.16	1517.5	2437.2	0.2282	0.20582	0.23939	0	1.1871	0.91995	1.5318	1.4477	1.1303	1.8543	1.2144	1.1099	1.3288	6.0143e-05	0.93128	0.19715	0.049137
.	6	105488734	AT	A	0.96972	0.9341	340.28	2196.1	3766.4	0.144	340.28	2196.1	3766.4	0.144	93.112	678.63	1329.2	247.17	1517.5	2437.2	0.2282	0.20582	0.2394	0	1.1871	0.91996	1.5318	1.4477	1.1303	1.8543	1.2144	1.1099	1.3288	6.0118e-05	0.93128	0.19715	0.049137
rs138177488	6	105279532	G	T	0.99678	0.92223	6118.1	181.4	3.548	0.007	6118.1	181.4	3.548	0.007	2065.4	34.558	0.998	4052.6	146.84	2.55	0.014952	0.0086992	0.018079	0	0.46178	0.31758	0.67144	0.76791	0.075854	7.774	0.47662	0.33153	0.6852	5.3414e-06	0.93187	-0.75886	0.16675
rs117288462	6	105280510	C	T	0.99726	0.92036	6143.4	157.79	1.785	0.003	6143.4	157.79	1.785	0.003	2071.6	29.427	0	4071.8	128.36	1.785	0.0128	0.0070031	0.015699	0	0.4506	0.30082	0.67496	-1	-1	-1	0.44218	0.29601	0.66052	4.1129e-05	0.9324	-0.75241	0.18347
rs28445416	6	105262124	C	T	0.96954	0.92962	4175.5	1901.5	225.91	0.028	4175.5	1901.5	225.91	0.028	1463.8	583.33	53.899	2711.8	1318.2	172.01	0.18669	0.16448	0.19779	0	0.8198	0.72974	0.92097	0.58051	0.42472	0.79346	0.79841	0.72414	0.8803	4.3036e-05	0.93383	-0.21657	0.052945
rs187150974	6	105471467	A	T	0.96117	0.93597	985.06	3029.4	2288.3	0.252	985.06	3029.4	2288.3	0.252	296.05	971.59	833.26	689.01	2057.8	1455.1	0.39661	0.37215	0.40884	0	1.0989	0.94004	1.2845	1.3328	1.135	1.565	1.1668	1.0812	1.2592	2.3618e-05	0.93613	0.17822	0.042156
rs149246	6	105488782	C	A	0.97342	0.94193	331.39	2167.4	3804.1	0.134	331.39	2167.4	3804.1	0.134	92.073	669.5	1339.4	239.32	1497.9	2464.7	0.22451	0.20316	0.23519	0	1.1618	0.89842	1.5023	1.4124	1.1007	1.8125	1.2062	1.1018	1.3204	0.00015067	0.93849	0.18651	0.049211
rs67271420	6	105333000	CTCT	C	0.97868	0.93902	4673.9	1497.5	131.49	0.03	4673.9	1497.5	131.49	0.03	1621.1	450.11	29.788	3052.8	1047.4	101.7	0.13966	0.1213	0.14884	0	0.80926	0.71358	0.91776	0.55157	0.36504	0.83341	0.7894	0.7069	0.88153	0.0003105	0.93892	-0.21405	0.059353
rs200414810	6	105332999	ACT	A	0.97889	0.93938	4691.1	1483	128.91	0.026	4691.1	1483	128.91	0.026	1624.7	448.68	27.62	3066.4	1034.3	101.29	0.13809	0.11992	0.14718	0	0.81872	0.72174	0.92872	0.51463	0.33645	0.78717	0.78957	0.70667	0.88219	0.00035128	0.93959	-0.21306	0.059609
rs1933805	6	105353475	G	A	0.96718	0.94914	1807.6	3187.7	1307.5	0.146	1807.6	3187.7	1307.5	0.146	560.29	1056.5	484.2	1247.4	2131.3	823.26	0.46032	0.48189	0.44953	0	1.1036	0.97488	1.2493	1.3094	1.1269	1.5215	1.1389	1.0575	1.2267	0.00010972	0.94575	0.1603	0.041441
rs2499665	6	105318094	A	G	0.96517	0.94757	1451.6	3184.4	1666.9	0.112	1451.6	3184.4	1666.9	0.112	439.2	1037.6	624.14	1012.4	2146.8	1042.8	0.48292	0.45599	0.49639	0	1.1141	0.97409	1.2742	1.3797	1.188	1.6023	1.1759	1.0918	1.2666	1.9798e-05	0.94657	0.17547	0.04112
rs9322825	6	105480607	A	T	0.98748	0.94564	5150	1090.3	62.659	0.024	5150	1090.3	62.659	0.024	1787.2	298.62	15.211	3362.8	791.73	47.448	0.096436	0.078306	0.1055	0	0.70971	0.61395	0.82041	0.60322	0.33762	1.0778	0.72034	0.63105	0.82225	1.2721e-05	0.94887	-0.30317	0.069457
rs221617	6	105475254	T	G	0.97216	0.95307	1010	3072.9	2219.8	0.244	1010	3072.9	2219.8	0.244	301.01	985.47	814.44	709.03	2087.4	1405.4	0.40403	0.37781	0.41714	0	1.112	0.95267	1.298	1.3651	1.1631	1.6021	1.1786	1.0924	1.2716	7.4259e-06	0.95196	0.18753	0.04185
rs9322827	6	105480816	G	A	0.9885	0.95199	5162	1079.9	61.075	0.02	5162	1079.9	61.075	0.02	1790.9	295.16	14.916	3371.1	784.72	46.159	0.095354	0.077343	0.10436	0	0.70801	0.61209	0.81897	0.60827	0.33834	1.0935	0.71941	0.62979	0.82179	1.3895e-05	0.95537	-0.30241	0.069591
rs9322826	6	105480725	T	C	0.98877	0.95285	5161.3	1080.5	61.179	0.018	5161.3	1080.5	61.179	0.018	1790.7	295.29	14.958	3370.5	785.24	46.221	0.095422	0.077395	0.10444	0	0.70781	0.61193	0.81872	0.60912	0.33905	1.0943	0.71935	0.62976	0.82168	1.3811e-05	0.9562	-0.30227	0.069537
rs9500018	6	105480449	A	T	0.98965	0.95574	5159	1082.5	61.492	0.024	5159	1082.5	61.492	0.024	1790.2	295.69	15.086	3368.8	786.8	46.406	0.095627	0.077549	0.10467	0	0.70719	0.61145	0.81792	0.61174	0.34124	1.0967	0.71914	0.62965	0.82134	1.3607e-05	0.95898	-0.30174	0.069364
rs73002539	6	105335579	C	A	0.98154	0.96034	4090.8	1969.8	242.33	0.039	4090.8	1969.8	242.33	0.039	1409.7	621.23	70.042	2681.1	1348.6	172.29	0.19471	0.18118	0.20147	0	0.87609	0.78104	0.98271	0.77318	0.58136	1.0283	0.87698	0.7976	0.96428	0.00063359	0.95928	-0.17495	0.051202
rs6935303	6	105343904	G	A	0.98128	0.96036	4083.2	1975.9	243.88	0.054	4083.2	1975.9	243.88	0.054	1407.1	623.5	70.386	2676.1	1352.4	173.49	0.19543	0.18189	0.20221	0	0.87684	0.78178	0.98346	0.7716	0.5806	1.0254	0.87714	0.79785	0.96432	0.00068623	0.95967	-0.17358	0.051128
rs7757207	6	105357487	A	T	0.9908	0.96142	5170	1074.2	58.776	0.016	5170	1074.2	58.776	0.016	1790.7	297.09	13.226	3379.3	777.09	45.55	0.094537	0.076997	0.10331	0	0.72148	0.62382	0.83444	0.54797	0.29629	1.0134	0.72407	0.63364	0.82741	1.1277e-05	0.96161	-0.30616	0.069722
rs78370910	6	105472320	G	A	0.98248	0.96961	1121	3128.6	2053.2	0.199	1121	3128.6	2053.2	0.199	343.43	1002.6	754.89	777.55	2126	1298.3	0.42605	0.40208	0.43803	0	1.0677	0.92126	1.2374	1.3164	1.1269	1.5379	1.1591	1.0751	1.2497	3.5252e-05	0.96992	0.17043	0.0412
rs199525556	6	105437465	T	TG	0.99187	0.96639	5200.6	1044.9	57.458	0.011	5200.6	1044.9	57.458	0.011	1804.3	281.51	15.225	3396.3	763.43	42.233	0.092009	0.074241	0.10089	0	0.69412	0.59856	0.80494	0.6786	0.37667	1.2226	0.71466	0.62414	0.81831	1.5059e-05	0.97006	-0.30357	0.070144
rs201299049	6	105437461	T	TG	0.99195	0.96685	5202	1043.6	57.334	0.007	5202	1043.6	57.334	0.007	1805.4	280.42	15.215	3396.7	763.21	42.119	0.091885	0.073977	0.10084	0	0.69127	0.596	0.80178	0.67964	0.37711	1.2249	0.71233	0.622	0.81578	1.2197e-05	0.97043	-0.30693	0.070171
rs200558630	6	105437466	T	TG	0.99195	0.96688	5201	1044.6	57.334	0.008	5201	1044.6	57.334	0.008	1804.4	281.42	15.215	3396.7	763.22	42.119	0.091965	0.074216	0.10084	0	0.69413	0.59856	0.80496	0.68002	0.37732	1.2256	0.71481	0.62426	0.8185	1.5385e-05	0.97045	-0.30326	0.070149
rs9404586	6	105332814	A	G	0.97898	0.97118	1314.4	3131.6	1856.9	0.073	1314.4	3131.6	1856.9	0.073	392.96	1019.5	688.49	921.46	2112.1	1168.4	0.45697	0.42967	0.47062	0	1.1319	0.98427	1.3017	1.3818	1.1881	1.607	1.18	1.0952	1.2714	9.549e-06	0.97161	0.17938	0.040518
rs56075147	6	105337494	T	A	0.98009	0.97352	1304	3126.9	1872	0.046	1304	3126.9	1872	0.046	391.84	1014.9	694.22	912.19	2112	1177.8	0.45494	0.42804	0.4684	0	1.1187	0.97251	1.2869	1.3722	1.1798	1.5959	1.1774	1.0927	1.2686	1.1693e-05	0.97305	0.17747	0.040488
rs9377679	6	105345036	C	T	0.98092	0.97422	1310.9	3127.6	1864.5	0.052	1310.9	3127.6	1864.5	0.052	392.33	1018.4	690.26	918.57	2109.2	1174.2	0.45609	0.4291	0.46958	0	1.1305	0.9829	1.3002	1.3763	1.1834	1.6007	1.1779	1.0932	1.2691	1.2359e-05	0.97374	0.17686	0.040462
rs2400072	6	105344116	C	T	0.98089	0.97422	1310.8	3128.9	1863.2	0.061	1310.8	3128.9	1863.2	0.061	392.29	1019.1	689.64	918.53	2109.8	1173.6	0.45618	0.42924	0.46965	0	1.1309	0.98331	1.3007	1.3759	1.183	1.6003	1.1775	1.0929	1.2688	1.2543e-05	0.97377	0.17674	0.040464
rs2400071	6	105344075	C	T	0.98096	0.97433	1310.6	3127.6	1864.8	0.056	1310.6	3127.6	1864.8	0.056	392.26	1018.3	690.4	918.32	2109.3	1174.4	0.45604	0.42905	0.46953	0	1.1303	0.98272	1.3	1.3763	1.1834	1.6007	1.1779	1.0932	1.2691	1.232e-05	0.97388	0.17688	0.040459
rs9391249	6	105343433	T	A	0.981	0.97444	1310.1	3127.7	1865.2	0.057	1310.1	3127.7	1865.2	0.057	392.16	1018.3	690.55	917.97	2109.4	1174.6	0.45597	0.42899	0.46946	0	1.13	0.98246	1.2997	1.3762	1.1832	1.6005	1.1778	1.0932	1.2691	1.2318e-05	0.97401	0.17688	0.040458
rs1933804	6	105341969	G	C	0.9812	0.97479	1308.9	3127.7	1866.3	0.047	1308.9	3127.7	1866.3	0.047	391.9	1018.1	691.03	916.98	2109.7	1175.3	0.45578	0.42881	0.46926	0	1.1291	0.98165	1.2987	1.3757	1.1828	1.6001	1.1777	1.093	1.269	1.2305e-05	0.9744	0.17686	0.040452
rs17680345	6	105337409	A	T	0.98124	0.97487	1308.6	3127.8	1866.5	0.047	1308.6	3127.8	1866.5	0.047	391.85	1018	691.11	916.8	2109.8	1175.4	0.45574	0.42878	0.46923	0	1.129	0.98151	1.2986	1.3756	1.1828	1.6	1.1777	1.093	1.2689	1.2307e-05	0.97448	0.17686	0.040451
rs199904941	6	105415549	A	AATT	0.99472	0.97397	5222.8	1021.9	58.25	0.018	5222.8	1021.9	58.25	0.018	1807.4	278.66	14.938	3415.4	743.29	43.312	0.09031	0.073425	0.098752	0	0.70843	0.61035	0.82227	0.65173	0.36096	1.1767	0.72321	0.63106	0.8288	2.4752e-05	0.97468	-0.2962	0.070238
rs11758569	6	105358164	G	A	0.99128	0.97737	4578.4	1567	157.54	0.015	4578.4	1567	157.54	0.015	1596.7	471.79	32.518	2981.7	1095.2	125.02	0.1493	0.12775	0.16007	0	0.80444	0.71071	0.91052	0.48573	0.32867	0.71783	0.76852	0.69004	0.85593	1.5372e-05	0.97746	-0.24329	0.056275
rs9486027	6	105331433	C	T	0.99194	0.97802	4113.6	1955.1	234.29	0.03	4113.6	1955.1	234.29	0.03	1418.1	614.13	68.788	2695.5	1341	165.5	0.19226	0.17889	0.19895	0	0.87053	0.77586	0.97675	0.79004	0.59209	1.0542	0.87722	0.79744	0.96498	0.00071346	0.97797	-0.17258	0.050994
rs200644544	6	105396777	C	CT	0.99486	0.98367	4805.1	1396	101.91	0.011	4805.1	1396	101.91	0.011	1669.3	403.2	28.456	3135.7	992.81	73.449	0.12691	0.1095	0.13561	0	0.76287	0.66982	0.86886	0.72775	0.47018	1.1264	0.78375	0.69845	0.87946	0.00047568	0.98346	-0.21214	0.060715
rs67031831	6	105448040	ATG	A	0.98958	0.98486	1150.4	3134.3	2018.3	0.076	1150.4	3134.3	2018.3	0.076	354.29	1010.2	736.45	796.08	2124	1281.8	0.43115	0.40905	0.4422	0	1.0687	0.92364	1.2365	1.2909	1.1061	1.5067	1.1453	1.0624	1.2346	0.00011578	0.98475	0.15732	0.040809
rs79323044	6	105360252	C	A	0.99488	0.9844	4567.8	1576.3	158.93	0.016	4567.8	1576.3	158.93	0.016	1593.4	475.81	31.803	2974.4	1100.5	127.13	0.15026	0.12837	0.1612	0	0.80712	0.7133	0.91327	0.46698	0.31512	0.69203	0.76636	0.68826	0.85331	1.1864e-05	0.98483	-0.24503	0.055943
rs160593	6	105466332	G	A	0.99183	0.98531	1095.9	3116.4	2090.6	0.132	1095.9	3116.4	2090.6	0.132	335.93	999.97	765.06	759.94	2116.5	1325.5	0.42109	0.39787	0.4327	0	1.0688	0.92103	1.2403	1.3057	1.1168	1.5265	1.1543	1.0705	1.2446	7.7464e-05	0.98539	0.16174	0.040926
rs457286	6	105466211	A	C	0.99189	0.98543	1099	3114.6	2089.3	0.124	1099	3114.6	2089.3	0.124	336.96	999.02	764.97	762.06	2115.6	1324.3	0.42144	0.39814	0.43309	0	1.068	0.92044	1.2392	1.3064	1.1176	1.5271	1.1549	1.0711	1.2453	6.2798e-05	0.98557	0.16367	0.040896
rs12529363	6	105396783	A	T	0.99582	0.98717	4799	1400.9	103.08	0.008	4799	1400.9	103.08	0.008	1668.2	403.88	28.962	3130.8	997.04	74.117	0.12749	0.1099	0.13628	0	0.76026	0.66759	0.86579	0.73339	0.47536	1.1315	0.78255	0.69753	0.87794	0.00041139	0.98589	-0.21376	0.06051
rs12206124	6	105362716	T	C	0.99528	0.98578	4561.6	1582.2	159.24	0.016	4561.6	1582.2	159.24	0.016	1590.6	478.72	31.711	2971	1103.5	127.53	0.15077	0.12902	0.16165	0	0.81037	0.71633	0.91675	0.46447	0.31332	0.68853	0.76824	0.6901	0.85524	1.4417e-05	0.98612	-0.24225	0.05585
rs9500017	6	105475109	C	T	0.99661	0.9853	5139.1	1100.1	63.805	0.003	5139.1	1100.1	63.805	0.003	1786.5	298.32	16.17	3352.6	801.77	47.635	0.09739	0.078692	0.10674	0	0.69825	0.60413	0.80704	0.63703	0.36133	1.1231	0.71479	0.62644	0.81559	9.0831e-06	0.98637	-0.30089	0.0678
rs314282	6	105439840	G	A	0.99115	0.98773	1543.3	3184.1	1575.6	0.014	1543.3	3184.1	1575.6	0.014	484.61	1028	588.41	1058.7	2156.1	987.22	0.49743	0.4753	0.5085	0	1.0416	0.91397	1.1869	1.3021	1.1227	1.5101	1.1421	1.0605	1.23	0.00019954	0.98748	0.14986	0.040289
rs9391252	6	105360586	C	T	0.99236	0.98826	1504.7	3201	1597.3	0.032	1504.7	3201	1597.3	0.032	547.84	1062.6	490.58	956.85	2138.5	1106.7	0.49266	0.51362	0.48217	0	0.86786	0.76342	0.98658	0.77427	0.6668	0.89906	0.88175	0.81877	0.94956	0.00022312	0.98749	-0.1491	0.040391
rs35221285	6	105362253	AT	A	0.9924	0.98835	1602.8	3203	1497.2	0.035	1602.8	3203	1497.2	0.035	492.62	1064.2	544.19	1110.1	2138.8	953.01	0.49163	0.51227	0.4813	0	1.1213	0.98546	1.2758	1.2868	1.1081	1.4943	1.1319	1.0511	1.219	0.00026498	0.9876	0.14737	0.040406
rs4945713	6	105352035	G	A	0.99311	0.98896	2387.3	3010.6	905.1	0.019	2387.3	3010.6	905.1	0.019	855.38	983	262.61	1531.9	2027.6	642.48	0.38242	0.35893	0.39416	0	0.86826	0.77538	0.97227	0.73204	0.61998	0.86436	0.86057	0.79701	0.9292	0.00011314	0.98778	-0.16022	0.041503
rs75916436	6	105469476	C	T	0.99726	0.9877	5136.6	1102.3	64.089	0.005	5136.6	1102.3	64.089	0.005	1785.3	299.45	16.249	3351.3	802.9	47.84	0.097614	0.078997	0.10692	0	0.70009	0.60583	0.80902	0.63757	0.36212	1.1226	0.71642	0.628	0.81729	1.0483e-05	0.98822	-0.29818	0.06766
rs76964000	6	105469367	A	G	0.99728	0.98784	5137.6	1101.5	63.95	0.006	5137.6	1101.5	63.95	0.006	1786.3	298.4	16.249	3351.2	803.06	47.701	0.097522	0.078749	0.10691	0	0.6971	0.60316	0.80568	0.63906	0.36288	1.1254	0.71408	0.62586	0.81474	8.4449e-06	0.98841	-0.30145	0.067687
rs7773432	6	105356801	G	T	0.99329	0.98949	1595.3	3215.2	1492.5	0.017	1595.3	3215.2	1492.5	0.017	492.41	1063.6	544.97	1102.9	2151.5	947.55	0.49184	0.51251	0.48151	0	1.1072	0.97308	1.2599	1.2882	1.1092	1.4961	1.132	1.0512	1.2191	0.00017323	0.98886	0.15192	0.040457
rs7759932	6	105356725	T	C	0.99366	0.98993	1595.2	3215.2	1492.6	0.018	1595.2	3215.2	1492.6	0.018	492.43	1063.4	545.2	1102.8	2151.8	947.43	0.49186	0.51256	0.48152	0	1.1067	0.97259	1.2593	1.2887	1.1096	1.4967	1.1323	1.0514	1.2193	0.00016833	0.9894	0.15217	0.040445
rs2499661	6	105300074	C	G	0.99322	0.99011	1290.4	3118.1	1894.5	0.013	1290.4	3118.1	1894.5	0.013	388.68	1015.8	696.5	901.67	2102.3	1198	0.45208	0.42674	0.46474	0	1.1209	0.97396	1.2901	1.3487	1.1594	1.5689	1.1663	1.0824	1.2568	3.5444e-05	0.99001	0.16597	0.040136
rs143083610	6	105390409	TCTG	T	0.99725	0.99103	4792.1	1406.6	104.3	0.007	4792.1	1406.6	104.3	0.007	1666.6	405.12	29.279	3125.5	1001.5	75.017	0.12813	0.11035	0.13702	0	0.75865	0.66628	0.86381	0.73196	0.47557	1.1266	0.7812	0.69648	0.87624	0.00037459	0.99014	-0.2144	0.06027
rs77468007	6	105387304	T	C	0.99741	0.99123	4793.2	1405.6	104.14	0.003	4793.2	1405.6	104.14	0.003	1666.8	405.12	29.125	3126.5	1000.5	75.016	0.12803	0.11027	0.1369	0	0.75956	0.66708	0.86486	0.72828	0.47279	1.1218	0.78139	0.69662	0.87648	0.00038279	0.99032	-0.21411	0.060285
rs11156431	6	105384492	C	T	0.99755	0.99147	4794.2	1404.7	104	0.009	4794.2	1404.7	104	0.009	1666.9	405.13	28.985	3127.4	999.61	75.01	0.12793	0.11021	0.1368	0	0.76039	0.6678	0.86582	0.72498	0.47031	1.1176	0.78158	0.69677	0.87671	0.00039099	0.99054	-0.21382	0.060299
rs12193005	6	105355331	C	A	0.99486	0.99102	1589	3218.1	1495.9	0.018	1589	3218.1	1495.9	0.018	490.64	1063.7	546.61	1098.3	2154.3	949.33	0.49262	0.51332	0.48227	0	1.1053	0.97127	1.2579	1.2889	1.1098	1.4971	1.1323	1.0514	1.2194	0.00016882	0.99084	0.15208	0.04043
rs144402657	6	105445176	GAAAAA	G	0.99777	0.9908	5117.1	1118.5	67.43	0.003	5117.1	1118.5	67.43	0.003	1781.5	302.5	16.969	3335.5	815.99	50.461	0.099425	0.080066	0.1091	0	0.69409	0.60105	0.80154	0.62961	0.36216	1.0946	0.71069	0.62354	0.81002	5.7737e-06	0.9912	-0.3037	0.066976
rs78661731	6	105374957	T	C	0.99795	0.99258	4797.9	1401.7	103.32	0.008	4797.9	1401.7	103.32	0.008	1667.6	404.9	28.508	3130.3	996.85	74.813	0.12759	0.10993	0.13642	0	0.76245	0.66957	0.86821	0.7153	0.46277	1.1056	0.78181	0.69688	0.87708	0.00040428	0.99148	-0.21346	0.060345
rs78756744	6	105376197	T	G	0.99796	0.99262	4797.2	1402.2	103.57	0.004	4797.2	1402.2	103.57	0.004	1667.3	405.15	28.571	3129.9	997.05	74.998	0.12766	0.11002	0.13649	0	0.76284	0.66993	0.86863	0.71516	0.46291	1.1049	0.78209	0.69715	0.87737	0.00041601	0.9916	-0.21293	0.060325
rs116116438	6	105363960	G	A	0.99805	0.99276	4796.1	1403.7	103.17	0.012	4796.1	1403.7	103.17	0.012	1665.4	407.36	28.201	3130.7	996.34	74.971	0.12772	0.11037	0.1364	0	0.76857	0.67509	0.875	0.7071	0.45675	1.0947	0.78549	0.70026	0.88109	0.00055564	0.99174	-0.20831	0.060337
rs74350119	6	105375070	C	T	0.998	0.99274	4797.6	1402	103.39	0.008	4797.6	1402	103.39	0.008	1667.3	405.15	28.514	3130.3	996.82	74.879	0.12762	0.10999	0.13643	0	0.76307	0.67013	0.8689	0.71493	0.46257	1.105	0.78224	0.69728	0.87755	0.0004205	0.99178	-0.21278	0.060331
rs2895600	6	105355146	A	G	0.99563	0.9925	1497.2	3214.5	1591.3	0.02	1497.2	3214.5	1591.3	0.02	547.68	1062.7	490.59	949.56	2151.7	1100.7	0.49254	0.51359	0.48202	0	0.85629	0.75318	0.97351	0.77276	0.66539	0.89746	0.88133	0.81838	0.94911	0.00012922	0.99186	-0.15462	0.040391
rs111642938	6	105372290	C	A	0.99816	0.99335	4798.6	1401	103.37	0.01	4798.6	1401	103.37	0.01	1667.5	405.17	28.376	3131.2	995.85	74.996	0.12754	0.10993	0.13634	0	0.764	0.67094	0.86996	0.7105	0.4594	1.0988	0.78232	0.69734	0.87767	0.00042897	0.99229	-0.21246	0.060331
rs34495508	6	105347985	TG	T	0.99582	0.99235	1594	3218.4	1490.5	0.048	1594	3218.4	1490.5	0.048	491.9	1063.8	545.28	1102.1	2154.6	945.22	0.49179	0.51271	0.48133	0	1.1062	0.97214	1.2588	1.2925	1.1128	1.5012	1.1338	1.0528	1.221	0.00013498	0.99241	0.15422	0.040403
rs56339318	6	105404562	A	C	0.99832	0.99286	5125.7	1111.2	66.118	0.001	5125.7	1111.2	66.118	0.001	1785	299.02	16.994	3340.7	812.2	49.124	0.09864	0.07925	0.10834	0	0.68902	0.59632	0.79614	0.64744	0.37183	1.1273	0.70841	0.6212	0.80788	4.8255e-06	0.99271	-0.30723	0.067195
rs314270	6	105462876	T	C	0.99633	0.99306	1117.1	3122.3	2063.5	0.097	1117.1	3122.3	2063.5	0.097	341.6	1005.3	754.08	775.53	2117	1309.4	0.42493	0.40184	0.43647	0	1.0781	0.93	1.2498	1.3074	1.119	1.5276	1.1529	1.0694	1.2431	6.8031e-05	0.99307	0.16213	0.040705
rs185218275	6	105439354	A	G	0.99841	0.99335	5135.3	1102.6	65.106	0.008	5135.3	1102.6	65.106	0.008	1787.1	297.55	16.364	3348.2	805.02	48.742	0.097794	0.078601	0.10739	0	0.69252	0.59914	0.80045	0.62901	0.35825	1.1044	0.70906	0.62145	0.80901	5.453e-06	0.99323	-0.30647	0.067408
rs7382827	6	105354743	G	A	0.99656	0.99402	1594.6	3217.1	1491.3	0.017	1594.6	3217.1	1491.3	0.017	492.52	1063.6	544.88	1102.1	2153.5	946.41	0.49181	0.51246	0.48148	0	1.1051	0.97123	1.2575	1.2883	1.1092	1.4962	1.132	1.0511	1.219	0.00016431	0.99352	0.15215	0.040375
rs12528131	6	105389104	A	G	0.99546	0.99309	1527.9	3190	1585	0.016	1527.9	3190	1585	0.016	480.26	1032.9	587.88	1047.6	2157.2	997.17	0.49547	0.47439	0.50601	0	1.0445	0.91619	1.1907	1.286	1.1086	1.4919	1.1349	1.0538	1.2222	0.00049961	0.99364	0.14004	0.04023
rs13203645	6	105382137	T	C	0.99562	0.99336	1525	3191.4	1586.7	0.02	1525	3191.4	1586.7	0.02	479.44	1034	587.6	1045.5	2157.4	999.07	0.4951	0.47426	0.50553	0	1.0451	0.91672	1.1915	1.2826	1.1055	1.488	1.1333	1.0524	1.2205	0.00055717	0.99401	0.13886	0.040229
rs314272	6	105462004	G	A	0.99679	0.99396	1117.3	3122.4	2063.2	0.081	1117.3	3122.4	2063.2	0.081	341.68	1005.2	754.06	775.64	2117.1	1309.2	0.42496	0.40186	0.43651	0	1.0779	0.92981	1.2495	1.3075	1.1191	1.5277	1.153	1.0695	1.2431	6.8028e-05	0.99406	0.16205	0.040684
rs76236717	6	105406324	C	T	0.9986	0.9945	5133.9	1103.9	65.222	0.001	5133.9	1103.9	65.222	0.001	1786.9	297.7	16.399	3347	806.16	48.823	0.097914	0.078653	0.10754	0	0.6917	0.59846	0.79948	0.62915	0.35853	1.104	0.70842	0.62092	0.80825	5.3511e-06	0.99441	-0.30643	0.06734
rs141155580	6	105437580	TGCCTCA	T	0.99659	0.99391	1103.4	3119.2	2080.4	0.025	1103.4	3119.2	2080.4	0.025	340.12	1002.7	758.15	763.26	2116.4	1322.3	0.42249	0.40052	0.43348	0	1.0632	0.91672	1.2331	1.2867	1.1009	1.5037	1.1453	1.0622	1.2348	0.0001182	0.99453	0.15671	0.040706
rs314287	6	105434661	A	G	0.99648	0.99445	1362.5	3177.4	1763	0.01	1362.5	3177.4	1763	0.01	422.79	1022	656.17	939.73	2155.4	1106.9	0.46823	0.44446	0.48011	0	1.0539	0.91917	1.2084	1.3177	1.1341	1.5309	1.1543	1.0715	1.2434	5.8074e-05	0.99498	0.16177	0.040236
rs3035082	6	105280256	TTTG	T	0.99701	0.99478	1285.1	3131.6	1886.2	0.011	1285.1	3131.6	1886.2	0.011	386.73	1020.3	693.96	898.4	2111.3	1192.3	0.45232	0.42688	0.46503	0	1.1226	0.97528	1.2922	1.3522	1.162	1.5734	1.1671	1.0831	1.2575	3.7923e-05	0.99508	0.16526	0.040114
rs34103229	6	105349020	A	AT	0.99724	0.99529	1499.6	3216.9	1586.5	0.015	1499.6	3216.9	1586.5	0.015	548.5	1063.2	489.32	951.1	2153.7	1097.2	0.49311	0.51409	0.48262	0	0.85599	0.75298	0.97309	0.77331	0.66583	0.89815	0.88169	0.81872	0.9495	0.00013887	0.99516	-0.15368	0.040335
rs112252708	6	105462201	T	A	0.9988	0.9943	5128	1110.2	64.797	0.005	5128	1110.2	64.797	0.005	1784.7	299.39	16.914	3343.3	810.83	47.883	0.098351	0.0793	0.10788	0	0.6917	0.59865	0.7992	0.66172	0.37898	1.1554	0.71228	0.62456	0.81232	6.35e-06	0.99525	-0.30345	0.067218
rs2486143	6	105308593	A	G	0.99649	0.99494	1255.2	3118.1	1929.6	0.004	1255.2	3118.1	1929.6	0.004	378.08	1010.7	712.19	877.15	2107.4	1217.4	0.4465	0.42049	0.45951	0	1.1127	0.96538	1.2824	1.3572	1.1659	1.5799	1.1717	1.0873	1.2627	2.6969e-05	0.99527	0.16835	0.040106
rs7748422	6	105352312	C	A	0.99765	0.99584	1594.4	3217.7	1490.9	0.015	1594.4	3217.7	1490.9	0.015	492.56	1063.6	544.85	1101.8	2154.1	946.06	0.49179	0.51245	0.48147	0	1.1045	0.97064	1.2567	1.2883	1.1092	1.4962	1.132	1.0511	1.219	0.00016193	0.9954	0.15217	0.040341
rs314283	6	105439336	T	C	0.99695	0.99497	1106.9	3119	2077.1	0.008	1106.9	3119	2077.1	0.008	341.49	1005.8	753.69	765.45	2113.2	1323.4	0.42304	0.40191	0.43361	0	1.0669	0.92011	1.2371	1.2765	1.0924	1.4917	1.1393	1.0567	1.2283	0.0002707	0.99549	0.1481	0.040667
rs200080629	6	105300072	GTC	G	0.99773	0.99595	1280	3126	1897.1	0.011	1280	3126	1897.1	0.011	387.93	1013.2	699.86	892.03	2112.8	1197.2	0.45105	0.42577	0.46369	0	1.1028	0.95794	1.2695	1.3442	1.1554	1.5639	1.1661	1.0822	1.2565	4.0484e-05	0.99622	0.16446	0.040065
rs1149280	6	105454799	T	A	0.99904	0.99558	5126.6	1110.6	65.734	0.004	5126.6	1110.6	65.734	0.004	1784.8	299.21	16.943	3341.8	811.42	48.791	0.098532	0.079271	0.10816	0	0.69041	0.59753	0.79773	0.65017	0.37299	1.1333	0.70989	0.62248	0.80957	5.1987e-06	0.99626	-0.30579	0.067109
rs314260	6	105457186	T	G	0.99792	0.9961	1117.7	3119.9	2065.4	0.072	1117.7	3119.9	2065.4	0.072	341.78	1004.1	755.11	775.89	2115.8	1310.2	0.42482	0.40163	0.43641	0	1.0773	0.92935	1.2489	1.3083	1.1198	1.5286	1.1537	1.07	1.2438	6.7368e-05	0.99632	0.16191	0.040625
rs35928159	6	105351241	T	TA	0.99814	0.9967	1594.3	3217.8	1491	0.007	1594.3	3217.8	1491	0.007	492.58	1063.3	545.08	1101.7	2154.4	945.89	0.49181	0.51249	0.48146	0	1.1039	0.97013	1.2561	1.2888	1.1097	1.4969	1.1322	1.0513	1.2193	0.00015736	0.99635	0.15238	0.040322
rs79840416	6	105444115	T	C	0.99918	0.99624	5127.2	1110	65.754	0.003	5127.2	1110	65.754	0.003	1785.6	298.44	16.953	3341.6	811.59	48.801	0.098487	0.079091	0.10819	0	0.68815	0.59551	0.79521	0.65011	0.37301	1.1331	0.70798	0.62075	0.80747	4.7224e-06	0.99678	-0.30712	0.067103
rs67019848	6	105272951	CG	C	0.99847	0.99733	1290.3	3129.5	1883.2	0.008	1290.3	3129.5	1883.2	0.008	390.33	1017	693.69	899.96	2112.5	1189.5	0.45297	0.42781	0.46555	0	1.1099	0.96457	1.2772	1.3446	1.1558	1.5641	1.1651	1.0813	1.2554	4.3815e-05	0.99683	0.16365	0.040047
rs76357217	6	105441404	T	G	0.99918	0.99626	5127.1	1110.2	65.76	0.004	5127.1	1110.2	65.76	0.004	1785.6	298.45	16.955	3341.5	811.72	48.805	0.0985	0.079096	0.1082	0	0.68805	0.59542	0.79508	0.65011	0.37302	1.133	0.70789	0.62068	0.80737	4.7076e-06	0.99686	-0.30714	0.067098
rs74711615	6	105436993	G	A	0.99918	0.99633	5126.8	1110.4	65.777	0.003	5126.8	1110.4	65.777	0.003	1785.6	298.47	16.96	3341.2	811.94	48.817	0.098522	0.079104	0.10823	0	0.68788	0.59529	0.79489	0.65011	0.37305	1.1329	0.70776	0.62057	0.80721	4.6876e-06	0.997	-0.30715	0.067089
rs1201467	6	105432994	G	C	0.9991	0.9961	5120.2	1117	65.79	0.007	5120.2	1117	65.79	0.007	1781.6	302.45	16.963	3338.6	814.55	48.827	0.099047	0.080052	0.10854	0	0.69583	0.60254	0.80358	0.65104	0.3736	1.1345	0.71467	0.62698	0.81463	6.7641e-06	0.99701	-0.30134	0.066949
rs74501403	6	105434907	A	G	0.99918	0.99637	5126.7	1110.5	65.782	0.003	5126.7	1110.5	65.782	0.003	1785.6	298.48	16.961	3341.1	812.05	48.821	0.098532	0.079106	0.10825	0	0.68778	0.5952	0.79477	0.65008	0.37304	1.1329	0.70768	0.62049	0.80711	4.6698e-06	0.99706	-0.30719	0.067084
rs12208130	6	105315899	G	A	0.99854	0.99747	1285.8	3129.1	1888	0.01	1285.8	3129.1	1888	0.01	387.84	1013	700.15	898	2116.1	1187.9	0.45223	0.42568	0.46551	0	1.1084	0.96294	1.2758	1.3647	1.173	1.5877	1.1751	1.0905	1.2662	1.485e-05	0.9971	0.17342	0.040041
rs2499657	6	105293603	C	T	0.9984	0.9972	1290.9	3128.5	1883.6	0.01	1290.9	3128.5	1883.6	0.01	390.08	1015.9	695.02	900.85	2112.6	1188.5	0.45299	0.42743	0.46577	0	1.1105	0.96507	1.2779	1.3505	1.1609	1.571	1.1679	1.0839	1.2584	3.0805e-05	0.99711	0.16682	0.04003
rs314291	6	105424901	C	T	0.99788	0.99685	1111.8	3119.9	2071.3	0.003	1111.8	3119.9	2071.3	0.003	338.79	1004.5	757.7	773.01	2115.3	1313.6	0.42388	0.40031	0.43567	0	1.0835	0.93429	1.2565	1.3161	1.1261	1.5381	1.1565	1.0727	1.247	6.3401e-05	0.99723	0.16255	0.04064
rs314269	6	105415698	C	T	0.99767	0.99685	1117.3	3122.8	2063	0.003	1117.3	3122.8	2063	0.003	342.04	1005.2	753.73	775.21	2117.6	1309.2	0.42498	0.40203	0.43646	0	1.0759	0.92813	1.2472	1.3048	1.1167	1.5245	1.152	1.0685	1.242	8.0984e-05	0.99728	0.16011	0.040622
rs66615083	6	105415209	C	CT	0.99768	0.99685	1117.2	3122.8	2062.9	0.001	1117.2	3122.8	2062.9	0.001	342.04	1005.2	753.71	775.2	2117.6	1309.2	0.42498	0.40203	0.43645	0	1.0759	0.92814	1.2472	1.3047	1.1167	1.5244	1.1519	1.0684	1.242	8.1276e-05	0.99728	0.16008	0.040622
rs1744206	6	105423931	G	C	0.99791	0.99694	1117.4	3122.3	2063.3	0.004	1117.4	3122.3	2063.3	0.004	342.04	1004.9	754.1	775.4	2117.4	1309.2	0.42497	0.40194	0.43648	0	1.0758	0.92807	1.2471	1.3058	1.1176	1.5256	1.1525	1.069	1.2426	7.6518e-05	0.99736	0.16064	0.040617
rs314266	6	105421317	C	T	0.99781	0.99693	1117.1	3120.7	2065.2	0.004	1117.1	3120.7	2065.2	0.004	341.77	1004.2	754.99	775.34	2116.4	1310.2	0.42479	0.40166	0.43635	0	1.0765	0.92858	1.2479	1.3072	1.1189	1.5273	1.1532	1.0696	1.2434	7.1235e-05	0.99747	0.1613	0.040608
rs77271353	6	105430503	A	T	0.9992	0.99658	5126	1111.2	65.798	0.004	5126	1111.2	65.798	0.004	1785.3	298.76	16.967	3340.7	812.48	48.831	0.098591	0.079175	0.1083	0	0.68808	0.59549	0.79507	0.65019	0.37313	1.133	0.70796	0.62077	0.80739	4.8956e-06	0.99749	-0.3064	0.067058
rs4946652	6	105423829	T	C	0.99794	0.99699	1117.2	3120.5	2065.3	0.003	1117.2	3120.5	2065.3	0.003	341.77	1004.1	755.11	775.39	2116.4	1310.2	0.42478	0.40163	0.43636	0	1.0764	0.92854	1.2478	1.3075	1.1191	1.5277	1.1534	1.0698	1.2435	7.0046e-05	0.99751	0.16145	0.040606
rs7750572	6	105349593	T	C	0.9988	0.99794	1594.1	3218.4	1490.5	0.005	1594.1	3218.4	1490.5	0.005	492.6	1063.6	544.83	1101.5	2154.8	945.66	0.49178	0.51243	0.48146	0	1.1037	0.96997	1.2559	1.2883	1.1092	1.4963	1.1319	1.0511	1.219	0.00015964	0.99756	0.15216	0.040302
rs314289	6	105430934	C	T	0.9983	0.99725	1117.6	3121.8	2063.6	0.004	1117.6	3121.8	2063.6	0.004	342.05	1004.5	754.42	775.56	2117.3	1309.1	0.42496	0.40186	0.43651	0	1.0758	0.92802	1.247	1.3066	1.1184	1.5266	1.153	1.0694	1.2431	7.299e-05	0.99763	0.16106	0.040608
rs314261	6	105453417	A	C	0.99871	0.99766	1118.1	3120.7	2064.1	0.056	1118.1	3120.7	2064.1	0.056	341.95	1004	755.02	776.17	2116.7	1309.1	0.42496	0.40169	0.43659	0	1.0766	0.92878	1.2481	1.3091	1.1205	1.5295	1.1542	1.0705	1.2444	6.4512e-05	0.99785	0.16221	0.040596
rs79626986	6	105419286	T	A	0.99935	0.99712	5125.3	1111.9	65.834	0.005	5125.3	1111.9	65.834	0.005	1785.2	298.81	16.977	3340.1	813.08	48.857	0.098648	0.079192	0.10838	0	0.68759	0.59507	0.79449	0.65013	0.37316	1.1327	0.70755	0.62043	0.80692	4.8144e-06	0.99793	-0.30651	0.067031
rs80284847	6	105415911	G	A	0.99935	0.99711	5121.7	1115.4	65.847	0.001	5121.7	1115.4	65.847	0.001	1782.9	301.1	16.98	3338.8	814.33	48.867	0.098931	0.079738	0.10853	0	0.69242	0.59946	0.79979	0.6507	0.3735	1.1336	0.71174	0.6243	0.81144	5.9567e-06	0.99794	-0.30315	0.066952
rs59908450	6	105434244	TTATC	T	0.99861	0.99762	1117.8	3119.6	2065.6	0.005	1117.8	3119.6	2065.6	0.005	341.79	1003.6	755.57	776.05	2115.9	1310	0.42482	0.40153	0.43646	0	1.077	0.92903	1.2485	1.3096	1.1209	1.53	1.1544	1.0707	1.2446	6.2996e-05	0.99805	0.1624	0.040587
rs314284	6	105437570	G	C	0.99877	0.99785	1118.2	3121.1	2063.7	0.002	1118.2	3121.1	2063.7	0.002	342.06	1004.2	754.71	776.13	2116.9	1309	0.425	0.4018	0.4366	0	1.0764	0.92854	1.2477	1.3082	1.1197	1.5285	1.1537	1.0701	1.2439	6.7417e-05	0.99814	0.16177	0.040591
rs4460239	6	105325562	C	T	0.99889	0.9983	1282.4	3131.5	1889	0.004	1282.4	3131.5	1889	0.004	386.4	1015.3	699.25	896.02	2116.2	1189.8	0.45188	0.42555	0.46505	0	1.1126	0.96646	1.2808	1.3628	1.1712	1.5858	1.1735	1.0891	1.2645	1.6089e-05	0.99814	0.17271	0.040043
rs9404582	6	105321353	A	G	0.99961	0.99904	4132.1	1942.1	228.81	0.003	4132.1	1942.1	228.81	0.003	1426	606.99	67.997	2706.1	1335.1	160.81	0.19036	0.17682	0.19714	0	0.86276	0.76872	0.9683	0.80239	0.59999	1.0731	0.87479	0.79491	0.9627	0.00067592	0.99856	-0.17225	0.050673
rs364663	6	105443189	T	A	0.99909	0.99842	1118.3	3120.8	2063.9	0.004	1118.3	3120.8	2063.9	0.004	342.06	1004	754.98	776.27	2116.8	1308.9	0.42499	0.40173	0.43662	0	1.0763	0.92851	1.2477	1.309	1.1204	1.5293	1.1541	1.0705	1.2443	6.4971e-05	0.99864	0.16207	0.040578
rs2181191	6	105441888	A	G	0.99906	0.99834	1118	3119.1	2065.9	0.002	1118	3119.1	2065.9	0.002	341.79	1003.3	755.91	776.22	2115.8	1310	0.42481	0.40145	0.43649	0	1.0769	0.92896	1.2484	1.3105	1.1217	1.5311	1.1549	1.0712	1.2452	5.9998e-05	0.99867	0.1628	0.040571
rs454568	6	105442637	C	T	0.9991	0.99842	1118	3119.1	2065.9	0.003	1118	3119.1	2065.9	0.003	341.79	1003.3	755.95	776.26	2115.8	1309.9	0.42481	0.40144	0.4365	0	1.0769	0.92899	1.2484	1.3106	1.1218	1.5313	1.155	1.0713	1.2452	5.9631e-05	0.99875	0.16285	0.040569
rs12664270	6	105288927	T	C	0.99939	0.99913	1286	3130.1	1886.9	0.003	1286	3130.1	1886.9	0.003	387.18	1018.7	695.07	898.83	2111.3	1191.8	0.45233	0.42673	0.46513	0	1.1201	0.97316	1.2893	1.3539	1.1636	1.5753	1.1683	1.0842	1.2588	3.0814e-05	0.99889	0.16681	0.040027
rs6571213	6	105279583	G	A	0.99973	0.99925	4128.8	1945.1	229.14	0.001	4128.8	1945.1	229.14	0.001	1424.2	608.75	68.016	2704.6	1336.3	161.13	0.19065	0.17725	0.19735	0	0.86507	0.77083	0.97082	0.8016	0.59945	1.0719	0.87615	0.79621	0.96413	0.00069513	0.9989	-0.17175	0.050643
rs4142531	6	105324811	G	A	0.99957	0.99928	1280.1	3128.2	1894.8	0.001	1280.1	3128.2	1894.8	0.001	386.09	1012.7	702.22	893.96	2115.5	1192.5	0.45124	0.42477	0.46447	0	1.1084	0.96271	1.2761	1.3634	1.1718	1.5864	1.1745	1.09	1.2656	1.5901e-05	0.99907	0.17269	0.040014
rs9399898	6	105270593	G	A	0.99964	0.99944	1288	3128.2	1886.8	0.001	1288	3128.2	1886.8	0.001	389.26	1016.7	695.01	898.77	2111.4	1191.8	0.4525	0.42724	0.46513	0	1.1118	0.96609	1.2796	1.3465	1.1574	1.5664	1.1658	1.082	1.2562	4.3954e-05	0.99908	0.16343	0.04
rs4299867	6	105325383	G	C	0.99955	0.9993	1280.9	3129.5	1892.5	0	1280.9	3129.5	1892.5	0	386.26	1013.3	701.4	894.66	2116.2	1191.1	0.45148	0.425	0.46472	0	1.1091	0.9634	1.2769	1.3639	1.1722	1.587	1.1746	1.0901	1.2657	1.5231e-05	0.99916	0.17307	0.040013
rs2486147	6	105323098	C	T	0.99955	0.9993	1280.9	3129.5	1892.5	0	1280.9	3129.5	1892.5	0	386.26	1013.3	701.4	894.66	2116.2	1191.1	0.45148	0.425	0.46472	0	1.1091	0.9634	1.2769	1.3639	1.1722	1.587	1.1746	1.0901	1.2657	1.5231e-05	0.99916	0.17307	0.040013
rs9486023	6	105290014	T	C	0.99987	0.99968	4228.2	1869.8	205	0	4228.2	1869.8	205	0	1460.2	583.83	56.997	2768	1286	148	0.18085	0.16607	0.18824	0	0.86063	0.76594	0.96702	0.73005	0.53436	0.99742	0.85876	0.77864	0.94712	0.00018182	0.99916	-0.19342	0.051675
rs9499990	6	105291877	G	A	0.99969	0.99935	4223.2	1874.8	205	0	4223.2	1874.8	205	0	1458	586.01	56.997	2765.2	1288.8	148	0.18125	0.16659	0.18857	0	0.86239	0.76759	0.96889	0.7304	0.53461	0.9979	0.86011	0.77994	0.94851	0.00017513	0.99924	-0.19382	0.051652
rs4946648	6	105329422	G	T	0.99976	0.99961	1280.5	3128.4	1894.1	0	1280.5	3128.4	1894.1	0	386.23	1012.6	702.14	894.27	2115.8	1191.9	0.45133	0.42482	0.46458	0	1.1081	0.9625	1.2758	1.3639	1.1723	1.587	1.1748	1.0903	1.2659	1.515e-05	0.99935	0.1731	0.040008
rs4504502	6	105325332	A	G	0.99976	0.99961	1280.5	3128.4	1894.1	0	1280.5	3128.4	1894.1	0	386.23	1012.6	702.14	894.27	2115.8	1191.9	0.45133	0.42482	0.46458	0	1.1081	0.9625	1.2758	1.3639	1.1723	1.587	1.1748	1.0903	1.2659	1.5152e-05	0.99935	0.17309	0.040008
rs2499652	6	105269959	G	A	0.99969	0.99956	1287.6	3128.6	1886.7	0.001	1287.6	3128.6	1886.7	0.001	389.11	1016.7	695.2	898.54	2112	1191.5	0.45248	0.42716	0.46514	0	1.1116	0.96591	1.2793	1.3473	1.1581	1.5674	1.1662	1.0823	1.2566	4.1612e-05	0.99935	0.16392	0.039997
rs2499655	6	105307435	G	A	0.99978	0.9996	1281.5	3126.3	1895.2	0	1281.5	3126.3	1895.2	0	386.23	1012.3	702.45	895.23	2114	1192.8	0.45131	0.42475	0.46459	0	1.1099	0.96408	1.2779	1.365	1.1732	1.5882	1.1752	1.0906	1.2664	1.4592e-05	0.99938	0.17336	0.039993
rs139211039	6	105283417	GAAAAGAAATGAGAAA	G	0.99971	0.99946	1284.9	3127.1	1891	0.006	1284.9	3127.1	1891	0.006	387.25	1016.1	697.6	897.6	2111	1193.4	0.45191	0.42614	0.4648	0	1.1157	0.96927	1.2843	1.3549	1.1645	1.5764	1.1695	1.0853	1.2602	2.877e-05	0.9994	0.16733	0.040003
rs201359950	6	105283415	AAGAAAAGAAATG	A	0.99971	0.99946	1284.9	3127.1	1891	0.006	1284.9	3127.1	1891	0.006	387.25	1016.1	697.6	897.6	2111	1193.4	0.45191	0.42614	0.4648	0	1.1157	0.96927	1.2843	1.3549	1.1645	1.5764	1.1695	1.0853	1.2602	2.877e-05	0.9994	0.16733	0.040003
rs9391248	6	105322663	T	C	0.99981	0.9997	1280.4	3128.3	1894.3	0.001	1280.4	3128.3	1894.3	0.001	386.23	1012.5	702.32	894.21	2115.8	1192	0.4513	0.42478	0.46457	0	1.1079	0.96228	1.2755	1.3642	1.1724	1.5872	1.175	1.0904	1.2661	1.4965e-05	0.99947	0.17319	0.040005
rs9373781	6	105321862	C	T	0.99981	0.9997	1280.4	3128.3	1894.3	0.001	1280.4	3128.3	1894.3	0.001	386.23	1012.5	702.32	894.21	2115.8	1192	0.4513	0.42478	0.46457	0	1.1079	0.96228	1.2755	1.3642	1.1724	1.5872	1.175	1.0904	1.2661	1.4965e-05	0.99947	0.17319	0.040005
rs35826320	6	105267809	C	T	0.99982	0.99978	1287.6	3128.3	1887.1	0	1287.6	3128.3	1887.1	0	389	1016.9	695.09	898.6	2111.4	1192	0.45244	0.42716	0.46509	0	1.1126	0.96671	1.2804	1.347	1.1579	1.5671	1.166	1.0821	1.2564	4.319e-05	0.99957	0.16355	0.039992
rs2499664	6	105301484	C	G	0.99987	0.99975	1286.7	3127.9	1888.4	0	1286.7	3127.9	1888.4	0	388.85	1015.8	696.36	897.85	2112.1	1192	0.45227	0.42682	0.46499	0	1.1105	0.96487	1.2781	1.3488	1.1594	1.5692	1.1672	1.0832	1.2577	3.8082e-05	0.99959	0.16472	0.039992
rs2499658	6	105291412	A	G	0.99967	0.99949	1284.5	3128.6	1889.9	0	1284.5	3128.6	1889.9	0	387.07	1016.9	697.07	897.46	2111.7	1192.8	0.45198	0.42623	0.46486	0	1.1165	0.96992	1.2852	1.355	1.1645	1.5765	1.1694	1.0852	1.26	2.8525e-05	0.99961	0.1674	0.040001
rs34617157	6	105271379	A	AT	0.99985	0.9998	1284.4	3127.2	1891.4	0	1284.4	3127.2	1891.4	0	387	1016.6	697.41	897.36	2110.6	1194	0.45184	0.42613	0.4647	0	1.1168	0.9702	1.2856	1.3544	1.164	1.5758	1.1691	1.085	1.2598	2.9773e-05	0.99961	0.167	0.039998
rs2499660	6	105285750	T	C	0.99972	0.99957	1285.2	3123.9	1893.9	0.002	1285.2	3123.9	1893.9	0.002	389.11	1012.7	699.2	896.12	2111.2	1194.7	0.45172	0.4262	0.46447	0	1.1047	0.95979	1.2715	1.3479	1.1587	1.5679	1.1677	1.0837	1.2582	3.3755e-05	0.99964	0.16577	0.039977
rs9486026	6	105312478	C	A	0.99993	0.99979	4128.2	1945.8	229	0	4128.2	1945.8	229	0	1424.2	608.79	68	2704	1337	161	0.19069	0.17725	0.19741	0	0.86448	0.77031	0.97016	0.80188	0.59963	1.0723	0.87586	0.79594	0.9638	0.00064341	0.99965	-0.17277	0.050627
rs9486025	6	105312182	T	C	0.99994	0.99982	4128.2	1945.8	229	0	4128.2	1945.8	229	0	1424.2	608.79	68	2704	1337	161	0.19069	0.17725	0.19741	0	0.86448	0.77031	0.97016	0.80188	0.59964	1.0723	0.87586	0.79595	0.9638	0.00064351	0.99967	-0.17277	0.050626
rs9499993	6	105307378	G	A	0.99994	0.99983	4219.2	1878.8	205	0	4219.2	1878.8	205	0	1456.2	587.81	57	2763	1291	148	0.18156	0.16702	0.18884	0	0.86394	0.76904	0.97055	0.73077	0.53488	0.9984	0.86129	0.78108	0.94974	0.00017396	0.99967	-0.19381	0.051625
rs9404581	6	105284371	G	A	0.9999	0.99976	4223.7	1874.3	205	0	4223.7	1874.3	205	0	1458.2	585.84	56.996	2765.6	1288.4	148	0.1812	0.16655	0.18853	0	0.86238	0.76758	0.9689	0.7304	0.5346	0.99789	0.86009	0.77992	0.9485	0.00018312	0.99967	-0.1932	0.051641
rs9404580	6	105284314	G	A	0.99991	0.99977	4220.8	1877.2	205	0	4220.8	1877.2	205	0	1456.8	587.19	56.996	2764	1290	148	0.18144	0.16687	0.18872	0	0.8636	0.76871	0.9702	0.73065	0.53479	0.99825	0.86101	0.7808	0.94945	0.00017966	0.99967	-0.19341	0.051631
rs6924632	6	105301950	G	C	0.99995	0.99985	4220.1	1877.9	205	0	4220.1	1877.9	205	0	1456.2	587.82	57	2763.9	1290.1	148	0.18149	0.16702	0.18873	0	0.86481	0.76981	0.97154	0.731	0.53505	0.99872	0.86189	0.78162	0.9504	0.00018597	0.99969	-0.19295	0.051628
rs9499989	6	105288830	C	T	0.99991	0.99979	4129.8	1944.2	229	0.001	4129.8	1944.2	229	0.001	1424.8	608.17	68	2705	1336	161	0.19056	0.1771	0.19729	0	0.86422	0.77006	0.9699	0.80184	0.5996	1.0723	0.87565	0.79573	0.9636	0.00066623	0.99969	-0.1723	0.050631
rs9391246	6	105276392	A	C	0.9999	0.99979	4132.7	1941.3	229	0	4132.7	1941.3	229	0	1426.1	606.87	68.001	2706.6	1334.4	161	0.19033	0.17679	0.1971	0	0.86313	0.76904	0.96873	0.8016	0.59943	1.072	0.87485	0.79496	0.96277	0.00068298	0.9997	-0.17198	0.050638
rs2499653	6	105312187	G	A	0.9999	0.99983	1281.2	3126.1	1895.7	0	1281.2	3126.1	1895.7	0	386.24	1011.8	702.93	894.97	2114.2	1192.8	0.45125	0.42463	0.46456	0	1.1089	0.96321	1.2767	1.3655	1.1737	1.5888	1.1756	1.091	1.2668	1.3982e-05	0.99971	0.1737	0.039985
rs9499992	6	105300250	A	G	0.99996	0.99988	4220.2	1877.8	205	0	4220.2	1877.8	205	0	1456.2	587.83	56.998	2764	1290	148	0.18149	0.16702	0.18872	0	0.86492	0.76991	0.97166	0.731	0.53504	0.99872	0.86196	0.78168	0.95048	0.00018746	0.99972	-0.19284	0.051627
rs6571212	6	105277595	A	T	0.99992	0.99981	4129.8	1944.2	229	0	4129.8	1944.2	229	0	1424.8	608.2	68	2705	1336	161	0.19056	0.17711	0.19729	0	0.86427	0.77011	0.96996	0.80186	0.59962	1.0723	0.87569	0.79577	0.96364	0.00066891	0.99972	-0.17224	0.05063
rs9377675	6	105298572	A	G	0.99996	0.9999	4129.2	1944.8	229	0	4129.2	1944.8	229	0	1424.2	608.81	68	2705	1336	161	0.19061	0.17725	0.19729	0	0.86552	0.77123	0.97133	0.8022	0.59987	1.0728	0.87657	0.79658	0.96459	0.00069234	0.99973	-0.17176	0.050627
rs9486021	6	105282178	G	A	0.99996	0.99988	4223.1	1874.9	205	0	4223.1	1874.9	205	0	1458.1	585.87	56.996	2765	1289	148	0.18125	0.16655	0.1886	0	0.86186	0.76712	0.96831	0.73026	0.5345	0.9977	0.85973	0.7796	0.9481	0.00017635	0.99973	-0.19367	0.051636
rs7759427	6	105274546	T	C	0.99992	0.99981	4129.8	1944.2	229	0.001	4129.8	1944.2	229	0.001	1424.8	608.21	68	2705	1336	161	0.19056	0.17711	0.19729	0	0.8643	0.77013	0.96999	0.80186	0.59962	1.0723	0.87571	0.79579	0.96366	0.00067031	0.99973	-0.17221	0.050629
rs9322820	6	105274097	C	T	0.99992	0.99981	4129.8	1944.2	229	0	4129.8	1944.2	229	0	1424.8	608.21	68	2705	1336	161	0.19056	0.17711	0.19729	0	0.86431	0.77014	0.96999	0.80186	0.59962	1.0723	0.87571	0.79579	0.96366	0.00067046	0.99974	-0.17221	0.050629
rs2499666	6	105318576	A	G	0.99991	0.99985	1280.4	3127.5	1895.2	0	1280.4	3127.5	1895.2	0	386.22	1011.8	702.99	894.17	2115.7	1192.2	0.45123	0.42461	0.46454	0	1.1072	0.96171	1.2748	1.3652	1.1734	1.5884	1.1756	1.091	1.2668	1.3938e-05	0.99976	0.17377	0.039995
rs2486135	6	105282263	C	T	0.99999	0.99998	1284	3127.1	1891.9	0	1284	3127.1	1891.9	0	387	1016.1	697.95	897	2111	1194	0.45177	0.426	0.46466	0	1.1156	0.96913	1.2842	1.3549	1.1645	1.5764	1.1695	1.0854	1.2602	2.8643e-05	0.99997	0.16733	0.039992
rs2486138	6	105290223	G	A	1	0.99999	1284	3127	1892	0	1284	3127	1892	0	387	1016	697.98	897	2111	1194	0.45177	0.42599	0.46466	0	1.1156	0.9691	1.2842	1.3549	1.1645	1.5765	1.1696	1.0854	1.2602	2.8549e-05	0.99998	0.16735	0.039991
rs2499659	6	105286124	A	T	0.99999	0.99999	1284	3127	1892	0	1284	3127	1892	0	387	1016	697.97	897	2111	1194	0.45177	0.42599	0.46466	0	1.1156	0.96911	1.2842	1.3549	1.1645	1.5764	1.1695	1.0854	1.2602	2.8567e-05	0.99998	0.16735	0.039991
rs2486136	6	105285759	C	T	0.99999	0.99999	1284	3127	1892	0	1284	3127	1892	0	387	1016	697.97	897	2111	1194	0.45177	0.42599	0.46466	0	1.1156	0.96911	1.2842	1.3549	1.1645	1.5764	1.1695	1.0854	1.2602	2.857e-05	0.99998	0.16735	0.039991
rs2486140	6	105297642	G	C	1	1	1287	3128	1888	0	1287	3128	1888	0	389	1016	695.99	898	2112	1192	0.45233	0.42694	0.46502	0	1.1105	0.96492	1.2781	1.3479	1.1586	1.5681	1.1667	1.0828	1.2571	4.0406e-05	0.99999	0.16414	0.039984
rs12190394	6	105296150	G	A	1	0.99999	1284	3127	1892	0	1284	3127	1892	0	387	1016	697.99	897	2111	1194	0.45177	0.42599	0.46466	0	1.1156	0.9691	1.2842	1.3549	1.1646	1.5765	1.1696	1.0854	1.2602	2.8526e-05	0.99999	0.16736	0.039991
rs12203954	6	105295647	C	T	1	0.99999	1284	3127	1892	0	1284	3127	1892	0	387	1016	697.99	897	2111	1194	0.45177	0.42599	0.46466	0	1.1156	0.9691	1.2842	1.3549	1.1645	1.5765	1.1696	1.0854	1.2602	2.8529e-05	0.99999	0.16736	0.039991
rs12527608	6	105292547	T	C	1	0.99999	1284	3127	1892	0	1284	3127	1892	0	387	1016	697.98	897	2111	1194	0.45177	0.42599	0.46466	0	1.1156	0.9691	1.2842	1.3549	1.1645	1.5765	1.1696	1.0854	1.2602	2.8541e-05	0.99999	0.16736	0.039991
rs17065417	6	105406274	A	C	1	1	5122	1115	66	0	5122	1115	66	0	1785	299	17	3337	816	49	0.098921	0.079248	0.10876	0	0.68501	0.59289	0.79145	0.64859	0.37245	1.1295	0.70531	0.61851	0.80429	3.8676e-06	1	-0.30892	0.066889
rs2153127	6	105348544	T	C	1	1	1594	3220	1489	0	1594	3220	1489	0	492	1065	544	1102	2155	945	0.49167	0.51238	0.48132	0	1.1069	0.9728	1.2595	1.2894	1.1101	1.4977	1.1323	1.0515	1.2194	0.00015203	1	0.1525	0.040261
rs2499667	6	105319125	G	A	1	1	1281	3127	1895	0	1281	3127	1895	0	387	1011	703	894	2116	1192	0.45129	0.4248	0.46454	0	1.1037	0.95872	1.2707	1.3624	1.171	1.585	1.1747	1.0902	1.2658	1.5636e-05	1	0.17273	0.039987
rs6911031	6	105311616	C	T	1	1	4227	1871	205	0	4227	1871	205	0	1460	584	57	2767	1287	148	0.18095	0.16611	0.18836	0	0.85998	0.76538	0.96628	0.72991	0.53426	0.99722	0.85834	0.77827	0.94665	0.00017363	1	-0.19392	0.051648
rs2499663	6	105300570	C	T	1	1	1287	3128	1888	0	1287	3128	1888	0	389	1016	696	898	2112	1192	0.45232	0.42694	0.46502	0	1.1105	0.96491	1.2781	1.3479	1.1586	1.5681	1.1667	1.0828	1.2571	4.0357e-05	1	0.16415	0.039984
rs2486141	6	105299930	G	A	1	1	1287	3128	1888	0	1287	3128	1888	0	389	1016	696	898	2112	1192	0.45232	0.42694	0.46502	0	1.1105	0.96492	1.2781	1.3479	1.1586	1.5681	1.1667	1.0828	1.2571	4.0377e-05	1	0.16415	0.039984
rs4079063	6	105266118	A	G	1	1	1890	3129	1284	0	1890	3129	1284	0	696	1018	387	1194	2111	897	0.45193	0.42646	0.46466	0	0.82728	0.73395	0.93249	0.74014	0.6361	0.86119	0.85667	0.79504	0.92309	3.4908e-05	1	-0.16555	0.039998
[truncated: 1,623 more columns]
