# Supplementary material for: Common variants upstream of MLF1 at 3q25 and within CPZ at 4p16 associated with neuroblastoma
Source: PLoS Genet. 2017 May 18;13(5):e1006787. doi: 10.1371/journal.pgen.1006787 (PMC5456408; doi:10.1371/journal.pgen.1006787)
Supplement: S5 Table — (XLSX) [file pgen.1006787.s005.xlsx]

## Sheet: Sheet1
Table S5. SNPTEST results at 6q16-q21 NB susceptibility locus conditioned on rs72990858 in European American Discovery Cohort (2,101 cases; 4,202 controls)
rsid	Chromosome	Position	allele_A	allele_B	average_maximum_posterior_call	info	cohort_1_AA	cohort_1_AB	cohort_1_BB	cohort_1_NULL	all_AA	all_AB	all_BB	all_NULL	cases_AA	cases_AB	cases_BB	controls_AA	controls_AB	controls_BB	all_maf	cases_maf	controls_maf	missing_data_proportion	het_OR	het_OR_lower	het_OR_upper	hom_OR	hom_OR_lower	hom_OR_upper	all_OR	all_OR_lower	all_OR_upper	Phenotype_frequentist_add_Gender_C1_C2_C3_C4_C5_C6_C7_C8_C9_C10_C11_C12_C13_C14_C15_C16_C17_C18_C19_C20_score_pvalue	Phenotype_frequentist_add_Gender_C1_C2_C3_C4_C5_C6_C7_C8_C9_C10_C11_C12_C13_C14_C15_C16_C17_C18_C19_C20_score_info	Phenotype_frequentist_add_Gender_C1_C2_C3_C4_C5_C6_C7_C8_C9_C10_C11_C12_C13_C14_C15_C16_C17_C18_C19_C20_score_beta_1	Phenotype_frequentist_add_Gender_C1_C2_C3_C4_C5_C6_C7_C8_C9_C10_C11_C12_C13_C14_C15_C16_C17_C18_C19_C20_score_se_1
rs9399891	6	105004614	C	A	0.99949	0.99855	4817.2	1380.8	105	0	4817.2	1380.8	105	0	1598.1	468.94	34.001	3219.1	911.86	71	0.12619	0.12778	0.1254	0	1.0359	0.91285	1.1756	0.96467	0.6382	1.4582	1.0218	0.91423	1.142	9.71e-05	0.99829	0.24969	0.06406
rs7772424	6	105027703	G	A	0.99771	0.99215	4697	1482.1	123.93	0.002	4697	1482.1	123.93	0.002	1564.2	495.43	41.323	3132.7	986.67	82.603	0.13723	0.13757	0.13706	0	1.0056	0.8885	1.1381	1.0019	0.68627	1.4626	1.0043	0.90188	1.1184	5.9707e-05	0.99052	0.25453	0.063411
rs9377658	6	105029484	G	A	0.99863	0.99501	4696.5	1482.5	124.02	0	4696.5	1482.5	124.02	0	1564.4	494.97	41.588	3132.1	987.49	82.427	0.13727	0.13759	0.13712	0	1.0035	0.88663	1.1358	1.0101	0.69237	1.4737	1.004	0.90159	1.118	6.1376e-05	0.99421	0.25371	0.06331
rs9499884	6	105029853	C	T	0.99817	0.99348	4707	1474.1	121.99	0.004	4707	1474.1	121.99	0.004	1570.2	489.28	41.526	3136.8	984.77	80.46	0.13629	0.13621	0.13633	0	0.99255	0.87663	1.1238	1.031	0.70552	1.5067	0.99896	0.89674	1.1128	9.4528e-05	0.99227	0.2482	0.063571
rs9499885	6	105029891	G	A	0.99817	0.99348	4707	1474.1	121.99	0.004	4707	1474.1	121.99	0.004	1570.2	489.28	41.527	3136.8	984.77	80.46	0.13629	0.13621	0.13633	0	0.99255	0.87663	1.1238	1.0311	0.70554	1.5067	0.99897	0.89675	1.1128	9.4522e-05	0.99228	0.2482	0.06357
rs9386423	6	105030133	T	G	0.99865	0.99509	4696.5	1482.5	124.02	0.001	4696.5	1482.5	124.02	0.001	1564.4	494.98	41.594	3132.1	987.51	82.423	0.13728	0.13759	0.13712	0	1.0035	0.88663	1.1358	1.0103	0.69251	1.474	1.004	0.90162	1.118	6.1209e-05	0.99431	0.25374	0.063307
rs9485990	6	105032279	A	G	0.99873	0.99536	4696.4	1482.6	124.02	0.001	4696.4	1482.6	124.02	0.001	1564.4	495	41.616	3132	987.61	82.404	0.13729	0.13761	0.13713	0	1.0035	0.88658	1.1357	1.0111	0.69308	1.475	1.0041	0.90169	1.1181	6.0806e-05	0.99462	0.2538	0.063298
rs9404564	6	105033904	C	T	0.99882	0.99565	4691.4	1487.6	124.02	0.001	4691.4	1487.6	124.02	0.001	1561.3	498.01	41.64	3130	989.6	82.376	0.13768	0.13834	0.13736	0	1.0089	0.89153	1.1416	1.0133	0.69466	1.4782	1.0083	0.90563	1.1226	4.3096e-05	0.99497	0.25855	0.063211
rs9391213	6	105039934	T	C	0.99915	0.9968	4696.7	1482.3	123.97	0.001	4696.7	1482.3	123.97	0.001	1564.2	495.05	41.724	3132.5	987.27	82.247	0.13726	0.13767	0.13705	0	1.0042	0.8872	1.1365	1.0159	0.69652	1.4818	1.0053	0.90276	1.1194	5.4961e-05	0.99635	0.25514	0.063256
rs9391214	6	105042497	T	C	0.99921	0.99706	4696.8	1482.3	123.96	0.003	4696.8	1482.3	123.96	0.003	1564.2	495.05	41.741	3132.6	987.2	82.22	0.13725	0.13768	0.13703	0	1.0043	0.88731	1.1367	1.0167	0.69708	1.4829	1.0055	0.90294	1.1196	5.4052e-05	0.99666	0.25536	0.063249
rs9499888	6	105043001	T	A	0.99922	0.99711	4696.8	1482.2	123.96	0.001	4696.8	1482.2	123.96	0.001	1564.2	495.05	41.744	3132.6	987.19	82.214	0.13725	0.13768	0.13703	0	1.0043	0.88733	1.1367	1.0169	0.69719	1.4831	1.0055	0.90298	1.1197	5.3872e-05	0.99672	0.2554	0.063247
rs9404565	6	105048784	G	A	0.99955	0.99829	4697.1	1482	123.92	0.002	4697.1	1482	123.92	0.002	1564.1	495.08	41.816	3133	986.92	82.106	0.13722	0.13772	0.13697	0	1.0048	0.88777	1.1373	1.0201	0.69953	1.4877	1.0063	0.90372	1.1206	5.0338e-05	0.99808	0.25627	0.063213
rs9391215	6	105049910	G	C	0.99973	0.99896	4697.2	1481.9	123.9	0	4697.2	1481.9	123.9	0	1564.1	495.1	41.851	3133.2	986.79	82.051	0.13721	0.13774	0.13695	0	1.0051	0.88801	1.1376	1.0218	0.7007	1.49	1.0068	0.90411	1.1211	4.8616e-05	0.99883	0.2567	0.063193
rs9404566	6	105054542	T	C	0.99989	0.99963	4697.3	1481.8	123.88	0.001	4697.3	1481.8	123.88	0.001	1564	495.11	41.881	3133.3	986.66	81.998	0.1372	0.13776	0.13692	0	1.0053	0.88823	1.1379	1.0233	0.70174	1.4921	1.0071	0.90446	1.1215	4.7115e-05	0.99958	0.25709	0.063175
rs9399892	6	105055044	C	T	0.99991	0.9997	4697.4	1481.8	123.88	0	4697.4	1481.8	123.88	0	1564	495.11	41.885	3133.4	986.65	81.993	0.1372	0.13776	0.13691	0	1.0053	0.88825	1.1379	1.0234	0.70187	1.4923	1.0072	0.9045	1.1215	4.6961e-05	0.99966	0.25713	0.063172
rs9391216	6	105057115	T	A	0.99988	0.99959	4697.3	1481.8	123.87	0.001	4697.3	1481.8	123.87	0.001	1564	495.1	41.883	3133.3	986.69	81.99	0.1372	0.13776	0.13692	0	1.0052	0.88816	1.1378	1.0234	0.70184	1.4923	1.0071	0.90442	1.1215	4.7179e-05	0.99956	0.25708	0.063177
rs6931261	6	105057791	A	C	0.99985	0.99947	4697.2	1481.9	123.87	0	4697.2	1481.9	123.87	0	1564	495.09	41.877	3133.2	986.81	81.989	0.13721	0.13775	0.13693	0	1.0051	0.888	1.1376	1.0232	0.7017	1.492	1.007	0.90428	1.1213	4.779e-05	0.99945	0.2569	0.06318
rs6909870	6	105058198	C	T	0.99974	0.999	4699.7	1479.5	123.83	0.002	4699.7	1479.5	123.83	0.002	1566.2	492.91	41.857	3133.5	986.55	81.969	0.13701	0.13723	0.1369	0	0.99959	0.88305	1.1315	1.0216	0.70056	1.4898	1.0028	0.90043	1.1168	6.7153e-05	0.99884	0.25211	0.063248
rs9499894	6	105059335	A	G	0.9997	0.99892	4696.7	1482.4	123.84	0.001	4696.7	1482.4	123.84	0.001	1564.1	495.05	41.858	3132.6	987.38	81.979	0.13724	0.13774	0.137	0	1.0042	0.88723	1.1366	1.0226	0.70127	1.4913	1.0062	0.90365	1.1205	5.0659e-05	0.99898	0.25609	0.063192
rs6920587	6	105060188	G	A	0.99957	0.9985	4696.3	1482.9	123.82	0	4696.3	1482.9	123.82	0	1564.1	495.02	41.847	3132.1	987.9	81.97	0.13728	0.13772	0.13706	0	1.0034	0.88654	1.1357	1.0223	0.701	1.4908	1.0056	0.9031	1.1198	5.3331e-05	0.9986	0.25536	0.0632
rs7771800	6	105060930	G	T	0.99939	0.99805	4695.6	1483.6	123.78	0.002	4695.6	1483.6	123.78	0.002	1564.2	494.98	41.823	3131.4	988.59	81.962	0.13733	0.1377	0.13714	0	1.0024	0.88563	1.1345	1.0215	0.70043	1.4899	1.0048	0.90233	1.1188	5.7303e-05	0.99818	0.25433	0.06321
rs7762301	6	105066276	C	T	0.99854	0.99511	4692.1	1487.5	123.45	0.003	4692.1	1487.5	123.45	0.003	1564.1	495.28	41.649	3128	992.2	81.796	0.13758	0.13769	0.13753	0	0.9983	0.8821	1.1298	1.0183	0.69778	1.4861	1.0014	0.89931	1.115	7.3438e-05	0.99465	0.25106	0.063319
rs34103875	6	105141136	C	G	0.98773	0.96445	4487.4	1656.8	158.77	0.012	4487.4	1656.8	158.77	0.012	1548.3	513.58	39.129	2939.1	1143.2	119.64	0.15662	0.14085	0.16451	0	0.8528	0.75565	0.96244	0.62086	0.4305	0.8954	0.83261	0.75014	0.92416	5.7833e-06	0.96352	-0.24067	0.053078
rs36028413	6	105141145	C	G	0.98815	0.9653	4488.7	1656.3	157.92	0.014	4488.7	1656.3	157.92	0.014	1548.7	513.15	39.133	2940	1143.2	118.78	0.15645	0.14075	0.1643	0	0.85215	0.75505	0.96173	0.62541	0.43352	0.90223	0.83319	0.75063	0.92483	6.2489e-06	0.96423	-0.23989	0.053098
rs111815632	6	105143369	AGT	A	0.99961	0.99868	4496.9	1644.3	161.84	0.004	4496.9	1644.3	161.84	0.004	1555.9	506.15	38.984	2941	1138.1	122.85	0.15611	0.13901	0.16466	0	0.84067	0.74456	0.94919	0.59983	0.41619	0.86449	0.81906	0.73765	0.90947	1.8049e-06	0.99886	-0.24868	0.052089
rs111663997	6	105143583	G	A	0.99968	0.99896	4496.9	1644.3	161.85	0.008	4496.9	1644.3	161.85	0.008	1555.9	506.15	38.99	2941	1138.1	122.86	0.15611	0.13901	0.16466	0	0.84068	0.74456	0.9492	0.59989	0.41625	0.86456	0.81908	0.73766	0.90948	1.8123e-06	0.99915	-0.2486	0.052082
rs11968378	6	105143957	C	T	1	1	4498	1642	163	0	4498	1642	163	0	1556	506	39	2942	1136	124	0.15612	0.13898	0.16468	0	0.84218	0.74587	0.95093	0.59467	0.4128	0.85667	0.81874	0.73735	0.90911	1.7874e-06	1	-0.24846	0.052023
rs1014289	6	105144936	A	G	0.99875	0.99572	4502.3	1639.8	160.92	0.005	4502.3	1639.8	160.92	0.005	1556.9	505.44	38.627	2945.4	1134.3	122.3	0.15561	0.13867	0.16408	0	0.84294	0.74651	0.95183	0.59751	0.41399	0.86239	0.82021	0.73859	0.91085	2.0731e-06	0.99629	-0.24784	0.052219
rs1014288	6	105144949	C	T	0.99875	0.99572	4502.3	1639.8	160.92	0.005	4502.3	1639.8	160.92	0.005	1556.9	505.43	38.627	2945.4	1134.3	122.3	0.15561	0.13867	0.16408	0	0.84292	0.74649	0.9518	0.59751	0.41399	0.86238	0.82019	0.73857	0.91083	2.0689e-06	0.9963	-0.24786	0.052219
rs1014287	6	105144954	A	G	0.99875	0.99571	4502.3	1639.8	160.92	0.006	4502.3	1639.8	160.92	0.006	1556.9	505.44	38.627	2945.4	1134.3	122.29	0.15561	0.13867	0.16408	0	0.84294	0.74651	0.95183	0.59752	0.414	0.8624	0.82021	0.73859	0.91085	2.0731e-06	0.99629	-0.24784	0.052219
rs11964017	6	105145114	G	A	0.99967	0.99903	4496.5	1644.7	161.87	0.001	4496.5	1644.7	161.87	0.001	1555.7	506.31	39	2940.8	1138.4	122.87	0.15615	0.13906	0.1647	0	0.84076	0.74464	0.94928	0.6	0.41633	0.86468	0.81917	0.73775	0.90957	1.8281e-06	0.99928	-0.24848	0.052075
rs56178172	6	105145346	T	C	0.99964	0.99896	4496.4	1644.8	161.88	0	4496.4	1644.8	161.88	0	1555.7	506.34	39	2940.7	1138.4	122.88	0.15616	0.13906	0.1647	0	0.84078	0.74466	0.9493	0.59998	0.41632	0.86465	0.81918	0.73776	0.90958	1.8286e-06	0.99922	-0.24848	0.052076
rs1551482	6	105145749	G	A	0.9996	0.99885	4496.2	1644.9	161.88	0	4496.2	1644.9	161.88	0	1555.6	506.41	39	2940.6	1138.5	122.88	0.15617	0.13908	0.16472	0	0.84083	0.74471	0.94935	0.59996	0.41631	0.86463	0.81922	0.7378	0.90962	1.8334e-06	0.99913	-0.24846	0.052077
rs13218030	6	105146806	G	A	0.99947	0.99863	4495.8	1645.3	161.89	0	4495.8	1645.3	161.89	0	1555.5	506.55	39	2940.4	1138.8	122.89	0.1562	0.13911	0.16475	0	0.84088	0.74477	0.9494	0.5999	0.41627	0.86453	0.81925	0.73783	0.90965	1.8343e-06	0.99895	-0.24846	0.052079
rs11962123	6	105149390	C	T	0.99938	0.99859	4494.2	1646.9	161.94	0.001	4494.2	1646.9	161.94	0.001	1554.8	507.23	39	2939.4	1139.7	122.94	0.15634	0.13927	0.16487	0	0.84143	0.74528	0.94997	0.59973	0.41616	0.86428	0.81964	0.73822	0.91004	1.8976e-06	0.99889	-0.24806	0.052069
rs11962698	6	105149965	C	T	0.99946	0.99866	4493.9	1647.2	161.95	0	4493.9	1647.2	161.95	0	1554.7	507.33	39	2939.2	1139.8	122.95	0.15636	0.1393	0.16489	0	0.84148	0.74534	0.95003	0.59969	0.41613	0.86422	0.81968	0.73826	0.91008	1.905e-06	0.99895	-0.248	0.052066
rs13200852	6	105150154	G	A	0.99884	0.99678	4487	1652.4	163.54	0.002	4487	1652.4	163.54	0.002	1552.9	508.62	39.452	2934.1	1143.8	124.09	0.15703	0.13982	0.16564	0	0.84016	0.74424	0.94843	0.60069	0.41763	0.86399	0.81881	0.73761	0.90896	1.6414e-06	0.99701	-0.24934	0.052019
rs13212142	6	105150619	G	A	0.99951	0.99863	4498.7	1642.3	161.93	0.002	4498.7	1642.3	161.93	0.002	1556.6	505.37	39	2942.1	1137	122.93	0.15597	0.13883	0.16455	0	0.84009	0.744	0.94859	0.5996	0.41607	0.86409	0.81853	0.73713	0.90892	1.7658e-06	0.99888	-0.24892	0.052092
rs34407924	6	105151734	T	TA	0.99971	0.99911	4493.1	1647.9	161.97	0	4493.1	1647.9	161.97	0	1554.4	507.63	39	2938.7	1140.3	122.97	0.15643	0.13937	0.16495	0	0.84165	0.7455	0.95019	0.59959	0.41606	0.86406	0.81979	0.73838	0.91019	1.9321e-06	0.99929	-0.24778	0.052051
rs12333019	6	105151934	G	A	0.99974	0.99917	4493	1648	161.98	0.001	4493	1648	161.98	0.001	1554.3	507.67	39	2938.7	1140.4	122.98	0.15643	0.13938	0.16496	0	0.84167	0.74552	0.95022	0.59957	0.41605	0.86404	0.81981	0.73839	0.9102	1.936e-06	0.99935	-0.24775	0.052049
rs9499926	6	105153522	A	T	0.99994	0.99981	4492.3	1648.7	162	0.001	4492.3	1648.7	162	0.001	1554.1	507.91	39	2938.2	1140.8	123	0.15649	0.13944	0.16501	0	0.8418	0.74565	0.95034	0.59949	0.416	0.86391	0.8199	0.73849	0.91029	1.9625e-06	0.99983	-0.24753	0.052031
rs9499927	6	105153614	T	C	1	1	4492	1649	162	0	4492	1649	162	0	1554	508	39	2938	1141	123	0.15651	0.13946	0.16504	0	0.84174	0.7456	0.95028	0.59946	0.41598	0.86387	0.81987	0.73846	0.91025	1.9536e-06	1	-0.24754	0.052025
rs78880136	6	105153814	C	T	0.99989	0.99961	4497.4	1643.6	161.99	0.002	4497.4	1643.6	161.99	0.002	1556.1	505.87	39.001	2941.3	1137.7	122.99	0.15608	0.13895	0.16465	0	0.84039	0.7443	0.9489	0.59936	0.41591	0.86373	0.81872	0.73733	0.9091	1.8127e-06	0.99963	-0.24851	0.052062
rs9499928	6	105153845	A	G	0.99993	0.99975	4492.3	1648.7	162.02	0	4492.3	1648.7	162.02	0	1554.1	507.94	39.001	2938.2	1140.8	123.02	0.15649	0.13944	0.16502	0	0.84184	0.74569	0.9504	0.59941	0.41595	0.86379	0.81991	0.7385	0.9103	1.9648e-06	0.99977	-0.24752	0.052032
rs11961840	6	105154106	C	T	0.9999	0.99965	4492.2	1648.7	162.04	0	4492.2	1648.7	162.04	0	1554	507.96	39.004	2938.2	1140.8	123.04	0.1565	0.13945	0.16502	0	0.84188	0.74573	0.95044	0.59937	0.41593	0.86372	0.81993	0.73852	0.91032	1.9669e-06	0.99968	-0.24751	0.052033
rs13204145	6	105155618	C	G	0.99974	0.99909	4492.1	1648.7	162.15	0.001	4492.1	1648.7	162.15	0.001	1553.9	508.05	39.011	2938.2	1140.7	123.14	0.15652	0.13947	0.16504	0	0.84213	0.74595	0.95071	0.599	0.41569	0.86313	0.82	0.73859	0.91039	1.9754e-06	0.99918	-0.2475	0.052041
rs13204440	6	105155869	C	T	0.99962	0.99872	4488.5	1652.4	162.17	0	4488.5	1652.4	162.17	0	1553.1	508.85	39.013	2935.3	1143.5	123.16	0.15681	0.13966	0.16538	0	0.84097	0.74497	0.94934	0.59868	0.41548	0.86267	0.81927	0.73798	0.90952	1.9929e-06	0.99868	-0.24731	0.05202
rs9499929	6	105156454	C	T	0.99967	0.99887	4492	1648.8	162.2	0	4492	1648.8	162.2	0	1553.9	508.08	39.015	2938.1	1140.7	123.18	0.15652	0.13948	0.16504	0	0.84223	0.74603	0.95082	0.59887	0.41562	0.86292	0.82003	0.73862	0.91042	1.9795e-06	0.99898	-0.2475	0.052044
rs9499930	6	105156962	T	C	0.99964	0.99877	4492	1648.8	162.26	0.001	4492	1648.8	162.26	0.001	1553.8	508.16	39.019	2938.1	1140.6	123.24	0.15654	0.13951	0.16505	0	0.84243	0.74622	0.95105	0.59869	0.4155	0.86263	0.82013	0.7387	0.91052	1.9988e-06	0.99893	-0.24739	0.052043
rs35520712	6	105157820	G	A	0.99958	0.99858	4491.9	1648.8	162.3	0	4491.9	1648.8	162.3	0	1553.8	508.2	39.021	2938.1	1140.6	123.28	0.15654	0.13951	0.16506	0	0.84252	0.7463	0.95115	0.59854	0.41541	0.86241	0.82015	0.73873	0.91055	2.002e-06	0.99876	-0.24738	0.052045
rs113739197	6	105159448	A	ATAAGT	0.99748	0.9923	4505.2	1637.6	160.19	0.003	4505.2	1637.6	160.19	0.003	1559.1	503.58	38.348	2946.1	1134.1	121.84	0.15532	0.1381	0.16394	0	0.83909	0.74303	0.94758	0.59476	0.41162	0.8594	0.8171	0.73569	0.90752	1.4802e-06	0.99255	-0.25204	0.052356
rs9486001	6	105161269	T	C	0.99817	0.99577	4487.7	1650.5	164.79	0	4487.7	1650.5	164.79	0	1550.2	510.85	39.921	2937.5	1139.6	124.87	0.15707	0.14057	0.16532	0	0.84939	0.75247	0.95878	0.60579	0.42195	0.86971	0.82581	0.74401	0.9166	3.671e-06	0.99629	-0.24067	0.05199
rs12333128	6	105162409	T	C	0.99933	0.99789	4485	1651.8	166.18	0	4485	1651.8	166.18	0	1549	511.47	40.52	2936	1140.3	125.66	0.1574	0.14101	0.16559	0	0.85015	0.75318	0.95961	0.61118	0.42666	0.87549	0.82715	0.7453	0.91798	4.388e-06	0.99789	-0.23823	0.051879
rs12110767	6	105162835	C	T	0.99995	0.99983	4485	1652	165.97	0	4485	1652	165.97	0	1549	511.97	40.001	2936	1140	125.97	0.15738	0.14088	0.16563	0	0.8512	0.75413	0.96077	0.60187	0.41949	0.86354	0.82606	0.7443	0.91679	4.0252e-06	0.99985	-0.23896	0.051835
rs2400050	6	105164035	G	A	0.99999	0.99995	4485	1652	165.99	0	4485	1652	165.99	0	1549	511.99	40	2936	1140	125.99	0.15738	0.14088	0.16563	0	0.85125	0.75417	0.96083	0.60176	0.41941	0.86338	0.82607	0.74431	0.9168	4.0356e-06	0.99995	-0.23892	0.051831
rs6911445	6	105164500	G	A	1	1	4485	1652	166	0	4485	1652	166	0	1549	512	40	2936	1140	126	0.15739	0.14089	0.16564	0	0.85127	0.75419	0.96085	0.60172	0.41939	0.86332	0.82607	0.74431	0.91681	4.0408e-06	1	-0.2389	0.051829
rs9499933	6	105164537	C	T	1	1	4485	1652	166	0	4485	1652	166	0	1549	512	40	2936	1140	126	0.15739	0.14089	0.16564	0	0.85127	0.75419	0.96085	0.60172	0.41939	0.86332	0.82607	0.74431	0.91681	4.0408e-06	1	-0.2389	0.051829
rs9499934	6	105164613	C	T	1	1	4485	1652	166	0	4485	1652	166	0	1549	512	40	2936	1140	126	0.15739	0.14089	0.16564	0	0.85127	0.75419	0.96085	0.60172	0.41939	0.86332	0.82607	0.74431	0.91681	4.0408e-06	1	-0.2389	0.051829
rs9499935	6	105165049	T	C	0.99999	0.99996	4485.1	1652	165.99	0.002	4485.1	1652	165.99	0.002	1549	511.98	40	2936	1140	125.99	0.15738	0.14088	0.16563	0	0.85126	0.75418	0.96084	0.60175	0.41941	0.86336	0.82607	0.74431	0.9168	4.0385e-06	0.99996	-0.23891	0.051831
rs6571200	6	105165882	A	C	0.99902	0.99734	4496.8	1641.6	164.61	0.001	4496.8	1641.6	164.61	0.001	1553.7	507.28	40.016	2943.1	1134.3	124.6	0.15634	0.13977	0.16463	0	0.84712	0.75028	0.95646	0.60835	0.42384	0.87319	0.82448	0.74264	0.91533	3.4618e-06	0.99713	-0.24145	0.052021
rs6903533	6	105166180	A	T	0.99903	0.99735	4496.8	1641.6	164.61	0.001	4496.8	1641.6	164.61	0.001	1553.7	507.27	40.016	2943.1	1134.3	124.59	0.15634	0.13977	0.16462	0	0.8471	0.75026	0.95644	0.60837	0.42385	0.87322	0.82447	0.74264	0.91533	3.4605e-06	0.99714	-0.24145	0.052021
rs9499937	6	105167260	C	T	0.99905	0.99738	4496.9	1641.5	164.6	0	4496.9	1641.5	164.6	0	1553.8	507.22	40.017	2943.2	1134.3	124.58	0.15633	0.13976	0.16462	0	0.84706	0.75022	0.9564	0.60845	0.4239	0.87333	0.82446	0.74262	0.91531	3.4573e-06	0.99716	-0.24146	0.052022
rs9499938	6	105167696	T	C	0.9992	0.99764	4497.8	1640.7	164.49	0	4497.8	1640.7	164.49	0	1554.1	506.87	40.018	2943.7	1133.8	124.48	0.15625	0.13967	0.16454	0	0.84675	0.74993	0.95607	0.60895	0.42424	0.87407	0.82434	0.74249	0.9152	3.4356e-06	0.99743	-0.24154	0.052023
rs9486004	6	105168596	G	A	0.99967	0.99885	4501.3	1637.5	164.19	0.001	4501.3	1637.5	164.19	0.001	1554.3	506.75	39.996	2947	1130.8	124.19	0.15595	0.13963	0.16411	0	0.8497	0.75251	0.95943	0.61065	0.42535	0.87667	0.82665	0.74454	0.9178	4.5519e-06	0.99878	-0.23848	0.052019
rs7767318	6	105170052	T	C	0.99987	0.99952	4502.4	1636.5	164.05	0.001	4502.4	1636.5	164.05	0.001	1554.7	506.27	39.996	2947.7	1130.3	124.06	0.15585	0.13952	0.16401	0	0.84925	0.75209	0.95896	0.61126	0.42576	0.87759	0.82646	0.74435	0.91762	4.5143e-06	0.99949	-0.23854	0.052012
rs13217175	6	105172747	A	G	0.99982	0.9994	4510.1	1629.3	163.62	0.002	4510.1	1629.3	163.62	0.002	1559.2	502.21	39.625	2950.9	1127.1	124	0.15521	0.13838	0.16362	0	0.84334	0.74667	0.95254	0.6048	0.42074	0.8694	0.82094	0.73918	0.91176	2.6809e-06	0.99912	-0.24444	0.052076
rs7755772	6	105173534	T	C	0.99981	0.99937	4510.1	1629.3	163.62	0.003	4510.1	1629.3	163.62	0.003	1559.2	502.19	39.626	2950.9	1127.1	124	0.15521	0.13837	0.16363	0	0.84324	0.74658	0.95242	0.60482	0.42075	0.86942	0.82088	0.73912	0.91169	2.6615e-06	0.99912	-0.24452	0.052076
rs7774512	6	105173814	C	T	0.99994	0.99977	4502.8	1636.2	164.01	0.001	4502.8	1636.2	164.01	0.001	1554.9	506.11	39.996	2947.9	1130.1	124.01	0.15581	0.13948	0.16398	0	0.8491	0.75195	0.9588	0.61147	0.4259	0.87789	0.82639	0.74428	0.91755	4.501e-06	0.99975	-0.23855	0.052009
rs73770951	6	105174582	C	T	0.99994	0.99978	4502.8	1636.2	164	0.002	4502.8	1636.2	164	0.002	1554.9	506.1	39.996	2947.9	1130.1	124.01	0.15581	0.13948	0.16398	0	0.84909	0.75194	0.95879	0.61147	0.4259	0.87791	0.82638	0.74428	0.91755	4.5006e-06	0.99976	-0.23856	0.052009
rs201000263	6	105175249	AAT	A	0.99801	0.99345	4503.8	1635.5	163.66	0.006	4503.8	1635.5	163.66	0.006	1557	504.12	39.909	2946.8	1131.4	123.76	0.15571	0.13897	0.16408	0	0.8433	0.74675	0.95235	0.61036	0.42496	0.87663	0.82224	0.74047	0.91305	2.6506e-06	0.99368	-0.24509	0.052189
rs13199625	6	105175708	A	T	0.99904	0.99701	4513.1	1627.1	162.85	0.003	4513.1	1627.1	162.85	0.003	1559.7	502.21	39.065	2953.4	1124.8	123.79	0.15491	0.13811	0.16331	0	0.84541	0.74848	0.95489	0.59756	0.41487	0.86069	0.821	0.73917	0.9119	2.6694e-06	0.99648	-0.24502	0.05219
rs12526516	6	105178700	T	A	0.99996	0.99983	4502.9	1636.1	164	0.001	4502.9	1636.1	164	0.001	1554.9	506.07	39.996	2948	1130	124	0.1558	0.13947	0.16397	0	0.84905	0.75191	0.95875	0.61152	0.42593	0.87797	0.82637	0.74426	0.91753	4.4964e-06	0.99982	-0.23856	0.052008
rs12526658	6	105179848	A	G	0.99996	0.99986	4503	1636.1	163.99	0.002	4503	1636.1	163.99	0.002	1555	506.05	39.996	2948	1130	124	0.1558	0.13947	0.16397	0	0.84904	0.75189	0.95874	0.61154	0.42594	0.878	0.82636	0.74425	0.91753	4.496e-06	0.99984	-0.23856	0.052008
rs12524893	6	105180144	C	T	0.99996	0.99987	4503	1636	163.99	0.003	4503	1636	163.99	0.003	1555	506.05	39.996	2948	1130	123.99	0.1558	0.13947	0.16397	0	0.84903	0.75189	0.95873	0.61155	0.42595	0.87801	0.82636	0.74425	0.91753	4.4954e-06	0.99986	-0.23856	0.052008
rs11156414	6	105180643	G	T	0.99996	0.99987	4503	1636	163.99	0.003	4503	1636	163.99	0.003	1555	506.05	39.996	2948	1130	123.99	0.1558	0.13947	0.16397	0	0.84903	0.75189	0.95873	0.61155	0.42595	0.87801	0.82636	0.74425	0.91753	4.4954e-06	0.99986	-0.23856	0.052008
rs78489856	6	105182889	A	G	0.9999	0.9997	4510	1629.3	163.67	0.005	4510	1629.3	163.67	0.005	1559	502.34	39.683	2951	1127	123.99	0.15522	0.13844	0.16361	0	0.84377	0.74705	0.95301	0.60585	0.42154	0.87074	0.82143	0.73963	0.91229	2.8363e-06	0.99956	-0.24378	0.052063
rs9499940	6	105183959	T	C	0.99997	0.99988	4503	1636	163.99	0.001	4503	1636	163.99	0.001	1555	506.03	39.995	2948	1130	123.99	0.1558	0.13946	0.16397	0	0.84902	0.75187	0.95871	0.61153	0.42594	0.878	0.82634	0.74423	0.91751	4.4883e-06	0.99987	-0.23858	0.052008
rs146602209	6	105185615	G	A	0.99997	0.99988	4503	1636	163.99	0	4503	1636	163.99	0	1555	506.02	39.995	2948	1130	123.99	0.1558	0.13946	0.16396	0	0.849	0.75186	0.95869	0.61153	0.42594	0.87799	0.82633	0.74422	0.9175	4.4823e-06	0.99987	-0.23859	0.052008
rs112774848	6	105190747	T	C	0.99962	0.99881	4507.7	1632.6	162.67	0.001	4507.7	1632.6	162.67	0.001	1557.2	504.01	39.808	2950.5	1128.6	122.86	0.15532	0.13889	0.16353	0	0.84616	0.74925	0.95561	0.61393	0.42717	0.88232	0.82502	0.74292	0.91619	3.8523e-06	0.99893	-0.24071	0.052111
rs149055492	6	105191059	G	A	0.99996	0.99986	4503.1	1635.9	163.98	0.001	4503.1	1635.9	163.98	0.001	1555	505.98	39.993	2948.1	1130	123.99	0.15579	0.13945	0.16396	0	0.84892	0.75178	0.9586	0.6115	0.42591	0.87795	0.82627	0.74416	0.91743	4.4521e-06	0.99984	-0.23867	0.052009
rs9499944	6	105191387	C	A	0.99996	0.99986	4503.1	1635.9	163.98	0	4503.1	1635.9	163.98	0	1555	505.97	39.993	2948.1	1130	123.99	0.15579	0.13945	0.16396	0	0.84892	0.75178	0.9586	0.6115	0.42591	0.87795	0.82627	0.74416	0.91743	4.4518e-06	0.99984	-0.23867	0.052009
rs200152839	6	105191697	CAAATATTA	C	0.99912	0.99752	4507.6	1632.2	163.15	0	4507.6	1632.2	163.15	0	1556.1	504.86	39.993	2951.5	1127.3	123.16	0.15536	0.13918	0.16345	0	0.84939	0.75213	0.95922	0.61589	0.42885	0.88451	0.8275	0.7452	0.91889	5.1291e-06	0.99783	-0.23762	0.052116
rs147797234	6	105192107	TAAC	T	0.99992	0.99971	4503.3	1635.8	163.93	0.002	4503.3	1635.8	163.93	0.002	1555.1	505.88	39.993	2948.1	1129.9	123.93	0.15577	0.13943	0.16394	0	0.84876	0.75164	0.95843	0.61176	0.42609	0.87835	0.82622	0.74411	0.91738	4.4277e-06	0.99968	-0.23877	0.052016
rs9499945	6	105194178	G	T	0.99916	0.9972	4499.9	1638.3	164.77	0	4499.9	1638.3	164.77	0	1553.6	507	40.433	2946.3	1131.3	124.33	0.15611	0.1399	0.16421	0	0.8499	0.7527	0.95965	0.61673	0.43023	0.88409	0.8279	0.74572	0.91913	5.0462e-06	0.99706	-0.23743	0.052035
rs55692908	6	105194780	T	G	0.99991	0.99969	4510.1	1629.1	163.71	0.004	4510.1	1629.1	163.71	0.004	1559.1	502.22	39.72	2951.1	1126.9	123.99	0.15521	0.13843	0.1636	0	0.84358	0.74688	0.95281	0.6064	0.42198	0.87142	0.8214	0.7396	0.91226	2.828e-06	0.99956	-0.2438	0.052062
rs13220098	6	105195403	G	A	0.99977	0.99928	4511.9	1627.5	163.56	0.004	4511.9	1627.5	163.56	0.004	1559.8	501.56	39.661	2952.1	1126	123.9	0.15506	0.13824	0.16347	0	0.84309	0.7464	0.95229	0.60587	0.42151	0.87085	0.82093	0.73913	0.91178	2.7114e-06	0.99887	-0.24441	0.052095
rs9499946	6	105197959	G	C	0.99995	0.99982	4503.2	1635.8	163.98	0	4503.2	1635.8	163.98	0	1555.1	505.9	39.992	2948.1	1129.9	123.99	0.15578	0.13943	0.16396	0	0.84878	0.75166	0.95845	0.61147	0.42589	0.87792	0.82617	0.74407	0.91732	4.4043e-06	0.99978	-0.2388	0.052011
rs7770809	6	105198070	C	T	0.99994	0.9998	4504.3	1634.8	163.97	0	4504.3	1634.8	163.97	0	1555.1	505.87	39.991	2949.1	1128.9	123.98	0.1557	0.13942	0.16383	0	0.84979	0.75254	0.9596	0.61169	0.42604	0.87824	0.82686	0.74469	0.9181	4.786e-06	0.99976	-0.23793	0.052018
rs11293496	6	105198113	AC	A	0.99994	0.9998	4504.3	1634.8	163.97	0	4504.3	1634.8	163.97	0	1555.1	505.87	39.991	2949.1	1128.9	123.98	0.1557	0.13942	0.16383	0	0.84978	0.75254	0.9596	0.61169	0.42604	0.87824	0.82686	0.74468	0.9181	4.7851e-06	0.99976	-0.23793	0.052018
rs55772282	6	105198124	T	G	0.99994	0.9998	4504.3	1634.8	163.97	0	4504.3	1634.8	163.97	0	1555.1	505.87	39.991	2949.1	1128.9	123.98	0.1557	0.13942	0.16383	0	0.84979	0.75254	0.9596	0.61169	0.42604	0.87824	0.82686	0.74469	0.9181	4.7858e-06	0.99976	-0.23793	0.052018
rs7752614	6	105198267	A	G	0.99994	0.99979	4504.3	1634.8	163.97	0	4504.3	1634.8	163.97	0	1555.1	505.87	39.991	2949.1	1128.9	123.98	0.1557	0.13942	0.16383	0	0.84977	0.75253	0.95958	0.61169	0.42604	0.87823	0.82685	0.74468	0.91809	4.7801e-06	0.99975	-0.23794	0.052018
rs7775573	6	105198608	C	T	0.99994	0.99978	4504.3	1634.7	163.97	0.001	4504.3	1634.7	163.97	0.001	1555.2	505.85	39.991	2949.1	1128.9	123.98	0.15569	0.13942	0.16383	0	0.84976	0.75251	0.95957	0.61167	0.42603	0.87821	0.82684	0.74466	0.91808	4.7731e-06	0.99974	-0.23796	0.052018
rs6940522	6	105198818	G	A	1	1	4630	1530	143	0	4630	1530	143	0	1596	468	37	3034	1062	106	0.14406	0.12899	0.15159	0	0.83773	0.73967	0.94879	0.66356	0.45418	0.96947	0.82878	0.74384	0.92342	1.4974e-05	1	-0.23193	0.053575
rs34343561	6	105201101	C	T	0.99993	0.99975	4504.2	1634.9	163.98	0.001	4504.2	1634.9	163.98	0.001	1555.1	505.88	39.991	2949	1129	123.99	0.15571	0.13943	0.16384	0	0.84973	0.75249	0.95953	0.61165	0.42602	0.87818	0.82682	0.74465	0.91805	4.7682e-06	0.99972	-0.23797	0.052018
rs113079974	6	105202043	A	ACTAT	0.99909	0.99741	4508.6	1631.2	163.15	0.004	4508.6	1631.2	163.15	0.004	1556.2	504.79	39.992	2952.4	1126.4	123.16	0.15528	0.13917	0.16334	0	0.85022	0.75286	0.96017	0.61606	0.42897	0.88476	0.82808	0.74571	0.91954	5.5081e-06	0.99773	-0.23687	0.052124
rs7754948	6	105203133	T	C	0.99992	0.99973	4504	1635	163.98	0.003	4504	1635	163.98	0.003	1555.1	505.91	39.993	2948.9	1129.1	123.99	0.15572	0.13943	0.16386	0	0.8497	0.75247	0.9595	0.61167	0.42603	0.87819	0.8268	0.74464	0.91803	4.767e-06	0.99971	-0.23797	0.052017
rs7768196	6	105203165	G	C	0.99992	0.99971	4509.1	1630	163.98	0.002	4509.1	1630	163.98	0.002	1557.1	503.91	39.993	2952	1126.1	123.99	0.15532	0.13896	0.1635	0	0.84836	0.75117	0.95813	0.61151	0.42592	0.87797	0.82567	0.74352	0.9169	4.443e-06	0.99969	-0.23885	0.052043
rs9499952	6	105204321	T	C	0.9997	0.99903	4405.2	1720.8	177	0.001	4405.2	1720.8	177	0.001	1518.2	537.75	45.032	2887	1183	131.97	0.16459	0.14941	0.17218	0	0.86437	0.7671	0.97397	0.64886	0.46003	0.91519	0.84453	0.76265	0.93521	1.7248e-05	0.99875	-0.21952	0.051076
rs7740864	6	105205187	G	A	0.99991	0.99968	4511.2	1628	163.78	0.001	4511.2	1628	163.78	0.001	1559.1	502.12	39.792	2952.1	1125.9	123.99	0.15513	0.13844	0.16348	0	0.84443	0.74761	0.95378	0.60769	0.42298	0.87306	0.82218	0.74029	0.91313	3.1058e-06	0.99951	-0.24282	0.052066
rs201723229	6	105206168	CAGAG	C	0.99444	0.98494	4580.4	1570.5	152.05	0.004	4580.4	1570.5	152.05	0.004	1580.9	481.84	38.205	2999.5	1088.7	113.85	0.14871	0.13285	0.15664	0	0.83972	0.74228	0.94994	0.63668	0.43912	0.92312	0.82491	0.74138	0.91784	6.1878e-06	0.98538	-0.24083	0.053283
rs147810077	6	105206189	C	T	0.9944	0.9848	4581.9	1569.4	151.78	0.004	4581.9	1569.4	151.78	0.004	1582.2	480.89	37.934	2999.7	1088.5	113.84	0.14857	0.1325	0.15661	0	0.83764	0.7404	0.94765	0.63176	0.43531	0.91687	0.82253	0.73919	0.91528	4.8514e-06	0.98498	-0.24371	0.053314
rs144386659	6	105206419	A	AG	0.99991	0.99969	4508.9	1630.1	163.98	0	4508.9	1630.1	163.98	0	1557.1	503.93	39.994	2951.9	1126.1	123.99	0.15533	0.13896	0.16351	0	0.84834	0.75115	0.9581	0.61151	0.42592	0.87795	0.82566	0.74351	0.91688	4.4406e-06	0.99968	-0.23885	0.052042
rs9499955	6	105206520	T	C	0.99991	0.99971	4503.9	1635.1	163.99	0	4503.9	1635.1	163.99	0	1555.1	505.94	39.994	2948.9	1129.2	123.99	0.15572	0.13944	0.16387	0	0.84968	0.75245	0.95948	0.61166	0.42603	0.87818	0.82679	0.74463	0.91802	4.7669e-06	0.9997	-0.23796	0.052016
rs113776252	6	105207585	T	A	0.99991	0.99969	4508.9	1630.1	163.99	0	4508.9	1630.1	163.99	0	1557.1	503.94	39.995	2951.8	1126.2	123.99	0.15533	0.13896	0.16351	0	0.84833	0.75115	0.95808	0.61151	0.42593	0.87796	0.82565	0.74351	0.91688	4.4402e-06	0.99968	-0.23885	0.052042
rs115672197	6	105207673	A	G	0.99991	0.9997	4503.9	1635.1	163.99	0	4503.9	1635.1	163.99	0	1555.1	505.95	39.995	2948.8	1129.2	123.99	0.15573	0.13944	0.16387	0	0.84967	0.75245	0.95947	0.61167	0.42603	0.87819	0.82679	0.74463	0.91802	4.7668e-06	0.99969	-0.23796	0.052016
rs138150979	6	105207976	C	T	0.99991	0.99969	4508.9	1630.1	163.99	0	4508.9	1630.1	163.99	0	1557.1	503.94	39.995	2951.8	1126.2	123.99	0.15533	0.13897	0.16351	0	0.84832	0.75114	0.95808	0.61151	0.42593	0.87796	0.82565	0.7435	0.91687	4.4392e-06	0.99968	-0.23885	0.052042
rs144798719	6	105210263	T	C	0.9999	0.99968	4508.8	1630.2	163.99	0	4508.8	1630.2	163.99	0	1557	503.96	39.995	2951.8	1126.2	123.99	0.15533	0.13897	0.16352	0	0.84831	0.75113	0.95806	0.6115	0.42592	0.87795	0.82564	0.7435	0.91686	4.4381e-06	0.99967	-0.23886	0.052041
rs9499962	6	105211600	T	C	0.99937	0.99786	4501	1637.4	164.6	0.001	4501	1637.4	164.6	0.001	1554.5	506.47	39.999	2946.5	1130.9	124.6	0.156	0.13957	0.16422	0	0.84885	0.75175	0.95849	0.60847	0.4239	0.8734	0.82553	0.74354	0.91657	4.4309e-06	0.99856	-0.23868	0.052
rs35277810	6	105212125	G	A	0.9999	0.99967	4508.8	1630.2	163.99	0.002	4508.8	1630.2	163.99	0.002	1557	503.97	39.996	2951.7	1126.3	123.99	0.15534	0.13897	0.16352	0	0.8483	0.75112	0.95804	0.61152	0.42593	0.87796	0.82564	0.74349	0.91685	4.4373e-06	0.99967	-0.23886	0.052041
rs6904317	6	105213611	A	C	0.99989	0.99966	4503.7	1635.3	164	0	4503.7	1635.3	164	0	1555	505.98	40.009	2948.7	1129.3	123.99	0.15575	0.13946	0.16389	0	0.84958	0.75237	0.95936	0.61186	0.42618	0.87842	0.82677	0.74461	0.91799	4.7605e-06	0.99965	-0.23797	0.052015
rs12529397	6	105217641	G	A	0.99989	0.99967	4508.6	1630.4	163.99	0	4508.6	1630.4	163.99	0	1557	504	39.998	2951.6	1126.4	124	0.15535	0.13898	0.16354	0	0.84826	0.75109	0.958	0.61152	0.42594	0.87796	0.82562	0.74348	0.91683	4.4354e-06	0.99966	-0.23885	0.05204
rs66555410	6	105218731	C	T	0.99863	0.99586	4521.8	1619.6	161.58	0.006	4521.8	1619.6	161.58	0.006	1561.8	500.5	38.723	2960	1119.1	122.86	0.15411	0.13754	0.1624	0	0.84764	0.75034	0.95755	0.59735	0.41411	0.86168	0.8225	0.74037	0.91375	3.3518e-06	0.99535	-0.24315	0.052313
rs7770269	6	105218982	A	G	0.99988	0.99967	4508.6	1630.4	163.99	0.001	4508.6	1630.4	163.99	0.001	1557	504.01	39.998	2951.6	1126.4	124	0.15535	0.13898	0.16354	0	0.84826	0.75109	0.958	0.61152	0.42593	0.87796	0.82561	0.74348	0.91683	4.4364e-06	0.99966	-0.23885	0.05204
rs7741145	6	105219773	T	C	0.99992	0.99972	4511	1628.1	163.83	0.002	4511	1628.1	163.83	0.002	1559	502.18	39.831	2952	1126	124	0.15515	0.13847	0.16349	0	0.84452	0.7477	0.95388	0.60827	0.42344	0.87378	0.82236	0.74046	0.91332	3.1625e-06	0.99953	-0.24261	0.052063
rs78579175	6	105223288	G	A	0.99987	0.99966	4513.5	1627.5	161.99	0.001	4513.5	1627.5	161.99	0.001	1559	504.03	37.997	2954.5	1123.5	124	0.15481	0.13804	0.16319	0	0.85026	0.75285	0.96028	0.58076	0.40172	0.83959	0.82117	0.7393	0.91211	2.8342e-06	0.99965	-0.24415	0.052142
rs12528873	6	105228651	C	T	0.99863	0.99585	4526.9	1616.3	159.77	0.006	4526.9	1616.3	159.77	0.006	1563.9	500.19	36.908	2963	1116.1	122.86	0.15357	0.1366	0.16205	0	0.8491	0.7516	0.95924	0.56915	0.39197	0.82643	0.81815	0.73628	0.90913	2.153e-06	0.99533	-0.24835	0.052412
rs12528333	6	105231531	G	A	0.99992	0.99974	4516	1625.2	161.86	0	4516	1625.2	161.86	0	1560.9	502.21	37.86	2955	1123	124	0.1546	0.13754	0.16313	0	0.84662	0.74954	0.95626	0.57802	0.39963	0.83604	0.81807	0.73642	0.90877	2.0365e-06	0.99953	-0.24777	0.052164
rs35543340	6	105231930	A	C	0.99988	0.99968	4513.3	1627.7	162	0	4513.3	1627.7	162	0	1558.9	504.07	37.998	2954.4	1123.6	124	0.15482	0.13805	0.16321	0	0.85022	0.75281	0.96022	0.58075	0.40172	0.83957	0.82114	0.73928	0.91208	2.8328e-06	0.99964	-0.24415	0.05214
rs13215531	6	105234343	C	G	0.99989	0.99967	4508.3	1632.7	162	0.001	4508.3	1632.7	162	0.001	1556.9	506.09	37.998	2951.4	1126.6	124	0.15522	0.13853	0.16357	0	0.85155	0.7541	0.96159	0.58091	0.40182	0.83981	0.82229	0.74041	0.91323	3.0477e-06	0.99962	-0.24325	0.052115
rs34752241	6	105234512	A	C	0.99981	0.99951	4513.3	1627.3	162.49	0.001	4513.3	1627.3	162.49	0.001	1558.9	503.63	38.488	2954.4	1123.6	124	0.15487	0.13817	0.16321	0	0.84945	0.75212	0.95939	0.58825	0.40762	0.84893	0.822	0.74007	0.913	3.1017e-06	0.99932	-0.24313	0.05213
rs4409213	6	105235902	A	G	0.99989	0.99968	4513.3	1627.7	162	0	4513.3	1627.7	162	0	1558.9	504.09	37.998	2954.4	1123.6	124	0.15483	0.13805	0.16321	0	0.8502	0.7528	0.9602	0.58075	0.40172	0.83957	0.82114	0.73927	0.91207	2.833e-06	0.99964	-0.24415	0.05214
rs28360549	6	105237089	C	T	0.99956	0.99863	4520.4	1621.5	161.12	0.001	4520.4	1621.5	161.12	0.001	1561.5	502.22	37.265	2958.9	1119.2	123.85	0.15419	0.13726	0.16265	0	0.85027	0.75275	0.96042	0.57015	0.39331	0.8265	0.81901	0.7372	0.90991	2.3154e-06	0.99834	-0.2468	0.052247
rs9486013	6	105238452	G	A	0.99989	0.99968	4508.2	1632.8	162	0.001	4508.2	1632.8	162	0.001	1556.9	506.11	37.998	2951.3	1126.7	124	0.15523	0.13853	0.16357	0	0.85153	0.75409	0.96157	0.5809	0.40182	0.8398	0.82228	0.7404	0.91321	3.0465e-06	0.99962	-0.24325	0.052115
rs35610243	6	105245371	A	AG	0.99994	0.99982	4512.8	1628.2	162	0	4512.8	1628.2	162	0	1558.8	504.19	38	2954	1124	124	0.15486	0.13808	0.16325	0	0.85007	0.75269	0.96004	0.58074	0.40171	0.83955	0.82106	0.73921	0.91198	2.8303e-06	0.99965	-0.24414	0.052136
rs13198196	6	105245421	T	C	1	1	4512	1629	162	0	4512	1629	162	0	1558	505	38	2954	1124	124	0.15493	0.13827	0.16326	0	0.85186	0.75431	0.96203	0.58104	0.40192	0.83999	0.82238	0.74043	0.9134	3.2627e-06	1	-0.24255	0.052122
rs9486014	6	105245638	A	G	0.99993	0.9998	4507.8	1633.2	162	0	4507.8	1633.2	162	0	1556.8	506.2	38.001	2951	1127	124	0.15526	0.13855	0.16361	0	0.85142	0.75399	0.96143	0.58091	0.40183	0.83981	0.82221	0.74035	0.91313	3.045e-06	0.99961	-0.24324	0.052111
rs56218274	6	105246289	A	G	0.99992	0.99975	4515.8	1625.2	161.93	0.001	4515.8	1625.2	161.93	0.001	1560.8	502.27	37.931	2955	1123	124	0.15462	0.13758	0.16313	0	0.84682	0.74972	0.95649	0.57915	0.40051	0.83745	0.81841	0.73674	0.90914	2.113e-06	0.99956	-0.24736	0.05216
rs7451298	6	105246939	C	T	0.99993	0.99978	4512.9	1628.1	162.01	0	4512.9	1628.1	162.01	0	1558.8	504.2	38.007	2954.1	1123.9	124	0.15486	0.13808	0.16325	0	0.85015	0.75276	0.96014	0.58086	0.40181	0.83971	0.82114	0.73928	0.91206	2.8491e-06	0.99964	-0.24407	0.052136
rs34000849	6	105247359	A	G	0.99992	0.99977	4512.9	1628.1	162.01	0	4512.9	1628.1	162.01	0	1558.8	504.2	38.009	2954.1	1123.9	124	0.15486	0.13808	0.16324	0	0.85017	0.75278	0.96016	0.5809	0.40184	0.83975	0.82116	0.7393	0.91208	2.8544e-06	0.99963	-0.24405	0.052137
rs13195396	6	105249172	G	T	0.9999	0.99968	4516	1625.1	161.95	0	4516	1625.1	161.95	0	1560.8	502.26	37.955	2955.2	1122.8	124	0.15461	0.13759	0.16311	0	0.84697	0.74985	0.95666	0.57955	0.40083	0.83796	0.81859	0.7369	0.90933	2.1459e-06	0.99953	-0.2472	0.052161
rs146531508	6	105251524	C	T	0.99799	0.99454	4435.2	1687.6	180.24	0.004	4435.2	1687.6	180.24	0.004	1530.4	530.54	40.025	2904.7	1157	140.22	0.16247	0.14531	0.17105	0	0.87028	0.77189	0.98121	0.54177	0.37924	0.77394	0.82394	0.74339	0.91323	2.0933e-06	0.99505	-0.24296	0.051211
rs185611612	6	105253154	T	C	0.99253	0.86334	6047.7	253.37	1.934	0.008	6047.7	253.37	1.934	0.008	2042.1	58.816	0.118	4005.6	194.55	1.816	0.020406	0.014053	0.023582	0	0.59301	0.44086	0.79767	0.12746	0.00035321	45.994	0.59017	0.44029	0.79107	2.4569e-05	0.88661	-0.59712	0.14154
rs13197817	6	105254833	G	A	0.99973	0.99922	4515.6	1625.4	162.09	0	4515.6	1625.4	162.09	0	1560.6	502.4	38.043	2955	1123	124.05	0.15465	0.13767	0.16314	0	0.84716	0.75003	0.95687	0.58071	0.40177	0.83937	0.81893	0.73722	0.9097	2.1927e-06	0.99909	-0.247	0.052167
rs13198882	6	105254927	C	T	0.99973	0.99922	4515.6	1625.3	162.09	0	4515.6	1625.3	162.09	0	1560.6	502.4	38.044	2955	1122.9	124.05	0.15465	0.13767	0.16314	0	0.84717	0.75004	0.95687	0.58073	0.40178	0.83939	0.81894	0.73723	0.90971	2.1937e-06	0.99909	-0.24699	0.052167
rs7769732	6	105255852	G	A	0.99974	0.99926	4512.6	1628.2	162.15	0	4512.6	1628.2	162.15	0	1558.6	504.34	38.106	2954	1123.9	124.05	0.15489	0.13816	0.16326	0	0.85054	0.75311	0.96057	0.58224	0.40291	0.84138	0.82165	0.73975	0.91261	2.9513e-06	0.99916	-0.24373	0.052144
rs6920482	6	105256257	T	C	0.99986	0.99966	4513.3	1627.7	162.05	0	4513.3	1627.7	162.05	0	1558.8	504.2	38.047	2954.5	1123.5	124	0.15483	0.1381	0.16319	0	0.85065	0.7532	0.96071	0.58158	0.40236	0.84062	0.8216	0.73969	0.91257	2.9635e-06	0.9996	-0.24367	0.05214
rs6937079	6	105256318	C	T	0.99986	0.99966	4513.3	1627.7	162.05	0	4513.3	1627.7	162.05	0	1558.8	504.2	38.047	2954.5	1123.5	124	0.15483	0.1381	0.16319	0	0.85066	0.75321	0.96071	0.58158	0.40236	0.84063	0.8216	0.7397	0.91258	2.9645e-06	0.9996	-0.24366	0.05214
rs71572236	6	105257631	C	A	0.99536	0.98655	4507.3	1633.8	161.84	0.007	4507.3	1633.8	161.84	0.007	1558.8	504.95	37.243	2948.5	1128.9	124.59	0.15528	0.13789	0.16398	0	0.84606	0.74922	0.95543	0.56541	0.3901	0.8195	0.81548	0.7342	0.90577	1.2372e-06	0.98722	-0.25432	0.052442
rs56165461	6	105260923	C	T	0.9696	0.92951	4184.3	1893.7	225.04	0.023	4184.3	1893.7	225.04	0.023	1468.8	578.42	53.815	2715.5	1315.2	171.23	0.18592	0.16327	0.19725	0	0.8131	0.72362	0.91364	0.58108	0.42499	0.79449	0.7941	0.72006	0.87575	8.9156e-07	0.93432	-0.24679	0.05022
rs71572237	6	105261340	C	T	0.96898	0.92772	4188.7	1890	224.28	0.025	4188.7	1890	224.28	0.025	1470.3	577.29	53.427	2718.4	1312.8	170.85	0.18552	0.16282	0.19687	0	0.81307	0.72355	0.91367	0.57817	0.42249	0.79122	0.7934	0.71936	0.87507	8.2883e-07	0.93222	-0.24797	0.050314
rs78028389	6	105261660	G	A	0.96954	0.92949	4180.3	1896.9	225.73	0.027	4180.3	1896.9	225.73	0.027	1465.8	581.33	53.897	2714.6	1315.6	171.83	0.18629	0.164	0.19744	0	0.81833	0.72837	0.91941	0.58091	0.42499	0.79402	0.79742	0.72316	0.87929	1.3482e-06	0.93435	-0.24252	0.050185
rs79797342	6	105261710	A	G	0.96832	0.92585	4195.2	1884.9	222.89	0.037	4195.2	1884.9	222.89	0.037	1471.7	576.47	52.829	2723.5	1308.4	170.06	0.18488	0.16234	0.19616	0	0.81537	0.72555	0.91631	0.57489	0.41948	0.78788	0.79415	0.71995	0.876	9.5026e-07	0.93039	-0.24718	0.050428
rs28445416	6	105262124	C	T	0.96954	0.92962	4175.5	1901.5	225.91	0.028	4175.5	1901.5	225.91	0.028	1463.8	583.33	53.899	2711.8	1318.2	172.01	0.18669	0.16448	0.19779	0	0.8198	0.72974	0.92097	0.58051	0.42472	0.79346	0.79841	0.72414	0.8803	1.4509e-06	0.93441	-0.24168	0.050162
rs34163169	6	105264468	AG	A	0.99992	0.99974	4511.6	1627.3	164.04	0	4511.6	1627.3	164.04	0	1558.7	502.25	40.039	2952.9	1125.1	124	0.15512	0.13858	0.16338	0	0.8457	0.74874	0.95522	0.61171	0.42613	0.87811	0.82378	0.74175	0.91488	3.6091e-06	0.99958	-0.24118	0.05206
rs35938844	6	105266197	C	T	0.99994	0.99981	4513.7	1627.2	162.09	0	4513.7	1627.2	162.09	0	1558.7	504.2	38.089	2955	1123	124	0.1548	0.13812	0.16314	0	0.85118	0.75366	0.96131	0.58233	0.40294	0.84158	0.82208	0.74013	0.91311	3.0903e-06	0.99964	-0.24322	0.052141
rs6927111	6	105267212	G	A	0.99922	0.99772	4510	1630.1	162.89	0.001	4510	1630.1	162.89	0.001	1557	505.35	38.656	2953	1124.8	124.23	0.15515	0.13866	0.1634	0	0.85213	0.75457	0.96231	0.59016	0.40921	0.85112	0.82423	0.74217	0.91537	3.6906e-06	0.99714	-0.24138	0.052157
rs12525364	6	105269485	G	T	0.99914	0.99695	4507.9	1632.2	162.92	0	4507.9	1632.2	162.92	0	1556.8	505.93	38.241	2951	1126.3	124.67	0.15533	0.1386	0.16369	0	0.85149	0.75404	0.96153	0.58142	0.40262	0.83962	0.8221	0.74026	0.91299	2.8702e-06	0.99694	-0.24405	0.052149
rs3862831	6	105274571	T	C	0.99995	0.99982	4508.8	1632	162.13	0	4508.8	1632	162.13	0	1556.8	506.04	38.128	2952	1126	124	0.15519	0.13858	0.16349	0	0.85217	0.75464	0.9623	0.58303	0.40348	0.84248	0.82308	0.74112	0.9141	3.2731e-06	0.99965	-0.24248	0.052114
rs13202542	6	105276484	T	C	0.99984	0.99951	4517.5	1623.5	162	0	4517.5	1623.5	162	0	1561.5	501.53	38.011	2956	1122	123.99	0.15449	0.13745	0.16301	0	0.8462	0.74914	0.95584	0.58037	0.40148	0.83899	0.81816	0.73648	0.90889	2.014e-06	0.99909	-0.24797	0.052182
rs1933808	6	105277774	A	T	0.99996	0.99985	4513.9	1627	162.14	0	4513.9	1627	162.14	0	1558.9	503.99	38.141	2955	1123	124	0.15479	0.13809	0.16314	0	0.85072	0.75325	0.9608	0.58306	0.40352	0.84248	0.82189	0.73995	0.9129	3.0338e-06	0.99972	-0.24341	0.052138
rs35028253	6	105279371	G	A	0.99996	0.99985	4516.9	1624	162.13	0	4516.9	1624	162.13	0	1560.9	501.97	38.132	2956	1122	124	0.15455	0.13761	0.16302	0	0.84726	0.75009	0.95701	0.58236	0.40303	0.8415	0.81927	0.73751	0.9101	2.2782e-06	0.99972	-0.24655	0.052158
rs71572238	6	105279497	G	A	0.99996	0.99986	4513.9	1627	162.15	0	4513.9	1627	162.15	0	1558.9	503.96	38.148	2955	1123	124	0.15479	0.13809	0.16314	0	0.85065	0.75319	0.96073	0.58316	0.4036	0.8426	0.82187	0.73993	0.91287	3.0262e-06	0.99974	-0.24343	0.052137
rs34372858	6	105280635	G	A	0.99996	0.99986	4516.9	1623.9	162.14	0	4516.9	1623.9	162.14	0	1560.9	501.95	38.139	2956	1122	124	0.15455	0.13761	0.16302	0	0.84721	0.75005	0.95696	0.58247	0.40311	0.84162	0.81925	0.73749	0.91008	2.275e-06	0.99973	-0.24657	0.052158
rs34061804	6	105284001	G	C	0.99996	0.99987	4412	1715.9	175.14	0.001	4412	1715.9	175.14	0.001	1521	536.88	43.165	2891	1179	131.98	0.1639	0.14831	0.1717	0	0.86554	0.76809	0.97536	0.62168	0.43843	0.88153	0.84006	0.75843	0.93049	1.1832e-05	0.99978	-0.22403	0.051141
rs13215625	6	105288586	C	T	0.99893	0.99748	4522	1620.2	160.73	0.005	4522	1620.2	160.73	0.005	1562.7	500.32	37.981	2959.4	1119.9	122.75	0.15403	0.13715	0.16247	0	0.84605	0.74894	0.95575	0.58594	0.40511	0.84748	0.81935	0.73747	0.91032	2.3114e-06	0.99755	-0.24705	0.052296
rs36136549	6	105291924	T	C	0.99912	0.99739	4524.2	1618.3	160.54	0.006	4524.2	1618.3	160.54	0.006	1562.9	500.65	37.442	2961.3	1117.6	123.1	0.15384	0.13697	0.16228	0	0.84876	0.75134	0.95882	0.5763	0.39771	0.83507	0.81925	0.73734	0.91026	2.3408e-06	0.99706	-0.24706	0.052327
rs13215256	6	105302222	T	C	1	1	4410	1715	178	0	4410	1715	178	0	1521	534	46	2889	1181	132	0.16429	0.14898	0.17194	0	0.85883	0.76203	0.96794	0.66192	0.47053	0.93115	0.84305	0.76124	0.93367	1.5723e-05	1	-0.22036	0.05103
rs36112284	6	105302450	A	AT	0.99997	0.9999	4410	1715.8	177.17	0	4410	1715.8	177.17	0	1521	534.81	45.189	2889	1181	131.98	0.16422	0.14878	0.17194	0	0.86012	0.76321	0.96935	0.65034	0.46129	0.91688	0.84178	0.76006	0.93229	1.3762e-05	0.99982	-0.222	0.051063
rs35794278	6	105303743	G	A	0.99995	0.99983	4511.9	1626.8	164.26	0	4511.9	1626.8	164.26	0	1558.9	501.79	40.257	2953	1125	124	0.15511	0.13858	0.16338	0	0.8449	0.74801	0.95434	0.61495	0.4287	0.88213	0.82381	0.74177	0.91492	3.6237e-06	0.99969	-0.2411	0.052052
rs73768852	6	105305150	A	G	0.99996	0.99987	4402	1723.8	177.17	0	4402	1723.8	177.17	0	1517	538.81	45.189	2885	1185	131.98	0.16486	0.14974	0.17242	0	0.8647	0.76745	0.97428	0.65116	0.46186	0.91804	0.84529	0.76339	0.93597	1.8858e-05	0.99978	-0.21829	0.051027
rs45585136	6	105308020	A	G	0.99289	0.97587	4925.3	1286.7	91.007	0.011	4925.3	1286.7	91.007	0.011	1697.3	380.08	23.66	3228	906.62	67.347	0.11651	0.10171	0.12391	0	0.79735	0.69776	0.91114	0.66817	0.41674	1.0713	0.80062	0.71063	0.902	6.5953e-06	0.97688	-0.26779	0.059425
rs12526010	6	105308923	A	C	0.99995	0.99986	4406.9	1718.9	177.17	0	4406.9	1718.9	177.17	0	1519	536.81	45.189	2887.9	1182.1	131.98	0.16447	0.14926	0.17207	0	0.86336	0.76616	0.97289	0.65097	0.46173	0.91776	0.84419	0.76231	0.93486	1.7614e-05	0.9998	-0.21915	0.051047
rs9499994	6	105311474	C	T	0.99995	0.99982	4503.9	1634.9	164.19	0	4503.9	1634.9	164.19	0	1555	505.83	40.189	2948.9	1129.1	124	0.15574	0.13951	0.16386	0	0.8496	0.75237	0.95939	0.61463	0.42837	0.88187	0.82728	0.74507	0.91854	4.9935e-06	0.99973	-0.23742	0.052008
rs13195239	6	105314514	C	T	0.99995	0.99985	4508.9	1629.9	164.19	0	4508.9	1629.9	164.19	0	1557	503.83	40.189	2951.9	1126.1	124	0.15535	0.13903	0.1635	0	0.84827	0.75109	0.95803	0.61446	0.42826	0.88163	0.82615	0.74397	0.91742	4.6606e-06	0.99978	-0.23828	0.052032
rs35475244	6	105314911	A	G	0.99995	0.99984	4511.9	1626.9	164.19	0	4511.9	1626.9	164.19	0	1559	501.83	40.185	2952.9	1125.1	124	0.15511	0.13855	0.16338	0	0.84487	0.74798	0.9543	0.61382	0.42781	0.88072	0.82358	0.74156	0.91467	3.5375e-06	0.99977	-0.24136	0.052052
rs71003452	6	105325948	GC	G	0.99983	0.99951	4511.1	1627.7	164.19	0	4511.1	1627.7	164.19	0	1558.8	501.98	40.185	2952.3	1125.7	124	0.15517	0.13859	0.16346	0	0.84454	0.74771	0.95392	0.61375	0.42776	0.88061	0.82337	0.74138	0.91442	3.4214e-06	0.99949	-0.24173	0.052055
rs12524276	6	105326996	G	A	0.99995	0.99985	4508.9	1629.9	164.19	0	4508.9	1629.9	164.19	0	1557	503.83	40.189	2951.9	1126.1	124	0.15535	0.13903	0.1635	0	0.84827	0.75109	0.95803	0.61446	0.42826	0.88163	0.82615	0.74397	0.91742	4.6606e-06	0.99978	-0.23828	0.052032
rs12524784	6	105328117	G	C	0.99989	0.99966	4512.2	1626.8	164.06	0	4512.2	1626.8	164.06	0	1559.2	501.7	40.072	2952.9	1125.1	123.99	0.15508	0.13847	0.16338	0	0.84453	0.74768	0.95392	0.61207	0.42643	0.87854	0.82302	0.74105	0.91406	3.3257e-06	0.99944	-0.24209	0.052067
rs200414810	6	105332999	ACT	A	0.97889	0.93938	4691.1	1483	128.91	0.026	4691.1	1483	128.91	0.026	1624.7	448.68	27.62	3066.4	1034.3	101.29	0.13809	0.11992	0.14718	0	0.81872	0.72174	0.92872	0.51463	0.33645	0.78717	0.78957	0.70667	0.88219	1.3202e-07	0.94305	-0.29686	0.056267
rs67271420	6	105333000	CTCT	C	0.97868	0.93902	4673.9	1497.5	131.49	0.03	4673.9	1497.5	131.49	0.03	1621.1	450.11	29.788	3052.8	1047.4	101.7	0.13966	0.1213	0.14884	0	0.80926	0.71358	0.91776	0.55157	0.36504	0.83341	0.7894	0.7069	0.88153	1.4616e-07	0.94255	-0.29445	0.056007
rs12523821	6	105343875	T	C	0.9985	0.99556	4523.9	1617.9	161.22	0.006	4523.9	1617.9	161.22	0.006	1562.9	499.18	38.966	2961	1118.7	122.25	0.15392	0.13734	0.16221	0	0.84538	0.74828	0.95508	0.60387	0.41889	0.87052	0.82226	0.74011	0.91354	3.2846e-06	0.99544	-0.24348	0.052337
rs12525502	6	105344946	G	T	0.99929	0.99774	4517.1	1623	162.96	0.002	4517.1	1623	162.96	0.002	1561	500.09	39.864	2956	1122.9	123.1	0.1546	0.13799	0.16291	0	0.84336	0.74657	0.95271	0.61322	0.4268	0.88105	0.82254	0.74051	0.91366	3.302e-06	0.9979	-0.24265	0.052171
rs13196599	6	105345189	T	C	0.99855	0.99556	4528.4	1616.2	158.43	0.003	4528.4	1616.2	158.43	0.003	1565.6	495.5	39.855	2962.7	1120.7	118.57	0.15335	0.13689	0.16157	0	0.83666	0.74043	0.94541	0.63605	0.44196	0.91538	0.82301	0.74067	0.9145	3.5593e-06	0.99615	-0.24315	0.052453
rs12526038	6	105346217	G	A	1	1	4504	1634	165	0	4504	1634	165	0	1557	503	41	2947	1131	124	0.1558	0.13922	0.16409	0	0.84178	0.74534	0.95069	0.62583	0.43732	0.89558	0.82393	0.74203	0.91487	3.6211e-06	1	-0.24072	0.051968
rs7757207	6	105357487	A	T	0.9908	0.96142	5170	1074.2	58.776	0.016	5170	1074.2	58.776	0.016	1790.7	297.09	13.226	3379.3	777.09	45.55	0.094537	0.076997	0.10331	0	0.72148	0.62382	0.83444	0.54797	0.29629	1.0134	0.72407	0.63364	0.82741	3.6994e-08	0.96373	-0.36133	0.065641
rs11758569	6	105358164	G	A	0.99128	0.97737	4578.4	1567	157.54	0.015	4578.4	1567	157.54	0.015	1596.7	471.79	32.518	2981.7	1095.2	125.02	0.1493	0.12775	0.16007	0	0.80444	0.71071	0.91052	0.48573	0.32867	0.71783	0.76852	0.69004	0.85593	1.3627e-07	0.97843	-0.28013	0.053153
rs79323044	6	105360252	C	A	0.99488	0.9844	4567.8	1576.3	158.93	0.016	4567.8	1576.3	158.93	0.016	1593.4	475.81	31.803	2974.4	1100.5	127.13	0.15026	0.12837	0.1612	0	0.80712	0.7133	0.91327	0.46698	0.31512	0.69203	0.76636	0.68826	0.85331	1.06e-07	0.98545	-0.28091	0.052841
rs12206124	6	105362716	T	C	0.99528	0.98578	4561.6	1582.2	159.24	0.016	4561.6	1582.2	159.24	0.016	1590.6	478.72	31.711	2971	1103.5	127.53	0.15077	0.12902	0.16165	0	0.81037	0.71633	0.91675	0.46447	0.31332	0.68853	0.76824	0.6901	0.85524	1.2746e-07	0.98667	-0.27869	0.052758
rs116116438	6	105363960	G	A	0.99805	0.99276	4796.1	1403.7	103.17	0.012	4796.1	1403.7	103.17	0.012	1665.4	407.36	28.201	3130.7	996.34	74.971	0.12772	0.11037	0.1364	0	0.76857	0.67509	0.875	0.7071	0.45675	1.0947	0.78549	0.70026	0.88109	9.2595e-07	0.99244	-0.27921	0.056903
rs111642938	6	105372290	C	A	0.99816	0.99335	4798.6	1401	103.37	0.01	4798.6	1401	103.37	0.01	1667.5	405.17	28.376	3131.2	995.85	74.996	0.12754	0.10993	0.13634	0	0.764	0.67094	0.86996	0.7105	0.4594	1.0988	0.78232	0.69734	0.87767	6.8685e-07	0.99312	-0.2825	0.056897
rs78661731	6	105374957	T	C	0.99795	0.99258	4797.9	1401.7	103.32	0.008	4797.9	1401.7	103.32	0.008	1667.6	404.9	28.508	3130.3	996.85	74.813	0.12759	0.10993	0.13642	0	0.76245	0.66957	0.86821	0.7153	0.46277	1.1056	0.78181	0.69688	0.87708	6.3945e-07	0.99228	-0.28338	0.056917
rs74350119	6	105375070	C	T	0.998	0.99274	4797.6	1402	103.39	0.008	4797.6	1402	103.39	0.008	1667.3	405.15	28.514	3130.3	996.82	74.879	0.12762	0.10999	0.13643	0	0.76307	0.67013	0.8689	0.71493	0.46257	1.105	0.78224	0.69728	0.87755	6.7044e-07	0.99254	-0.28279	0.056903
rs78756744	6	105376197	T	G	0.99796	0.99262	4797.2	1402.2	103.57	0.004	4797.2	1402.2	103.57	0.004	1667.3	405.15	28.571	3129.9	997.05	74.998	0.12766	0.11002	0.13649	0	0.76284	0.66993	0.86863	0.71516	0.46291	1.1049	0.78209	0.69715	0.87737	6.5683e-07	0.99239	-0.28297	0.056894
rs11156431	6	105384492	C	T	0.99755	0.99147	4794.2	1404.7	104	0.009	4794.2	1404.7	104	0.009	1666.9	405.13	28.985	3127.4	999.61	75.01	0.12793	0.11021	0.1368	0	0.76039	0.6678	0.86582	0.72498	0.47031	1.1176	0.78158	0.69677	0.87671	5.9994e-07	0.99128	-0.28388	0.056876
rs77468007	6	105387304	T	C	0.99741	0.99123	4793.2	1405.6	104.14	0.003	4793.2	1405.6	104.14	0.003	1666.8	405.12	29.125	3126.5	1000.5	75.016	0.12803	0.11027	0.1369	0	0.75956	0.66708	0.86486	0.72828	0.47279	1.1218	0.78139	0.69662	0.87648	5.8214e-07	0.99105	-0.28416	0.056865
rs143083610	6	105390409	TCTG	T	0.99725	0.99103	4792.1	1406.6	104.3	0.007	4792.1	1406.6	104.3	0.007	1666.6	405.12	29.279	3125.5	1001.5	75.017	0.12813	0.11035	0.13702	0	0.75865	0.66628	0.86381	0.73196	0.47557	1.1266	0.7812	0.69648	0.87624	5.6436e-07	0.99085	-0.28443	0.056852
rs200644544	6	105396777	C	CT	0.99486	0.98367	4805.1	1396	101.91	0.011	4805.1	1396	101.91	0.011	1669.3	403.2	28.456	3135.7	992.81	73.449	0.12691	0.1095	0.13561	0	0.76287	0.66982	0.86886	0.72775	0.47018	1.1264	0.78375	0.69845	0.87946	7.2798e-07	0.98399	-0.28385	0.057301
rs12529363	6	105396783	A	T	0.99582	0.98717	4799	1400.9	103.08	0.008	4799	1400.9	103.08	0.008	1668.2	403.88	28.962	3130.8	997.04	74.117	0.12749	0.1099	0.13628	0	0.76026	0.66759	0.86579	0.73339	0.47536	1.1315	0.78255	0.69753	0.87794	6.438e-07	0.987	-0.28418	0.057092
rs56339318	6	105404562	A	C	0.99832	0.99286	5125.7	1111.2	66.118	0.001	5125.7	1111.2	66.118	0.001	1785	299.02	16.994	3340.7	812.2	49.124	0.09864	0.07925	0.10834	0	0.68902	0.59632	0.79614	0.64744	0.37183	1.1273	0.70841	0.6212	0.80788	6.3642e-09	0.99231	-0.36786	0.063349
rs17065417	6	105406274	A	C	1	1	5122	1115	66	0	5122	1115	66	0	1785	299	17	3337	816	49	0.098921	0.079248	0.10876	0	0.68501	0.59289	0.79145	0.64859	0.37245	1.1295	0.70531	0.61851	0.80429	4.7235e-09	1	-0.36928	0.063053
rs76236717	6	105406324	C	T	0.9986	0.9945	5133.9	1103.9	65.222	0.001	5133.9	1103.9	65.222	0.001	1786.9	297.7	16.399	3347	806.16	48.823	0.097914	0.078653	0.10754	0	0.6917	0.59846	0.79948	0.62915	0.35853	1.104	0.70842	0.62092	0.80825	7.3781e-09	0.9951	-0.36696	0.063465
rs199904941	6	105415549	A	AATT	0.99472	0.97397	5222.8	1021.9	58.25	0.018	5222.8	1021.9	58.25	0.018	1807.4	278.66	14.938	3415.4	743.29	43.312	0.09031	0.073425	0.098752	0	0.70843	0.61035	0.82227	0.65173	0.36096	1.1767	0.72321	0.63106	0.8288	8.9062e-08	0.9756	-0.35447	0.066284
rs80284847	6	105415911	G	A	0.99935	0.99711	5121.7	1115.4	65.847	0.001	5121.7	1115.4	65.847	0.001	1782.9	301.1	16.98	3338.8	814.33	48.867	0.098931	0.079738	0.10853	0	0.69242	0.59946	0.79979	0.6507	0.3735	1.1336	0.71174	0.6243	0.81144	1.0069e-08	0.99755	-0.36174	0.063136
rs79626986	6	105419286	T	A	0.99935	0.99712	5125.3	1111.9	65.834	0.005	5125.3	1111.9	65.834	0.005	1785.2	298.81	16.977	3340.1	813.08	48.857	0.098648	0.079192	0.10838	0	0.68759	0.59507	0.79449	0.65013	0.37316	1.1327	0.70755	0.62043	0.80692	6.3207e-09	0.99772	-0.36702	0.063191
rs77271353	6	105430503	A	T	0.9992	0.99658	5126	1111.2	65.798	0.004	5126	1111.2	65.798	0.004	1785.3	298.76	16.967	3340.7	812.48	48.831	0.098591	0.079175	0.1083	0	0.68808	0.59549	0.79507	0.65019	0.37313	1.133	0.70796	0.62077	0.80739	6.6603e-09	0.99721	-0.36664	0.063221
rs1201467	6	105432994	G	C	0.9991	0.9961	5120.2	1117	65.79	0.007	5120.2	1117	65.79	0.007	1781.6	302.45	16.963	3338.6	814.55	48.827	0.099047	0.080052	0.10854	0	0.69583	0.60254	0.80358	0.65104	0.3736	1.1345	0.71467	0.62698	0.81463	1.3569e-08	0.99656	-0.35859	0.063147
rs74501403	6	105434907	A	G	0.99918	0.99637	5126.7	1110.5	65.782	0.003	5126.7	1110.5	65.782	0.003	1785.6	298.48	16.961	3341.1	812.05	48.821	0.098532	0.079106	0.10825	0	0.68778	0.5952	0.79477	0.65008	0.37304	1.1329	0.70768	0.62049	0.80711	6.5006e-09	0.99685	-0.36704	0.063246
rs74711615	6	105436993	G	A	0.99918	0.99633	5126.8	1110.4	65.777	0.003	5126.8	1110.4	65.777	0.003	1785.6	298.47	16.96	3341.2	811.94	48.817	0.098522	0.079104	0.10823	0	0.68788	0.59529	0.79489	0.65011	0.37305	1.1329	0.70776	0.62057	0.80721	6.5762e-09	0.99679	-0.36694	0.06325
rs201299049	6	105437461	T	TG	0.99195	0.96685	5202	1043.6	57.334	0.007	5202	1043.6	57.334	0.007	1805.4	280.42	15.215	3396.7	763.21	42.119	0.091885	0.073977	0.10084	0	0.69127	0.596	0.80178	0.67964	0.37711	1.2249	0.71233	0.622	0.81578	2.2212e-08	0.9708	-0.36984	0.066116
rs199525556	6	105437465	T	TG	0.99187	0.96639	5200.6	1044.9	57.458	0.011	5200.6	1044.9	57.458	0.011	1804.3	281.51	15.225	3396.3	763.43	42.233	0.092009	0.074241	0.10089	0	0.69412	0.59856	0.80494	0.6786	0.37667	1.2226	0.71466	0.62414	0.81831	2.8046e-08	0.97046	-0.36701	0.06609
rs200558630	6	105437466	T	TG	0.99195	0.96688	5201	1044.6	57.334	0.008	5201	1044.6	57.334	0.008	1804.4	281.42	15.215	3396.7	763.22	42.119	0.091965	0.074216	0.10084	0	0.69413	0.59856	0.80496	0.68002	0.37732	1.2256	0.71481	0.62426	0.8185	2.8694e-08	0.97082	-0.36678	0.066096
rs185218275	6	105439354	A	G	0.99841	0.99335	5135.3	1102.6	65.106	0.008	5135.3	1102.6	65.106	0.008	1787.1	297.55	16.364	3348.2	805.02	48.742	0.097794	0.078601	0.10739	0	0.69252	0.59914	0.80045	0.62901	0.35825	1.1044	0.70906	0.62145	0.80901	8.0037e-09	0.99388	-0.3665	0.063536
rs76357217	6	105441404	T	G	0.99918	0.99626	5127.1	1110.2	65.76	0.004	5127.1	1110.2	65.76	0.004	1785.6	298.45	16.955	3341.5	811.72	48.805	0.0985	0.079096	0.1082	0	0.68805	0.59542	0.79508	0.65011	0.37302	1.133	0.70789	0.62068	0.80737	6.7004e-09	0.99668	-0.36679	0.063259
rs79840416	6	105444115	T	C	0.99918	0.99624	5127.2	1110	65.754	0.003	5127.2	1110	65.754	0.003	1785.6	298.44	16.953	3341.6	811.59	48.801	0.098487	0.079091	0.10819	0	0.68815	0.59551	0.79521	0.65011	0.37301	1.1331	0.70798	0.62075	0.80747	6.7824e-09	0.99663	-0.36669	0.063264
rs144402657	6	105445176	GAAAAA	G	0.99777	0.9908	5117.1	1118.5	67.43	0.003	5117.1	1118.5	67.43	0.003	1781.5	302.5	16.969	3335.5	815.99	50.461	0.099425	0.080066	0.1091	0	0.69409	0.60105	0.80154	0.62961	0.36216	1.0946	0.71069	0.62354	0.81002	7.3819e-09	0.99043	-0.36525	0.06317
rs1149280	6	105454799	T	A	0.99904	0.99558	5126.6	1110.6	65.734	0.004	5126.6	1110.6	65.734	0.004	1784.8	299.21	16.943	3341.8	811.42	48.791	0.098532	0.079271	0.10816	0	0.69041	0.59753	0.79773	0.65017	0.37299	1.1333	0.70989	0.62248	0.80957	8.2834e-09	0.99584	-0.36466	0.063281
rs112252708	6	105462201	T	A	0.9988	0.9943	5128	1110.2	64.797	0.005	5128	1110.2	64.797	0.005	1784.7	299.39	16.914	3343.3	810.83	47.883	0.098351	0.0793	0.10788	0	0.6917	0.59865	0.7992	0.66172	0.37898	1.1554	0.71228	0.62456	0.81232	1.0925e-08	0.99485	-0.3624	0.063404
rs76964000	6	105469367	A	G	0.99728	0.98784	5137.6	1101.5	63.95	0.006	5137.6	1101.5	63.95	0.006	1786.3	298.4	16.249	3351.2	803.06	47.701	0.097522	0.078749	0.10691	0	0.6971	0.60316	0.80568	0.63906	0.36288	1.1254	0.71408	0.62586	0.81474	1.3561e-08	0.98863	-0.36249	0.063832
rs75916436	6	105469476	C	T	0.99726	0.9877	5136.6	1102.3	64.089	0.005	5136.6	1102.3	64.089	0.005	1785.3	299.45	16.249	3351.3	802.9	47.84	0.097614	0.078997	0.10692	0	0.70009	0.60583	0.80902	0.63757	0.36212	1.1226	0.71642	0.628	0.81729	1.7386e-08	0.98854	-0.35963	0.063807
rs59114387	6	105471496	T	A	0.97787	0.80479	5812	479.68	11.328	0.018	5812	479.68	11.328	0.018	1975.2	124.13	1.637	3836.7	355.55	9.691	0.039849	0.030319	0.044614	0	0.67812	0.54889	0.83778	0.32811	0.062567	1.7207	0.66957	0.54574	0.82151	2.2828e-06	0.82707	-0.49929	0.10563
rs9500017	6	105475109	C	T	0.99661	0.9853	5139.1	1100.1	63.805	0.003	5139.1	1100.1	63.805	0.003	1786.5	298.32	16.17	3352.6	801.77	47.635	0.09739	0.078692	0.10674	0	0.69825	0.60413	0.80704	0.63703	0.36133	1.1231	0.71479	0.62644	0.81559	1.4607e-08	0.9863	-0.36232	0.063945
rs2057391	6	105478927	C	A	1	1	4276	1810	217	0	4276	1810	217	0	1484	561	56	2792	1249	161	0.17801	0.16016	0.18693	0	0.84505	0.75111	0.95074	0.6544	0.47972	0.89269	0.82947	0.75127	0.9158	7.5048e-06	1	-0.21992	0.049102
rs6902142	6	105479558	A	G	0.99381	0.98187	4290.5	1798.2	214.35	0.018	4290.5	1798.2	214.35	0.018	1489.5	557.11	54.339	2800.9	1241.1	160.02	0.17665	0.15844	0.18576	0	0.8441	0.75009	0.94989	0.63855	0.46643	0.87419	0.82529	0.74721	0.91154	4.3955e-06	0.98319	-0.22798	0.04965
rs9500018	6	105480449	A	T	0.98965	0.95574	5159	1082.5	61.492	0.024	5159	1082.5	61.492	0.024	1790.2	295.69	15.086	3368.8	786.8	46.406	0.095627	0.077549	0.10467	0	0.70719	0.61145	0.81792	0.61174	0.34124	1.0967	0.71914	0.62965	0.82134	2.3453e-08	0.95856	-0.36523	0.065403
rs9322825	6	105480607	A	T	0.98748	0.94564	5150	1090.3	62.659	0.024	5150	1090.3	62.659	0.024	1787.2	298.62	15.211	3362.8	791.73	47.448	0.096436	0.078306	0.1055	0	0.70971	0.61395	0.82041	0.60322	0.33762	1.0778	0.72034	0.63105	0.82225	2.0166e-08	0.94837	-0.36749	0.065499
rs9322826	6	105480725	T	C	0.98877	0.95285	5161.3	1080.5	61.179	0.018	5161.3	1080.5	61.179	0.018	1790.7	295.29	14.958	3370.5	785.24	46.221	0.095422	0.077395	0.10444	0	0.70781	0.61193	0.81872	0.60912	0.33905	1.0943	0.71935	0.62976	0.82168	2.4166e-08	0.95587	-0.36577	0.06556
rs9322827	6	105480816	G	A	0.9885	0.95199	5162	1079.9	61.075	0.02	5162	1079.9	61.075	0.02	1790.9	295.16	14.916	3371.1	784.72	46.159	0.095354	0.077343	0.10436	0	0.70801	0.61209	0.81897	0.60827	0.33834	1.0935	0.71941	0.62979	0.82179	2.4437e-08	0.95508	-0.36592	0.065609
.	6	105488734	AT	A	0.96972	0.9341	340.28	2196.1	3766.4	0.144	340.28	2196.1	3766.4	0.144	93.112	678.63	1329.2	247.17	1517.5	2437.2	0.2282	0.20582	0.2394	0	1.1871	0.91996	1.5318	1.4477	1.1303	1.8543	1.2144	1.1099	1.3288	2.0722e-05	0.93314	0.19831	0.046585
rs34614576	6	105488735	TA	T	0.96972	0.9341	340.27	2196.1	3766.4	0.148	340.27	2196.1	3766.4	0.148	93.112	678.63	1329.2	247.16	1517.5	2437.2	0.2282	0.20582	0.23939	0	1.1871	0.91995	1.5318	1.4477	1.1303	1.8543	1.2144	1.1099	1.3288	2.073e-05	0.93314	0.19831	0.046585
rs149246	6	105488782	C	A	0.97342	0.94193	331.39	2167.4	3804.1	0.134	331.39	2167.4	3804.1	0.134	92.073	669.5	1339.4	239.32	1497.9	2464.7	0.22451	0.20316	0.23519	0	1.1618	0.89842	1.5023	1.4124	1.1007	1.8125	1.2062	1.1018	1.3204	2.8916e-05	0.93889	0.19506	0.046643
rs160594	6	105489066	T	C	0.97043	0.93094	266.88	2027.7	4008.3	0.15	266.88	2027.7	4008.3	0.15	73.384	626.07	1401.5	193.49	1401.6	2606.8	0.2032	0.18393	0.21283	0	1.1778	0.88592	1.5658	1.4176	1.0752	1.869	1.1997	1.0921	1.3178	2.904e-05	0.92693	0.20388	0.048764
