# Supplementary material for: Common variants upstream of MLF1 at 3q25 and within CPZ at 4p16 associated with neuroblastoma
Source: PLoS Genet. 2017 May 18;13(5):e1006787. doi: 10.1371/journal.pgen.1006787 (PMC5456408; doi:10.1371/journal.pgen.1006787)
Supplement: S6 Table — (XLSX) [file pgen.1006787.s006.xlsx]

## Sheet: Sheet1
Table S6. SNPTEST results at 11p15 NB susceptibility locus in European American Discovery Cohort (2,101 cases; 4,202 controls)
rsid	Chr	pos	allele_A	allele_B	index	average_maximum_posterior_call	info	cohort_1_AA	cohort_1_AB	cohort_1_BB	cohort_1_NULL	all_AA	all_AB	all_BB	all_NULL	cases_AA	cases_AB	cases_BB	controls_AA	controls_AB	controls_BB	all_maf	cases_maf	controls_maf	missing_data_proportion	het_OR	het_OR_lower	het_OR_upper	hom_OR	hom_OR_lower	hom_OR_upper	all_OR	all_OR_lower	all_OR_upper	Phenotype_frequentist_add_Gender_C1_C2_C3_C4_C5_C6_C7_C8_C9_C10_C11_C12_C13_C14_C15_C16_C17_C18_C19_C20_score_pvalue	Phenotype_frequentist_add_Gender_C1_C2_C3_C4_C5_C6_C7_C8_C9_C10_C11_C12_C13_C14_C15_C16_C17_C18_C19_C20_score_info	Phenotype_frequentist_add_Gender_C1_C2_C3_C4_C5_C6_C7_C8_C9_C10_C11_C12_C13_C14_C15_C16_C17_C18_C19_C20_score_beta_1	Phenotype_frequentist_add_Gender_C1_C2_C3_C4_C5_C6_C7_C8_C9_C10_C11_C12_C13_C14_C15_C16_C17_C18_C19_C20_score_se_1	Chromosome	Position	roadmap_dnase_wig	X4S_combined_pvalue	Evo.Pathogenicity	TFBS_all	DNase....100bp	Cons....5bp	GTEX.50pct.FDR	entropy.1bp	entropy.2bp
rs80116671	11	8136531	G	A	17066	0.98858	0.91074	5696.7	591.73	14.593	0.024	5696.7	591.73	14.593	0.024	1944.8	152.87	3.333	3751.9	438.86	11.26	0.049256	0.037967	0.0549	0	0.672	0.55458	0.81428	0.57105	0.16801	1.9409	0.67939	0.56523	0.8166	8.3268e-05	0.90603	-0.38489	0.097818	11	8136531	-	-	-	1	4	4.171	2.7126	0.323324	-0.376727
rs148263172	11	8195211	C	T	17782	0.98687	0.8901	5723.3	565.4	14.319	0.029	5723.3	565.4	14.319	0.029	1955	143.24	2.766	3768.3	422.16	11.553	0.047123	0.035404	0.052983	0	0.65399	0.53692	0.79659	0.46148	0.12413	1.7157	0.65604	0.54283	0.79286	1.8279e-05	0.88986	-0.43094	0.10057	11	8195211	-	-	-	1	6	0.03	2.4687	0.28844	-0.240621
rs191871553	11	8222464	C	T	18185	0.99043	0.92068	5720.6	566.56	15.829	0.018	5720.6	566.56	15.829	0.018	1954.8	143.41	2.801	3765.8	423.15	13.028	0.047455	0.035462	0.053451	0	0.65289	0.53609	0.79514	0.41419	0.11378	1.5077	0.65107	0.53888	0.7866	2.0573e-05	0.9197	-0.41942	0.098488	11	8222464	-	-	-	1	0	0.045	-	0.184694	-0.269079
rs59812164	11	8228961	C	T	18254	0.96163	0.89362	4547.2	1603.3	152.3	0.109	4547.2	1603.3	152.3	0.109	1456.1	578.81	66.096	3091.2	1024.5	86.205	0.15136	0.16921	0.14243	0	1.1994	1.0644	1.3516	1.6278	1.1744	2.2561	1.2263	1.1083	1.357	6.5521e-05	0.88764	0.23399	0.058615	11	8228961	33	-	-	1	395	9.988	1.0673	0.343073	-0.227997
rs72850868	11	8230577	T	C	18268	0.94784	0.85608	4409.2	1726.4	167.13	0.215	4409.2	1726.4	167.13	0.215	1414.7	614.51	71.743	2994.6	1111.9	95.388	0.16347	0.1804	0.15501	0	1.1699	1.0407	1.3152	1.5921	1.1645	2.1767	1.1998	1.0874	1.3238	9.9756e-05	0.84967	0.22772	0.058522	11	8230577	-	-	-	1	28	0.004	1.1314	0.28844	-0.169203
rs11041809	11	8231605	A	G	18279	0.96332	0.94204	1328.1	3138.2	1836.4	0.295	1328.1	3138.2	1836.4	0.295	534.44	1023	543.49	793.64	2115.3	1292.9	0.45967	0.49785	0.44059	0	0.71816	0.62893	0.82004	0.62424	0.53806	0.72421	0.79441	0.73757	0.85563	3.0538e-07	0.93823	-0.21246	0.041496	11	8231605	-	-	-	1	4	0.022	-	-0.00111194	-0.377339
rs11041810	11	8231618	G	T	18280	0.97576	0.96019	966.35	3076.2	2260.3	0.192	966.35	3076.2	2260.3	0.192	386.17	1020.7	694.1	580.18	2055.5	1566.2	0.39735	0.42671	0.38267	0	0.746	0.64273	0.86587	0.66585	0.56927	0.77881	0.83281	0.77239	0.89796	7.543e-05	0.95681	-0.16702	0.042193	11	8231618	-	-	-	1	4	0.217	1.2468	-0.056616	-0.436854
rs11041811	11	8231665	C	T	18282	0.97288	0.95701	1294.1	3124	1884.7	0.237	1294.1	3124	1884.7	0.237	524.8	1016	560.16	769.28	2108	1324.6	0.45314	0.49158	0.43392	0	0.70647	0.61796	0.80765	0.61991	0.53433	0.71921	0.79279	0.73603	0.85393	3.0807e-07	0.95405	-0.21051	0.041128	11	8231665	-	-	-	1	1	0.023	-	0.238956	-0.727107
rs11041812	11	8231684	C	T	18284	0.97373	0.95833	1289.5	3123.3	1890	0.222	1289.5	3123.3	1890	0.222	523.59	1015.6	561.69	765.89	2107.7	1328.3	0.45236	0.49093	0.43308	0	0.70486	0.61646	0.80594	0.61857	0.53315	0.71767	0.79214	0.73542	0.85323	2.9329e-07	0.95548	-0.2108	0.041109	11	8231684	-	-	-	1	1	1.046	-	0.308189	-0.64759
rs11041813	11	8235207	T	C	18331	0.98279	0.9758	1215	3105.8	1982.2	0.061	1215	3105.8	1982.2	0.061	494.92	1018.8	587.25	720.12	2086.9	1394.9	0.43915	0.47803	0.41971	0	0.71032	0.61951	0.81443	0.61257	0.52743	0.71144	0.78976	0.73311	0.85079	2.1237e-07	0.97537	-0.2118	0.040824	11	8235207	26	-	-	1	24	0.828	-	0.319516	-0.208953
rs10839999	11	8236083	G	A	18340	0.98431	0.97846	1227.3	3113.7	1961.9	0.049	1227.3	3113.7	1961.9	0.049	497.79	1019.1	584.09	729.52	2094.6	1377.8	0.44173	0.47946	0.42286	0	0.71301	0.62214	0.81715	0.62128	0.53501	0.72146	0.79545	0.73842	0.8569	5.7626e-07	0.97752	-0.20389	0.040786	11	8236083	-	-	-	1	30	0.052	-	0.33465	-0.168045
rs10769885	11	8236262	C	A	18342	0.98937	0.98449	1409.8	3148.9	1744.2	0.051	1409.8	3148.9	1744.2	0.051	568.56	1019	513.42	841.26	2129.9	1230.8	0.47347	0.51312	0.45365	0	0.70789	0.62161	0.80616	0.61722	0.53227	0.71573	0.78786	0.73152	0.84853	5.5968e-08	0.98343	-0.21999	0.040505	11	8236262	-	-	-	1	35	0.014	-	0.238956	-0.404983
rs4758049	11	8238428	A	C	18353	0.99841	0.99738	1403.6	3136.3	1763	0.025	1403.6	3136.3	1763	0.025	565.4	1016	519.62	838.21	2120.4	1243.4	0.47149	0.5109	0.45178	0	0.71035	0.62359	0.80919	0.61953	0.53438	0.71825	0.78895	0.73253	0.84971	7.0623e-08	0.99712	-0.21662	0.040193	11	8238428	-	-	-	1	33	0	-	0.33465	-0.177861
rs4758050	11	8238545	G	C	18355	0.9987	0.99794	1403.7	3136.1	1763.2	0.01	1403.7	3136.1	1763.2	0.01	565.54	1015.8	519.64	838.18	2120.3	1243.5	0.47148	0.51092	0.45177	0	0.71008	0.62335	0.80888	0.61932	0.5342	0.718	0.7888	0.7324	0.84955	6.8992e-08	0.99769	-0.21672	0.04018	11	8238545	-	-	-	1	34	0.003	-	0.308189	-0.260951
rs4758051	11	8238639	G	A	18356	1	1	1406	3132	1765	0	1406	3132	1765	0	566	1013	522	840	2119	1243	0.47152	0.51047	0.45205	0	0.70948	0.62284	0.80818	0.62325	0.53768	0.72244	0.79113	0.73456	0.85205	1.0722e-07	1	-0.21314	0.040108	11	8238639	-	-	-	1	35	0.008	-	0.323324	-0.304272
rs10840000	11	8240113	G	C	18377	0.99434	0.99114	1395.3	3130.8	1776.9	0.017	1395.3	3130.8	1776.9	0.017	560.89	1016.5	523.59	834.37	2114.3	1253.3	0.46972	0.50888	0.45015	0	0.7152	0.62766	0.81496	0.62145	0.53604	0.72046	0.7901	0.7336	0.85096	8.5794e-08	0.99058	-0.2158	0.040302	11	8240113	-	-	-	1	50	0.002	-	0.33465	-0.13451
rs7933766	11	8240464	G	A	18382	0.99134	0.987	1404.5	3152.2	1746.3	0.027	1404.5	3152.2	1746.3	0.027	561.19	1025.1	514.67	843.3	2127.1	1231.6	0.47288	0.51107	0.45379	0	0.72422	0.6358	0.82494	0.62795	0.54141	0.72831	0.79481	0.73799	0.85601	1.9945e-07	0.98613	-0.21063	0.040507	11	8240464	-	-	-	1	82	1.3	-	0.323324	-0.251195
.	11	8240950	C	CTT	18388	0.98615	0.97927	1045.1	3133.8	2124.1	0.044	1045.1	3133.8	2124.1	0.044	408.49	1043.5	649.03	636.62	2090.3	1475	0.41441	0.44276	0.40024	0	0.77799	0.67313	0.89918	0.68575	0.5874	0.80056	0.83988	0.77927	0.9052	7.5821e-05	0.97843	-0.16481	0.041648	11	8240950	116	-	-	-	464	0.08	1.056	0.180886	-0.351822
rs10840002	11	8243026	A	G	18407	1	1	958	2988	2357	0	958	2988	2357	0	379	1002	720	579	1986	1637	0.38902	0.41885	0.37411	0	0.77078	0.66333	0.89563	0.67193	0.57466	0.78566	0.82933	0.76899	0.89442	1.2777e-05	1	-0.17886	0.040986	11	8243026	-	-	-	1	47	0	2.1758	0.28844	-0.198161
rs11041816	11	8243798	A	G	18418	0.91975	0.87605	2014.2	3074.5	1213.9	0.362	2014.2	3074.5	1213.9	0.362	762.02	1004.9	334	1252.2	2069.7	879.9	0.43651	0.39813	0.4557	0	0.79782	0.70943	0.89723	0.62375	0.53427	0.72822	0.79011	0.73286	0.85184	2.9065e-09	0.87476	-0.25492	0.04294	11	8243798	57	-	32	1	22	10	-	0.308189	-0.268423
rs4315061	11	8247020	T	C	18445	0.95219	0.92453	1787	3127	1388.7	0.271	1787	3127	1388.7	0.271	704.39	1001.9	394.63	1082.6	2125.1	994.04	0.4684	0.42628	0.48946	0	0.72461	0.64202	0.81782	0.61019	0.52501	0.70917	0.77502	0.7193	0.83506	4.67e-09	0.92613	-0.24339	0.041545	11	8247020	27	-	-	1	73	0.012	1.0587	0.196021	-0.281735
rs72474792	11	8247885	TATAAAA	T	18456	0.97732	0.96488	1437.1	3158.1	1707.7	0.132	1437.1	3158.1	1707.7	0.132	577.66	1047.2	476.1	859.41	2110.9	1231.6	0.47853	0.52417	0.45571	0	0.73806	0.64882	0.83958	0.5751	0.49531	0.66774	0.76004	0.70567	0.81859	2.5493e-10	0.96395	-0.25839	0.040859	11	8247885	-	-	-	-	0	0.037	-	0.258705	-0.195545
rs12797723	11	8247984	C	T	18458	0.98295	0.97275	1650.8	3128.7	1523.4	0.126	1650.8	3128.7	1523.4	0.126	664.82	1010.4	425.74	985.96	2118.3	1097.7	0.4899	0.4431	0.51329	0	0.70741	0.62513	0.80053	0.5752	0.49558	0.66761	0.75444	0.70035	0.81271	2.0316e-10	0.97223	-0.25706	0.040424	11	8247984	-	-	-	1	1	0.089	1.0632	0.323324	-0.229156
rs2290451	11	8248440	C	G	18460	0.98402	0.96776	3351.9	2509	441.99	0.108	3351.9	2509	441.99	0.108	1050.3	861.08	189.56	2301.5	1647.9	252.43	0.26916	0.29515	0.25617	0	1.145	1.0256	1.2782	1.6455	1.3445	2.0139	1.2159	1.1197	1.3204	1.1453e-05	0.96633	0.20182	0.045997	11	8248440	-	-	-	1	53	0	-	0.270999	-0.401145
rs2290450	11	8248482	C	T	18461	0.98689	0.97246	3423.9	2460.9	418.15	0.113	3423.9	2460.9	418.15	0.113	1075	844.02	181.99	2348.9	1616.8	236.17	0.26156	0.28749	0.2486	0	1.1407	1.0217	1.2735	1.6838	1.3698	2.0697	1.2195	1.1223	1.3253	1.2831e-05	0.97152	0.20179	0.046251	11	8248482	-	-	-	1	67	0.032	-	0.238956	-0.353062
rs7952320	11	8250143	G	C	18480	0.9755	0.96314	1337.3	3077.5	1888	0.159	1337.3	3077.5	1888	0.159	369.35	977.33	754.28	968	2100.1	1133.8	0.45631	0.40839	0.48028	0	1.2197	1.0583	1.4056	1.7437	1.499	2.0282	1.3387	1.242	1.4429	2.1663e-11	0.96401	0.27112	0.0405	11	8250143	-	-	-	1	115	0.001	1.6936	0.287474	-0.233935
rs4758317	11	8250811	C	A	18486	0.98429	0.97694	1372.3	3156.5	1774.1	0.067	1372.3	3156.5	1774.1	0.067	553.54	1049.9	497.5	818.78	2106.5	1276.6	0.46812	0.51334	0.44552	0	0.73724	0.64684	0.84028	0.57641	0.49635	0.66939	0.76173	0.70723	0.82042	3.9869e-10	0.97544	-0.25446	0.040685	11	8250811	62	-	-	1	160	0.015	-	0.314901	-0.174337
rs11041820	11	8251438	G	A	18493	1	1	3382	2476	445	0	3382	2476	445	0	1054	857	190	2328	1619	255	0.26702	0.29438	0.25333	0	1.1692	1.0471	1.3054	1.6457	1.3455	2.013	1.2297	1.1322	1.3355	6.771e-06	1	0.20303	0.04511	11	8251438	31	-	-	1	102	0.003	-	0.147504	-0.308379
rs3750952	11	8251921	G	C	18501	0.97525	0.96328	1889.1	3073.9	1339.8	0.115	1889.1	3073.9	1339.8	0.115	756.75	974.84	369.38	1132.4	2099.1	970.47	0.45643	0.40781	0.48073	0	0.69494	0.61677	0.78302	0.56955	0.48968	0.66244	0.74385	0.69014	0.80174	9.8161e-12	0.96467	-0.27558	0.040472	11	8251921	-	-	-	1	48	9.99	1.8745	0.244538	-0.350025
rs110419	11	8252853	A	G	18513	1	1	1661	3139	1503	0	1661	3139	1503	0	667	1016	418	994	2123	1085	0.48747	0.44074	0.51083	0	0.71319	0.63043	0.80682	0.57413	0.49439	0.66672	0.75467	0.70055	0.81298	3.1554e-10	1	-0.25124	0.039937	11	8252853	-	-	-	1	39	0	1.0442	0.286133	-0.25779
rs110420	11	8253049	T	C	18517	0.99704	0.99495	1661.4	3132.7	1508.8	0.058	1661.4	3132.7	1508.8	0.058	667.84	1011.4	421.74	993.57	2121.3	1087.1	0.48789	0.44143	0.51112	0	0.70932	0.62697	0.80248	0.57719	0.49719	0.67006	0.75589	0.70169	0.81428	4.0927e-10	0.99443	-0.25003	0.040002	11	8253049	-	-	-	1	57	0.003	1.1679	0.343073	-0.115716
rs204928	11	8254433	A	G	18529	0.98343	0.97148	1650.3	3140.9	1511.6	0.174	1650.3	3140.9	1511.6	0.174	662.13	1012.5	426.33	988.2	2128.5	1085.2	0.48899	0.44388	0.51155	0	0.70993	0.62736	0.80337	0.58631	0.50508	0.6806	0.76215	0.70751	0.821	8.0484e-10	0.97127	-0.24912	0.040547	11	8254433	-	-	-	1	95	0.082	1.2204	0.158233	-0.283678
rs12574271	11	8254503	G	T	18532	0.97978	0.95814	3343.6	2512.8	446.4	0.16	3343.6	2512.8	446.4	0.16	1051.9	858.34	190.68	2291.7	1654.5	255.72	0.27017	0.29503	0.25773	0	1.1302	1.0124	1.2618	1.6245	1.3284	1.9866	1.2053	1.11	1.3088	2.6258e-05	0.9558	0.19411	0.046176	11	8254503	-	-	-	1	122	0	1.0108	0.323324	-0.198864
rs12577773	11	8254601	T	G	18535	0.97352	0.94953	3062.3	2655.7	584.89	0.153	3062.3	2655.7	584.89	0.153	969.41	884.76	246.78	2092.9	1770.9	338.11	0.30347	0.32802	0.29119	0	1.0786	0.96534	1.2052	1.5757	1.3149	1.8882	1.1882	1.0971	1.2869	8.3174e-05	0.94807	0.17502	0.044476	11	8254601	-	-	-	1	84	0.006	1.3823	0.192213	-0.159037
rs204926	11	8255106	G	A	18540	0.95635	0.93101	1661.1	3142.3	1499.3	0.321	1661.1	3142.3	1499.3	0.321	658.73	1029.2	412.97	1002.4	2113.1	1086.3	0.48716	0.44151	0.50999	0	0.74112	0.65512	0.83842	0.57847	0.49789	0.67209	0.75957	0.7051	0.81825	3.4497e-11	0.93106	-0.27391	0.041339	11	8255106	-	-	-	1	209	0.006	1.2888	0.286133	-0.182891
rs2168101	11	8255408	C	A	18545	0.88554	0.79481	3213.2	2528.3	561.14	0.311	3213.2	2528.3	561.14	0.311	1217.3	748.15	135.45	1995.9	1780.2	425.7	0.28961	0.24253	0.31315	0	0.68911	0.61657	0.77019	0.52171	0.42456	0.64111	0.70229	0.64553	0.76404	3.1793e-16	0.80157	-0.3971	0.048626	11	8255408	46	-	-	1	367	10	-	0.319516	-0.207495
rs7944727	11	8255824	G	A	18550	0.94423	0.90736	2658.8	2902.7	741.27	0.287	2658.8	2902.7	741.27	0.287	816.7	988.99	295.19	1842.1	1913.7	446.07	0.34788	0.37588	0.33388	0	1.1656	1.0415	1.3046	1.4926	1.261	1.7666	1.2015	1.1123	1.2979	9.3948e-06	0.90336	0.19647	0.044344	11	8255824	51	-	-	1	614	8.429	-	0.286133	-0.35217
rs7948497	11	8255855	C	G	18552	0.93222	0.89572	1991.7	3077.6	1233.3	0.353	1991.7	3077.6	1233.3	0.353	572	1040.5	488.41	1419.7	2037.1	744.91	0.43984	0.48011	0.4197	0	1.2677	1.1215	1.4328	1.6274	1.4009	1.8904	1.2768	1.1852	1.3755	3.5459e-10	0.89559	0.26475	0.042206	11	8255855	51	-	-	1	579	1.743	-	0.276147	-0.358561
rs78678659	11	8268421	G	C	18690	0.98505	0.97573	2816.5	2781.8	704.67	0.037	2816.5	2781.8	704.67	0.037	868.77	950.96	281.26	1947.7	1830.8	423.41	0.33247	0.36018	0.31862	0	1.1645	1.0412	1.3024	1.4893	1.2556	1.7664	1.2039	1.1136	1.3015	2.2588e-05	0.97587	0.1811	0.042736	11	8268421	-	-	-	1	29	0.016	-	0.195054	-0.257161
rs404989	11	8269320	A	C	18702	0.99091	0.98557	2670.6	2841.6	790.82	0.019	2670.6	2841.6	790.82	0.019	824.32	960.83	315.85	1846.3	1880.8	474.97	0.35088	0.37899	0.33683	0	1.1442	1.0219	1.2812	1.4894	1.2637	1.7553	1.2016	1.1125	1.2978	3.3758e-05	0.985	0.17366	0.041881	11	8269320	-	-	-	1	19	0.095	1.0449	0.343073	-0.14953
rs417210	11	8269405	T	G	18703	0.99113	0.98578	2670.9	2841.8	790.24	0.024	2670.9	2841.8	790.24	0.024	823.81	961.52	315.65	1847.1	1880.3	474.58	0.35081	0.37907	0.33668	0	1.1466	1.024	1.2838	1.4913	1.2653	1.7577	1.2028	1.1136	1.299	3.1059e-05	0.98552	0.17444	0.041877	11	8269405	-	-	-	-	18	0.003	1.0338	0.33465	-0.159869
rs204938	11	8278207	C	T	18836	1	1	1323	3150	1830	0	1323	3150	1830	0	510	1027	564	813	2123	1266	0.45978	0.48715	0.4461	0	0.77115	0.67482	0.88124	0.71018	0.61207	0.82401	0.84786	0.78721	0.91319	7.4891e-05	1	-0.15924	0.04021	11	8278207	-	-	-	-	70	2.74	-	0.308189	-0.160322
rs5789571	11	8278238	CATGGCCTGGA	C	18837	0.97368	0.96244	1545.4	3182	1575.5	0.096	1545.4	3182	1575.5	0.096	588.38	1027.5	485.12	957.06	2154.5	1090.3	0.49762	0.52457	0.48414	0	0.77569	0.68335	0.88051	0.72372	0.62399	0.8394	0.85058	0.78981	0.91604	4.065e-05	0.9622	-0.16807	0.040956	11	8278238	-	-	-	-	50	0.901	1.0725	0.250653	-0.11924
rs204937	11	8280938	C	T	18864	1	1	1294	3162	1847	0	1294	3162	1847	0	490	1041	570	804	2121	1277	0.45613	0.48096	0.44372	0	0.80532	0.7039	0.92136	0.73239	0.63066	0.85054	0.8608	0.79919	0.92715	4.0957e-05	1	-0.16547	0.04034	11	8280938	243	-	-	1	82	0.026	1.146	0.258705	-0.227544
[truncated: 1,623 more columns]
