# Supplementary material for: Common variants upstream of MLF1 at 3q25 and within CPZ at 4p16 associated with neuroblastoma
Source: PLoS Genet. 2017 May 18;13(5):e1006787. doi: 10.1371/journal.pgen.1006787 (PMC5456408; doi:10.1371/journal.pgen.1006787)
Supplement: S7 Table — (XLSX) [file pgen.1006787.s007.xlsx]

## Sheet: Sheet1
Table S7. SNPTEST results at 11p11 NB susceptibility locus in European American Discovery Cohort (2,101 cases; 4,202 controls)
rsid	Chr	pos	allele_A	allele_B	index	average_maximum_posterior_call	info	cohort_1_AA	cohort_1_AB	cohort_1_BB	cohort_1_NULL	all_AA	all_AB	all_BB	all_NULL	cases_AA	cases_AB	cases_BB	controls_AA	controls_AB	controls_BB	all_maf	cases_maf	controls_maf	missing_data_proportion	het_OR	het_OR_lower	het_OR_upper	hom_OR	hom_OR_lower	hom_OR_upper	all_OR	all_OR_lower	all_OR_upper	Phenotype_frequentist_add_Gender_C1_C2_C3_C4_C5_C6_C7_C8_C9_C10_C11_C12_C13_C14_C15_C16_C17_C18_C19_C20_score_pvalue	Phenotype_frequentist_add_Gender_C1_C2_C3_C4_C5_C6_C7_C8_C9_C10_C11_C12_C13_C14_C15_C16_C17_C18_C19_C20_score_info	Phenotype_frequentist_add_Gender_C1_C2_C3_C4_C5_C6_C7_C8_C9_C10_C11_C12_C13_C14_C15_C16_C17_C18_C19_C20_score_beta_1	Phenotype_frequentist_add_Gender_C1_C2_C3_C4_C5_C6_C7_C8_C9_C10_C11_C12_C13_C14_C15_C16_C17_C18_C19_C20_score_se_1	Chromosome	Position	roadmap_dnase_wig	X4S_combined_pvalue	Evo.Pathogenicity	TFBS_all	DNase....100bp	Cons....5bp	GTEX.50pct.FDR	entropy.1bp	entropy.2bp
rs4755717	11	43602192	C	G	15180	0.98629	0.97559	2083.8	3033.7	1185.5	0.075	2083.8	3033.7	1185.5	0.075	630.29	1017.4	453.25	1453.5	2016.2	732.21	0.42874	0.45787	0.41417	0	1.1637	1.032	1.3122	1.4275	1.2288	1.6583	1.1946	1.1087	1.2871	3.354e-05	0.9761	0.16865	0.040657	11	43602192	26	-	-	1	78	9.913	-	0.323324	-0.327453
rs2679051	11	43604093	A	G	15195	0.99014	0.98208	1951.1	3077.8	1274.1	0.055	1951.1	3077.8	1274.1	0.055	592.04	1028.2	480.75	1359	2049.6	793.3	0.44629	0.47351	0.43268	0	1.1515	1.0191	1.3012	1.3911	1.1988	1.6144	1.1793	1.0947	1.2703	8.9491e-05	0.98242	0.1582	0.040383	11	43604093	-	-	-	1	82	0.003	-	0.233211	-0.302127
rs2625391	11	43607507	A	G	15224	0.99379	0.98859	1965.2	3084.5	1253.3	0.062	1965.2	3084.5	1253.3	0.062	597.26	1028.6	475.13	1367.9	2055.9	778.15	0.44353	0.47093	0.42982	0	1.1458	1.0144	1.2943	1.3984	1.2046	1.6234	1.1808	1.0961	1.272	7.3249e-05	0.98888	0.16003	0.040355	11	43607507	-	-	-	1	5	0.055	-	0.221885	-0.164067
rs2679055	11	43610813	T	C	15253	0.99287	0.98901	1850.8	3095.8	1356.4	0.037	1850.8	3095.8	1356.4	0.037	559.8	1038.6	502.62	1291	2057.2	853.76	0.46078	0.48639	0.44797	0	1.1642	1.0283	1.3181	1.3577	1.1706	1.5747	1.167	1.0835	1.2569	8.1575e-05	0.98884	0.15806	0.040118	11	43610813	-	-	-	1	6	0	-	0.258705	-0.545596
rs2625388	11	43611826	A	G	15259	0.99289	0.98923	1850.8	3097.2	1355	0.035	1850.8	3097.2	1355	0.035	559.61	1039.4	501.98	1291.1	2057.8	853.02	0.46067	0.48628	0.44787	0	1.1654	1.0294	1.3194	1.3577	1.1706	1.5748	1.167	1.0835	1.2569	8.319e-05	0.98915	0.15789	0.040123	11	43611826	-	-	-	1	20	0.007	-	0.323324	-0.210082
rs10838136	11	43629150	C	T	15402	0.99539	0.99192	1875.3	3120.5	1307.1	0.009	1875.3	3120.5	1307.1	0.009	567.94	1044.3	488.74	1307.4	2076.2	818.37	0.45492	0.48115	0.44181	0	1.1579	1.0234	1.31	1.3748	1.1842	1.596	1.1716	1.0878	1.2619	8.8275e-05	0.99097	0.15823	0.040358	11	43629150	-	-	-	1	5	0.002	-	0.343073	-0.243646
rs11037504	11	43631737	G	A	15421	0.98839	0.98408	1858.9	3123.5	1320.6	0.01	1858.9	3123.5	1320.6	0.01	561.3	1046.1	493.62	1297.6	2077.4	826.96	0.4573	0.48389	0.444	0	1.1641	1.0285	1.3175	1.3799	1.1888	1.6018	1.1741	1.0901	1.2646	7.1394e-05	0.98242	0.16086	0.040502	11	43631737	-	-	-	1	2	0.035	-	0.018362	-0.447927
rs10768965	11	43632164	A	G	15426	0.98764	0.9838	1869.5	3127.8	1305.6	0.01	1869.5	3127.8	1305.6	0.01	564.45	1048.2	488.32	1305.1	2079.6	817.3	0.45527	0.48188	0.44196	0	1.1654	1.03	1.3187	1.3815	1.1898	1.604	1.1744	1.0903	1.2649	6.1254e-05	0.98193	0.16264	0.04058	11	43632164	-	-	-	1	4	0.027	-	0.195054	-0.239319
rs7936836	11	43633645	C	A	15435	0.98305	0.97786	2044.2	3071.6	1187.2	0.015	2044.2	3071.6	1187.2	0.015	608.36	1038.1	454.5	1435.8	2033.5	732.74	0.43202	0.46338	0.41634	0	1.2049	1.0678	1.3595	1.4639	1.2592	1.7019	1.2106	1.1236	1.3043	3.4315e-06	0.97622	0.18941	0.040794	11	43633645	-	-	-	1	6	1.26	-	0.0945819	-0.265557
rs4755723	11	43636737	C	T	15467	0.99193	0.98706	2007.7	3079.8	1215.5	0.011	2007.7	3079.8	1215.5	0.011	597.77	1038.2	465.03	1409.9	2041.6	750.42	0.43715	0.46841	0.42152	0	1.1994	1.0623	1.3542	1.4616	1.2579	1.6983	1.2092	1.1224	1.3027	3.1936e-06	0.9868	0.18877	0.040527	11	43636737	-	-	-	1	2	0.005	-	0.180886	-0.307267
rs2862964	11	43637709	G	C	15474	0.99168	0.98671	1991.1	3086.2	1225.6	0.021	1991.1	3086.2	1225.6	0.021	591.58	1040.1	469.29	1399.6	2046.1	756.32	0.43927	0.4709	0.42346	0	1.2026	1.0648	1.3583	1.468	1.2635	1.7055	1.2117	1.1248	1.3054	2.3757e-06	0.98683	0.19118	0.040517	11	43637709	-	-	-	1	2	0.005	-	0.33465	-0.206745
rs4755204	11	43638226	A	C	15476	0.99311	0.98914	1885.2	3129.1	1288.6	0.015	1885.2	3129.1	1288.6	0.015	564.36	1047.9	488.75	1320.9	2081.3	799.88	0.45267	0.482	0.43801	0	1.1784	1.0416	1.3331	1.4301	1.2314	1.6608	1.1939	1.1084	1.286	6.2968e-06	0.98907	0.18276	0.040469	11	43638226	-	-	-	1	7	0.005	-	0.343073	-0.228406
rs11037511	11	43638252	G	T	15477	0.99181	0.98694	1992.2	3085.4	1225.4	0.018	1992.2	3085.4	1225.4	0.018	592.52	1039.3	469.21	1399.7	2046.1	756.14	0.43917	0.47066	0.42342	0	1.1999	1.0624	1.3551	1.4659	1.2617	1.7031	1.2107	1.1239	1.3043	2.5905e-06	0.98705	0.19041	0.040506	11	43638252	-	-	-	1	6	0.118	-	0.343073	-0.227794
rs10768967	11	43641000	C	T	15505	0.98623	0.97844	2023.1	3086.7	1193.2	0.056	2023.1	3086.7	1193.2	0.056	605.65	1039.5	455.83	1417.4	2047.2	737.39	0.43417	0.46435	0.41908	0	1.1884	1.053	1.3411	1.4467	1.2444	1.6819	1.2016	1.1153	1.2946	6.1391e-06	0.97871	0.18436	0.040774	11	43641000	-	-	-	1	1	0.023	-	0.286133	-0.302064
rs4755727	11	43643062	C	G	15520	0.99315	0.98902	1997.4	3083.5	1222.1	0.015	1997.4	3083.5	1222.1	0.015	593.75	1038.2	469.08	1403.6	2045.4	753.01	0.4385	0.47033	0.42258	0	1.1999	1.0625	1.355	1.4726	1.2675	1.7109	1.2133	1.1263	1.3071	1.8335e-06	0.989	0.19307	0.040469	11	43643062	-	-	-	1	1	0.008	-	0.314901	-0.180245
rs10838139	11	43643624	C	A	15523	0.99661	0.99442	2011.8	3079.8	1211.4	0.007	2011.8	3079.8	1211.4	0.007	598.42	1038.2	464.34	1413.4	2041.5	747.08	0.43651	0.46809	0.42072	0	1.2011	1.0639	1.3561	1.468	1.2633	1.7059	1.2117	1.1247	1.3054	2.3883e-06	0.99445	0.1905	0.040382	11	43643624	-	-	-	1	10	0.004	-	0.314901	-0.125881
rs9988903	11	43650983	G	A	15577	0.99351	0.9897	1997.1	3083.9	1222	0.015	1997.1	3083.9	1222	0.015	593.58	1038.4	469.02	1403.5	2045.5	752.99	0.43851	0.47036	0.42259	0	1.2004	1.063	1.3556	1.4728	1.2677	1.7112	1.2134	1.1264	1.3072	1.8285e-06	0.98974	0.19303	0.040455	11	43650983	-	-	-	1	6	0.296	-	0.233211	-0.288579
rs5791582	11	43653169	CTCTG	C	15592	0.99114	0.98562	2014	3076.1	1212.9	0.041	2014	3076.1	1212.9	0.041	599.74	1035.4	465.86	1414.3	2040.7	747.05	0.43645	0.46814	0.42061	0	1.1965	1.0598	1.3508	1.4705	1.2657	1.7086	1.2125	1.1255	1.3062	1.8598e-06	0.98537	0.19329	0.040538	11	43653169	36	-	-	-	2	0.024	-	-0.346574	-1.05408
rs7932842	11	43653528	T	G	15595	0.99354	0.98976	1997.5	3083.7	1221.8	0.024	1997.5	3083.7	1221.8	0.024	593.81	1038.2	468.96	1403.7	2045.4	752.88	0.43847	0.47029	0.42256	0	1.1998	1.0625	1.355	1.4724	1.2673	1.7107	1.2132	1.1262	1.307	1.8665e-06	0.9898	0.19286	0.040453	11	43653528	-	-	-	1	18	0.008	-	0.287474	-0.187745
rs12275384	11	43660547	C	T	15666	0.9973	0.99576	2018.1	3076.6	1208.3	0.006	2018.1	3076.6	1208.3	0.006	598.8	1037.9	464.33	1419.3	2038.7	743.98	0.43576	0.468	0.41964	0	1.2067	1.0688	1.3622	1.4793	1.273	1.7191	1.2166	1.1293	1.3107	1.5889e-06	0.9963	0.19364	0.040343	11	43660547	-	-	-	1	15	0.032	-	0.244538	-0.138285
rs10768970	11	43664516	G	C	15702	0.99068	0.98531	2010.5	3071.8	1220.6	0.029	2010.5	3071.8	1220.6	0.029	595.63	1035	470.34	1414.9	2036.8	750.3	0.43734	0.47018	0.42092	0	1.2071	1.069	1.3631	1.4891	1.2819	1.7298	1.2209	1.1333	1.3153	7.9976e-07	0.98649	0.19977	0.040476	11	43664516	-	-	-	1	13	2.233	-	0.33465	-0.366267
rs10742681	11	43665856	G	A	15711	0.9917	0.98681	2014.2	3074.6	1214.2	0.023	2014.2	3074.6	1214.2	0.023	596.45	1036.3	468.21	1417.7	2038.3	745.97	0.43654	0.46948	0.42007	0	1.2085	1.0703	1.3645	1.4919	1.2841	1.7334	1.2217	1.134	1.3162	7.3866e-07	0.9879	0.20041	0.040479	11	43665856	329	-	-	1	473	4.712	-	0.195054	-0.237035
rs10742682	11	43665857	C	T	15712	0.98034	0.97098	1914.3	3087.8	1300.8	0.062	1914.3	3087.8	1300.8	0.062	561.34	1033.3	506.38	1353	2054.5	794.43	0.45133	0.48692	0.43354	0	1.2122	1.0713	1.3716	1.5363	1.3241	1.7826	1.24	1.1512	1.3356	1.3112e-07	0.97108	0.21437	0.040622	11	43665857	329	-	-	1	469	4.19	-	0.184694	-0.260231
rs10742683	11	43667625	G	A	15722	0.99353	0.99007	1997.7	3073.4	1231.9	0.01	1997.7	3073.4	1231.9	0.01	591.27	1036.7	473.05	1406.4	2036.7	758.84	0.43925	0.47187	0.42294	0	1.2107	1.0719	1.3675	1.4828	1.2766	1.7223	1.219	1.1316	1.3132	1.0994e-06	0.99092	0.19661	0.040348	11	43667625	-	-	-	1	4	0.032	-	0.33465	-0.290462
rs11037537	11	43671734	T	C	15753	1	1	3395	2451	457	0	3395	2451	457	0	1063	858	180	2332	1593	277	0.26694	0.28986	0.25547	0	1.1816	1.0583	1.3193	1.4256	1.1658	1.7432	1.1895	1.0951	1.2921	4.1495e-05	1	0.18496	0.045123	11	43671734	104	-	-	1	6	0.01	-	0.148844	-0.239495
rs10838141	11	43674521	C	T	15777	0.99353	0.99013	2008	3075	1219.9	0.01	2008	3075	1219.9	0.01	594.21	1036.7	470.07	1413.8	2038.3	749.86	0.43748	0.47046	0.421	0	1.2101	1.0717	1.3665	1.4915	1.2839	1.7328	1.2219	1.1342	1.3163	7.7245e-07	0.99103	0.19965	0.040397	11	43674521	-	-	-	1	6	0.77	-	0.270999	-0.279904
rs189498946	11	43676985	A	G	15786	0.99637	0.99483	2022.4	3070.8	1209.8	0.005	2022.4	3070.8	1209.8	0.005	598.63	1036.9	465.51	1423.7	2034	744.29	0.43554	0.46832	0.41915	0	1.2124	1.0739	1.3687	1.4875	1.2802	1.7284	1.2206	1.133	1.315	9.5311e-07	0.99594	0.1976	0.040318	11	43676985	-	-	-	1	0	2.879	-	0.314901	-0.253683
rs7483308	11	43678853	G	A	15800	0.98144	0.97351	2108.4	3051.5	1143	0.028	2108.4	3051.5	1143	0.028	630.46	1029.2	441.3	1478	2022.3	701.69	0.42341	0.45498	0.40763	0	1.1931	1.0585	1.3448	1.4743	1.2674	1.7151	1.2132	1.1258	1.3072	1.319e-06	0.97455	0.19774	0.040881	11	43678853	-	-	-	1	3	2.869	-	0.0838521	-0.321864
rs7930330	11	43679707	C	T	15810	0.99549	0.99384	2023.9	3069.6	1209.4	0.008	2023.9	3069.6	1209.4	0.008	599.02	1036.4	465.53	1424.9	2033.2	743.91	0.43539	0.46823	0.41897	0	1.2126	1.0741	1.3689	1.4886	1.2811	1.7296	1.2211	1.1334	1.3156	8.958e-07	0.99508	0.19815	0.04033	11	43679707	-	-	-	1	1	3.116	-	0.244538	-0.435319
rs7946159	11	43683607	C	T	15845	0.99477	0.98828	3398.3	2446.1	458.57	0.052	3398.3	2446.1	458.57	0.052	1064.2	855.08	181.67	2334.1	1591	276.9	0.26679	0.28996	0.25521	0	1.1788	1.0557	1.3162	1.4389	1.1773	1.7587	1.1918	1.0972	1.2946	3.1051e-05	0.98804	0.18892	0.045351	11	43683607	-	-	-	1	5	0.003	-	0.183727	-0.229579
rs4755731	11	43685168	A	G	15860	1	1	2015	3067	1221	0	2015	3067	1221	0	595	1036	470	1420	2031	751	0.43701	0.47025	0.4204	0	1.2174	1.0781	1.3746	1.4936	1.2857	1.735	1.2239	1.136	1.3185	6.524e-07	1	0.1999	0.04018	11	43685168	-	-	-	1	17	0.51	-	0.314901	-0.258713
rs7116040	11	43688566	G	A	15896	0.99766	0.99625	2032.3	3064.6	1206.2	0.001	2032.3	3064.6	1206.2	0.001	601.53	1032	467.43	1430.7	2032.5	738.73	0.43447	0.46809	0.41766	0	1.2077	1.0699	1.3633	1.505	1.2954	1.7485	1.227	1.1389	1.3219	3.7982e-07	0.99664	0.20457	0.040278	11	43688566	-	-	-	1	10	0.034	-	0.286133	-0.214512
rs7948411	11	43689201	A	G	15904	0.99754	0.99608	2032.3	3064.5	1206.2	0.006	2032.3	3064.5	1206.2	0.006	601.51	1032	467.48	1430.8	2032.5	738.74	0.43447	0.4681	0.41765	0	1.2078	1.0699	1.3634	1.5052	1.2956	1.7487	1.2271	1.139	1.322	3.7466e-07	0.99647	0.20469	0.040281	11	43689201	-	-	-	1	3	0.016	-	0.287474	-0.362645
rs10838146	11	43689610	C	T	15908	0.99837	0.99679	413.04	2390.4	3499.6	0.006	413.04	2390.4	3499.6	0.006	122.64	737.29	1241.1	290.4	1653.1	2258.5	0.25515	0.23383	0.26581	0	1.0561	0.8406	1.3269	1.3012	1.042	1.6249	1.1863	1.0882	1.2932	9.825e-05	0.99761	0.17805	0.045714	11	43689610	-	-	-	1	5	0.009	-	0.314901	-0.181886
rs7944241	11	43695374	A	G	15966	0.9953	0.99274	2021.8	3061.7	1219.4	0.006	2021.8	3061.7	1219.4	0.006	599.16	1028.9	472.91	1422.7	2032.8	746.53	0.43635	0.46995	0.41954	0	1.2019	1.0645	1.357	1.5042	1.2952	1.7469	1.2267	1.1386	1.3215	3.7957e-07	0.99283	0.20468	0.040299	11	43695374	-	-	-	1	5	0.016	-	0.314901	-0.218416
rs4755732	11	43695999	C	T	15970	0.99464	0.9917	2034.3	3066.1	1202.6	0.005	2034.3	3066.1	1202.6	0.005	603.06	1030.6	467.29	1431.3	2035.5	735.27	0.43402	0.46769	0.41718	0	1.2017	1.0646	1.3564	1.5083	1.2982	1.7524	1.2274	1.1393	1.3224	3.291e-07	0.99134	0.20637	0.040417	11	43695999	-	-	-	1	6	0.704	-	0.238956	-0.149705
rs7928182	11	43698499	A	C	15989	0.99514	0.99266	2032.8	3062.3	1207.9	0.004	2032.8	3062.3	1207.9	0.004	602.06	1028.8	470.13	1430.7	2033.5	737.73	0.43456	0.4686	0.41754	0	1.2023	1.065	1.3572	1.5144	1.3037	1.7591	1.2301	1.1418	1.3253	2.4776e-07	0.99266	0.20818	0.040349	11	43698499	-	-	-	-	36	0.03	-	0.221885	-0.203894
rs11037556	11	43698956	G	A	15992	1	1	391	2331	3581	0	391	2331	3581	0	116	713	1272	275	1618	2309	0.24695	0.22489	0.25797	0	1.0447	0.82656	1.3204	1.306	1.0402	1.6397	1.1982	1.098	1.3076	3.7967e-05	1	0.18995	0.046109	11	43698956	-	-	-	1	15	0.002	-	0.270999	-0.210803
rs7483428	11	43699815	C	T	16001	0.99911	0.9979	390.85	2331.6	3580.5	0	390.85	2331.6	3580.5	0	116.01	713.42	1271.6	274.84	1618.2	2308.9	0.24697	0.22499	0.25796	0	1.0445	0.82642	1.3202	1.3048	1.0392	1.6382	1.1975	1.0973	1.3068	3.8647e-05	0.99809	0.18994	0.046154	11	43699815	-	-	-	1	0	0.928	-	0.209655	-0.289456
rs4755733	11	43700529	T	C	16003	0.98183	0.96976	714.06	2847	2741.9	0.064	714.06	2847	2741.9	0.064	219	884.18	997.79	495.06	1962.8	1744.1	0.33914	0.31466	0.35138	0	1.0183	0.85242	1.2164	1.2932	1.0834	1.5438	1.1799	1.0902	1.2769	4.4529e-05	0.97032	0.17548	0.042982	11	43700529	-	-	-	1	0	2.546	-	0.314901	-0.241093
rs4573669	11	43702581	G	A	16023	0.99626	0.99418	390.35	2330.7	3581.9	0.002	390.35	2330.7	3581.9	0.002	115.99	712.99	1272	274.36	1617.7	2309.9	0.24682	0.22489	0.25779	0	1.0425	0.82474	1.3177	1.3025	1.0374	1.6354	1.1971	1.097	1.3064	3.9445e-05	0.99464	0.19008	0.046239	11	43702581	131	-	-	1	133	0.005	-	0.0550839	-0.166336
rs58516086	11	43708557	CTTTCAG	C	16076	0.99821	0.99699	2113.8	3049	1140.2	0.016	2113.8	3049	1140.2	0.016	629	1024.9	447.06	1484.8	2024.1	693.15	0.42277	0.4567	0.4058	0	1.1953	1.0604	1.3474	1.5225	1.309	1.7708	1.2309	1.1423	1.3263	1.9266e-07	0.99716	0.21079	0.040488	11	43708557	-	-	-	-	7	0.418	-	0.158233	-0.302193
rs10838152	11	43709386	C	T	16083	0.99989	0.99979	2105.8	3050.2	1147	0.007	2105.8	3050.2	1147	0.007	625.91	1025.1	450.02	1479.9	2025.1	697.02	0.42394	0.45814	0.40685	0	1.1968	1.0616	1.3493	1.5265	1.3127	1.7752	1.2327	1.144	1.3283	1.5627e-07	0.99981	0.21197	0.040414	11	43709386	34	-	-	1	3	0.085	-	0.286133	-0.13119
rs4620711	11	43713843	C	T	16110	0.99991	0.99983	2105.8	3050.2	1147	0.002	2105.8	3050.2	1147	0.002	625.91	1025.1	450.01	1479.9	2025.1	697.02	0.42394	0.45814	0.40685	0	1.1968	1.0616	1.3493	1.5265	1.3127	1.7752	1.2327	1.144	1.3283	1.5643e-07	0.99985	0.21196	0.040413	11	43713843	-	-	-	1	10	0.034	-	0.276147	-0.462468
rs2863002	11	43714768	T	C	16119	0.99992	0.99984	2105.8	3050.2	1147	0.002	2105.8	3050.2	1147	0.002	625.91	1025.1	450.01	1479.9	2025.1	697.02	0.42394	0.45814	0.40684	0	1.1968	1.0616	1.3493	1.5265	1.3127	1.7752	1.2327	1.144	1.3283	1.564e-07	0.99986	0.21196	0.040413	11	43714768	53	-	-	1	238	0.023	-	0.244538	-0.243896
rs7942375	11	43717528	G	A	16136	0.99988	0.99977	2106	3050.1	1146.9	0	2106	3050.1	1146.9	0	625.93	1025.1	449.94	1480	2025	696.95	0.42392	0.45812	0.40682	0	1.197	1.0617	1.3495	1.5265	1.3126	1.7752	1.2327	1.144	1.3283	1.5614e-07	0.99979	0.21198	0.040415	11	43717528	-	-	-	1	4	6.537	-	0.308189	-0.261859
rs11037571	11	43722129	C	G	16172	0.99996	0.99991	2105.9	3050.1	1147	0.002	2105.9	3050.1	1147	0.002	625.95	1025	450.01	1479.9	2025.1	697.01	0.42394	0.45813	0.40684	0	1.1968	1.0615	1.3492	1.5265	1.3126	1.7752	1.2327	1.144	1.3282	1.5673e-07	0.99992	0.21194	0.040411	11	43722129	-	-	-	1	2	0.258	-	0.238956	-0.221312
rs11037575	11	43728330	T	C	16233	1	1	2106	3049	1148	0	2106	3049	1148	0	626	1025	450	1480	2024	698	0.424	0.45812	0.40695	0	1.1973	1.062	1.3498	1.5242	1.3107	1.7725	1.232	1.1434	1.3276	1.6746e-07	1	0.21139	0.040401	11	43728330	-	-	-	1	5	0.018	-	0.33465	-0.441915
rs7117036	11	43739857	G	A	16323	0.99637	0.99395	2145.4	3038.4	1119.2	0.016	2145.4	3038.4	1119.2	0.016	640.3	1027.1	433.58	1505.1	2011.3	685.62	0.41859	0.4508	0.40249	0	1.2004	1.0656	1.3524	1.4865	1.2773	1.73	1.2186	1.1308	1.3132	2.9181e-07	0.99418	0.20821	0.040597	11	43739857	-	-	-	1	6	0.44	-	0.279421	-0.221857
rs10838157	11	43745564	A	G	16372	0.99959	0.99923	2127.7	3044.8	1130.5	0.002	2127.7	3044.8	1130.5	0.002	633.17	1028.7	439.1	1494.5	2016.1	691.39	0.42089	0.45381	0.40443	0	1.2044	1.0688	1.3573	1.4991	1.2884	1.7443	1.2236	1.1354	1.3185	2.2169e-07	0.99938	0.2096	0.040462	11	43745564	37	-	-	1	11	9.978	-	0.244538	-0.435244
rs1878764	11	43746594	A	G	16385	0.99897	0.99826	2126.8	3043.6	1132.6	0.004	2126.8	3043.6	1132.6	0.004	632.86	1027.5	440.65	1493.9	2016.1	691.99	0.42114	0.45426	0.40458	0	1.203	1.0675	1.3558	1.5032	1.292	1.7488	1.225	1.1368	1.3201	1.8956e-07	0.99848	0.21079	0.040463	11	43746594	-	-	-	1	4	0.004	-	0.308189	-0.172522
rs7928422	11	43749199	A	G	16403	0.9934	0.98979	2165.9	3000.6	1136.5	0.023	2165.9	3000.6	1136.5	0.023	665.46	1003.1	432.41	1500.4	1997.5	704.09	0.41834	0.44454	0.40524	0	1.1323	1.0056	1.275	1.3847	1.1912	1.6097	1.1746	1.0899	1.2658	1.1793e-05	0.98956	0.17691	0.040377	11	43749199	-	-	-	1	7	0.001	-	0.250653	-0.187997
rs9804429	11	43749588	T	A	16405	0.99201	0.98144	3760.1	2203.9	338.88	0.029	3760.1	2203.9	338.88	0.029	1334.7	678.37	87.929	2425.5	1525.6	250.95	0.2286	0.20329	0.24125	0	0.80806	0.72212	0.90422	0.63672	0.49493	0.81913	0.8025	0.73326	0.87827	3.7428e-06	0.98236	-0.22116	0.047817	11	43749588	-	-	-	1	5	0.008	-	0.28844	-0.243223
rs9971430	11	43755780	C	T	16470	0.99796	0.9951	3798	2177.5	327.46	0.007	3798	2177.5	327.46	0.007	1350.5	664.27	86.213	2447.5	1513.3	241.25	0.22469	0.19912	0.23748	0	0.79552	0.71063	0.89056	0.64764	0.50199	0.83555	0.79832	0.72898	0.87426	2.3063e-06	0.99542	-0.22573	0.047779	11	43755780	-	-	-	1	8	0.69	-	0.270999	-0.22374
rs4755735	11	43760607	A	G	16505	0.99799	0.99683	2188.6	3007	1107.4	0.008	2188.6	3007	1107.4	0.008	672.71	1006.9	421.41	1515.9	2000.1	686	0.41424	0.4402	0.40126	0	1.1343	1.0078	1.2767	1.3842	1.1896	1.6107	1.1734	1.0887	1.2646	1.7276e-05	0.99668	0.17359	0.040393	11	43760607	306	-	-	1	26	0.132	-	0.258705	-0.253856
rs4755736	11	43760735	G	T	16508	0.99799	0.99683	2188.6	3007	1107.4	0.009	2188.6	3007	1107.4	0.009	672.71	1006.9	421.42	1515.8	2000.1	686.02	0.41424	0.4402	0.40126	0	1.1343	1.0078	1.2767	1.3842	1.1896	1.6107	1.1734	1.0887	1.2646	1.7283e-05	0.99669	0.17358	0.040392	11	43760735	255	-	-	1	28	0.123	-	0.175305	-0.147012
rs10838159	11	43762210	A	G	16521	0.99828	0.99582	3799.1	2176.3	327.54	0.013	3799.1	2176.3	327.54	0.013	1350.5	664.33	86.195	2448.7	1512	241.35	0.22461	0.19912	0.23735	0	0.79667	0.71165	0.89185	0.64757	0.50193	0.83546	0.79891	0.72951	0.87491	2.5153e-06	0.99607	-0.22481	0.047762	11	43762210	29	-	-	1	18	0.053	-	0.33465	-0.141354
rs56926699	11	43763688	TA	T	16530	0.95185	0.92679	1317.1	3052.3	1933.4	0.204	1317.1	3052.3	1933.4	0.204	489.4	1019.9	591.62	827.73	2032.4	1341.8	0.45111	0.47567	0.43883	0	0.84873	0.74177	0.97113	0.74574	0.64327	0.86453	0.86198	0.80025	0.92848	5.7304e-05	0.92492	-0.16625	0.041319	11	43763688	-	-	-	-	2	0.781	-	-0.104027	-0.385612
rs4471405	11	43767796	T	C	16556	0.99827	0.99727	2177.2	3006.7	1119.1	0.005	2177.2	3006.7	1119.1	0.005	669.68	1006.7	424.6	1507.5	2000	694.52	0.41607	0.44168	0.40326	0	1.1331	1.0066	1.2756	1.3762	1.1831	1.6009	1.1706	1.0862	1.2616	2.3613e-05	0.99712	0.17049	0.040328	11	43767796	-	-	-	1	4	0.052	-	0.163445	-0.460881
rs7115856	11	43769287	A	C	16569	0.99858	0.99766	1832.7	3058.8	1411.6	0.005	1832.7	3058.8	1411.6	0.005	561.4	1013.4	526.18	1271.3	2045.4	885.39	0.4666	0.49162	0.45409	0	1.122	0.99049	1.2709	1.3457	1.1622	1.5583	1.1626	1.0795	1.2521	9.1499e-05	0.99778	0.15541	0.039724	11	43769287	67	-	-	1	4	0.658	-	0.286133	-0.181076
rs34804222	11	43771084	A	G	16584	0.99839	0.99749	2188.1	3006.4	1108.4	0.001	2188.1	3006.4	1108.4	0.001	672.67	1006.6	421.69	1515.5	1999.8	686.73	0.41435	0.44027	0.40139	0	1.1341	1.0076	1.2764	1.3834	1.1889	1.6097	1.1731	1.0884	1.2643	1.8234e-05	0.99733	0.17301	0.040372	11	43771084	-	-	-	1	14	0.001	-	0.163445	-0.304022
rs12801203	11	43772549	A	G	16596	0.99736	0.99643	2191.3	2999.9	1111.7	0.003	2191.3	2999.9	1111.7	0.003	672.74	1004.5	423.71	1518.6	1995.4	688.02	0.41436	0.44074	0.40117	0	1.1364	1.0096	1.2791	1.3902	1.195	1.6172	1.1764	1.0914	1.2679	1.1318e-05	0.99586	0.17723	0.040369	11	43772549	-	-	-	1	6	2.08	-	0.238956	-0.288079
rs10838160	11	43774274	A	G	16603	0.99838	0.9975	2188.7	3006.7	1107.5	0.004	2188.7	3006.7	1107.5	0.004	673.21	1006.1	421.66	1515.5	2000.6	685.86	0.41423	0.44013	0.40128	0	1.1321	1.0059	1.2742	1.384	1.1894	1.6104	1.173	1.0883	1.2642	1.8791e-05	0.99729	0.17277	0.040378	11	43774274	-	-	-	1	8	0.241	-	0.0550839	-0.22601
rs10838161	11	43777484	G	A	16621	0.99687	0.99573	2182.7	3003.8	1116.5	0.005	2182.7	3003.8	1116.5	0.005	670.3	1006	424.65	1512.4	1997.8	691.8	0.41541	0.44154	0.40235	0	1.1363	1.0094	1.2791	1.385	1.1906	1.6112	1.1744	1.0897	1.2657	1.5916e-05	0.99529	0.1742	0.040366	11	43777484	-	-	-	1	0	1.071	-	0.270999	-0.227371
.	11	43779267	A	AC	16635	0.99392	0.9824	4619.7	1542.6	140.66	0.013	4619.7	1542.6	140.66	0.013	1609.1	452	39.86	3010.5	1090.6	100.8	0.14469	0.12654	0.15377	0	0.77536	0.68409	0.87881	0.73982	0.51016	1.0729	0.79728	0.71527	0.88871	9.8368e-05	0.98258	-0.22136	0.056837	11	43779267	-	-	-	-	11	0.011	-	-0.0100678	-0.657063
rs7110115	11	43780193	G	A	16646	0.99807	0.99635	3795.2	2178.5	329.28	0.004	3795.2	2178.5	329.28	0.004	1348	666.35	86.627	2447.1	1512.2	242.66	0.22506	0.19981	0.23769	0	0.79993	0.7146	0.89545	0.64807	0.50262	0.8356	0.80085	0.73135	0.87696	3.1539e-06	0.99582	-0.22242	0.047723	11	43780193	-	-	-	1	24	0.005	-	0.128562	-0.202812
rs34145449	11	43783728	G	GA	16677	0.99576	0.99344	2201.2	3005	1096.8	0.009	2201.2	3005	1096.8	0.009	678.43	1004.2	418.4	1522.7	2000.9	678.37	0.41239	0.43812	0.39953	0	1.1264	1.001	1.2675	1.3844	1.1894	1.6112	1.1719	1.0873	1.2631	1.7755e-05	0.99307	0.17381	0.040502	11	43783728	-	-	-	1	6	0.027	-	0.221885	-0.186839
rs12273608	11	43784636	G	A	16689	0.99977	0.99945	3801	2174.6	327.32	0.002	3801	2174.6	327.32	0.002	1350.9	664.06	86.027	2450.1	1510.6	241.29	0.22444	0.19898	0.23717	0	0.79732	0.71222	0.89259	0.64662	0.50111	0.83438	0.79899	0.72957	0.87502	2.8308e-06	0.99961	-0.2233	0.047686	11	43784636	-	-	-	1	9	0.001	-	0.270999	-0.153758
rs11037609	11	43786479	C	T	16706	0.99983	0.9996	3801.1	2174.6	327.28	0.001	3801.1	2174.6	327.28	0.001	1350.9	664.04	86.017	2450.2	1510.5	241.27	0.22443	0.19897	0.23716	0	0.7973	0.7122	0.89257	0.64662	0.50111	0.83439	0.79898	0.72956	0.87501	2.844e-06	0.99975	-0.22324	0.047683	11	43786479	-	-	-	1	7	0.427	-	0.258705	-0.22023
rs11037610	11	43787521	G	A	16714	0.99985	0.99963	3801.2	2174.6	327.27	0.003	3801.2	2174.6	327.27	0.003	1351	664.03	86.015	2450.2	1510.5	241.26	0.22443	0.19897	0.23715	0	0.79729	0.71219	0.89256	0.64663	0.50111	0.8344	0.79898	0.72955	0.87501	2.8474e-06	0.99979	-0.22323	0.047683	11	43787521	-	-	-	1	3	0.008	-	0.130062	-0.217834
rs11037611	11	43788330	T	C	16724	0.99946	0.9991	2170.8	3005.9	1126.3	0.002	2170.8	3005.9	1126.3	0.002	666.91	1008.2	425.93	1503.9	1997.7	700.41	0.41715	0.44265	0.4044	0	1.138	1.0108	1.2812	1.3713	1.179	1.5949	1.1697	1.0854	1.2607	2.7511e-05	0.999	0.16878	0.040251	11	43788330	-	-	-	1	4	0.055	-	0.308189	-0.280752
rs11037614	11	43790322	G	A	16745	0.99989	0.99975	3801.2	2174.5	327.24	0.001	3801.2	2174.5	327.24	0.001	1351	664.01	86.005	2450.3	1510.5	241.23	0.22442	0.19896	0.23715	0	0.79728	0.71218	0.89255	0.64661	0.50109	0.8344	0.79897	0.72954	0.875	2.8578e-06	0.9999	-0.22318	0.047681	11	43790322	-	-	-	1	10	0.091	-	0.238956	-0.206587
rs10768979	11	43793799	A	G	16772	0.99926	0.99888	2182.4	3006	1114.6	0.001	2182.4	3006	1114.6	0.001	668.12	1011.7	421.21	1514.3	1994.3	693.4	0.41529	0.44124	0.40232	0	1.1497	1.0214	1.2942	1.3768	1.1833	1.602	1.1731	1.0885	1.2644	2.1515e-05	0.99872	0.17131	0.040322	11	43793799	-	-	-	1	5	2.016	-	0.314901	-0.23544
rs1320169	11	43794379	A	G	16776	0.99937	0.99905	2167	3006.4	1129.6	0.002	2167	3006.4	1129.6	0.002	664.3	1009.5	427.23	1502.7	1996.9	702.35	0.4177	0.44358	0.40476	0	1.1435	1.0156	1.2875	1.376	1.1832	1.6003	1.1724	1.0878	1.2635	2.176e-05	0.99896	0.17087	0.040243	11	43794379	-	-	-	-	5	0.021	-	0.314901	-0.408755
rs11606658	11	43795420	T	C	16783	0.99965	0.9995	1821.6	3059.9	1421.5	0	1821.6	3059.9	1421.5	0	555.58	1017.2	528.22	1266	2042.7	893.29	0.46826	0.49349	0.45565	0	1.1347	1.0015	1.2857	1.3475	1.1636	1.5604	1.164	1.0808	1.2536	8.615e-05	0.99957	0.15581	0.03968	11	43795420	-	-	-	1	4	0.03	-	0.0993601	-0.307297
rs12363638	11	43795832	C	T	16789	0.99882	0.99722	3818.7	2159.8	324.54	0.004	3818.7	2159.8	324.54	0.004	1358.7	657.17	85.088	2459.9	1502.6	239.45	0.22282	0.19689	0.23578	0	0.79181	0.70714	0.88662	0.64334	0.49799	0.8311	0.79463	0.72536	0.87051	2.2469e-06	0.99809	-0.2261	0.047804	11	43795832	-	-	-	1	0	1.423	-	0.258705	-0.290287
rs10838164	11	43797474	C	T	16812	0.99964	0.99922	3803.4	2174.4	325.25	0.001	3803.4	2174.4	325.25	0.001	1353.4	662.56	85.058	2450	1511.8	240.19	0.22409	0.19816	0.23705	0	0.79339	0.70869	0.88821	0.64107	0.49625	0.82815	0.79541	0.72622	0.87119	1.9352e-06	0.99931	-0.22726	0.047743	11	43797474	-	-	-	1	0	1.248	-	0.238956	-0.316601
rs10838165	11	43800626	T	G	16828	0.99942	0.99904	2185.7	3005.5	1111.9	0.001	2185.7	3005.5	1111.9	0.001	670.67	1010.1	420.22	1515	1995.4	691.63	0.41482	0.4404	0.40202	0	1.1435	1.016	1.2871	1.3725	1.1795	1.597	1.1706	1.0861	1.2616	2.6927e-05	0.99886	0.16929	0.040326	11	43800626	-	-	-	1	2	0.006	-	0.279421	-0.455855
rs6485460	11	43800689	G	T	16830	0.99989	0.99972	3801.2	2174.6	327.18	0	3801.2	2174.6	327.18	0	1351	663.91	86.088	2450.2	1510.7	241.1	0.22442	0.19897	0.23714	0	0.79705	0.71197	0.89229	0.64759	0.50188	0.8356	0.7991	0.72967	0.87514	2.913e-06	0.99989	-0.223	0.047682	11	43800689	-	-	-	1	2	0.05	-	0.158233	-0.439426
rs4755740	11	43803113	A	G	16852	0.9993	0.99885	2190.7	3002.7	1109.6	0	2190.7	3002.7	1109.6	0	671.78	1008.8	420.37	1518.9	1993.8	689.25	0.41424	0.44017	0.40128	0	1.1441	1.0165	1.2877	1.379	1.1851	1.6046	1.1731	1.0885	1.2644	1.8255e-05	0.99873	0.17285	0.040337	11	43803113	-	-	-	1	4	0.034	-	0.221885	-0.213228
rs10838166	11	43805505	C	G	16872	0.99927	0.99888	2185.5	3005.5	1112	0.003	2185.5	3005.5	1112	0.003	670.83	1009.6	420.58	1514.6	1995.9	691.45	0.41485	0.44045	0.40205	0	1.1421	1.0147	1.2855	1.3734	1.1803	1.598	1.1707	1.0862	1.2618	2.63e-05	0.99871	0.16951	0.040328	11	43805505	-	-	-	1	3	0.012	-	0.117235	-0.43444
rs10400325	11	43807002	G	A	16882	0.99988	0.99972	3801	2174.9	327.14	0	3801	2174.9	327.14	0	1351	663.77	86.232	2450	1511.1	240.91	0.22443	0.19901	0.23714	0	0.7966	0.71157	0.89179	0.64912	0.50313	0.83747	0.79926	0.72982	0.87532	2.9773e-06	0.99984	-0.2228	0.047685	11	43807002	108	-	-	1	4	0.297	-	0.308189	-0.206965
rs10400390	11	43807392	T	G	16886	0.99988	0.99972	3801	2174.9	327.14	0	3801	2174.9	327.14	0	1351	663.76	86.238	2450	1511.1	240.91	0.22443	0.19901	0.23714	0	0.79659	0.71156	0.89178	0.64917	0.50317	0.83754	0.79927	0.72982	0.87532	2.9785e-06	0.99984	-0.2228	0.047685	11	43807392	-	-	-	1	4	0.024	-	0.308189	-0.330084
rs7118602	11	43807991	T	C	16891	0.99913	0.99865	2186.2	3005	1111.8	0.002	2186.2	3005	1111.8	0.002	671.19	1009.3	420.51	1515	1995.7	691.31	0.41477	0.44034	0.40198	0	1.1416	1.0142	1.2849	1.373	1.18	1.5976	1.1705	1.086	1.2615	2.6616e-05	0.99842	0.16942	0.040333	11	43807991	57	-	-	-	10	0.212	-	0.286133	-0.211775
rs11037638	11	43809833	C	T	16907	0.99987	0.99969	3802	2173.8	327.15	0	3802	2173.8	327.15	0	1352	662.73	86.27	2450	1511.1	240.88	0.22435	0.19878	0.23713	0	0.79477	0.70991	0.88977	0.649	0.50306	0.83729	0.79814	0.72877	0.87411	2.7801e-06	0.99982	-0.22347	0.047684	11	43809833	-	-	-	1	1	0.007	-	0.270999	-0.155718
rs4755742	11	43810459	T	C	16910	0.99937	0.9991	2170.2	3005.9	1127	0.001	2170.2	3005.9	1127	0.001	667.08	1007.2	426.7	1503.1	1998.6	700.27	0.41725	0.44279	0.40447	0	1.1355	1.0086	1.2784	1.373	1.1805	1.5968	1.17	1.0857	1.261	2.6233e-05	0.99899	0.1692	0.040248	11	43810459	-	-	-	1	2	0.008	-	0.244538	-0.181326
rs11037640	11	43811467	G	A	16919	0.99926	0.99891	2185.5	3005.5	1112	0.001	2185.5	3005.5	1112	0.001	670.91	1009.4	420.72	1514.6	1996.1	691.3	0.41484	0.44046	0.40203	0	1.1416	1.0142	1.2849	1.3739	1.1808	1.5986	1.1708	1.0863	1.2619	2.5917e-05	0.99873	0.16965	0.040328	11	43811467	-	-	-	1	4	0.038	-	0.279421	-0.354706
rs10838170	11	43815600	A	G	16950	0.9998	0.99961	3801	2174.7	327.27	0	3801	2174.7	327.27	0	1351	663.49	86.515	2450	1511.2	240.76	0.22444	0.19908	0.23712	0	0.79617	0.71118	0.89132	0.65167	0.50524	0.84053	0.79968	0.7302	0.87576	3.1138e-06	0.99977	-0.22236	0.047684	11	43815600	-	-	-	1	5	0.248	-	0.319516	-0.226916
rs4755213	11	43815717	A	G	16951	0.9987	0.99789	2192.4	3004.8	1105.8	0.003	2192.4	3004.8	1105.8	0.003	673.25	1007.5	420.29	1519.1	1997.3	685.53	0.41381	0.4398	0.40081	0	1.1381	1.0113	1.2809	1.3834	1.1888	1.6098	1.1737	1.0889	1.265	1.692e-05	0.99753	0.17376	0.040389	11	43815717	-	-	-	1	6	0.017	-	0.314901	-0.170034
rs16937633	11	43815806	A	G	16952	0.99968	0.99935	3800.6	2174.7	327.62	0	3800.6	2174.7	327.62	0	1350.7	663.74	86.541	2449.9	1511	241.07	0.22449	0.19915	0.23717	0	0.79675	0.7117	0.89196	0.65112	0.50485	0.83977	0.79984	0.73035	0.87593	3.2137e-06	0.99945	-0.22206	0.047686	11	43815806	-	-	-	1	6	0.041	-	0.276147	-0.213949
rs35662338	11	43816574	G	GA	16957	0.9983	0.99582	3793.4	2179.7	329.88	0.005	3793.4	2179.7	329.88	0.005	1348.4	664.49	88.125	2445	1515.2	241.76	0.22525	0.20008	0.23783	0	0.7952	0.71034	0.89021	0.66098	0.51333	0.85108	0.80157	0.73203	0.8777	3.6594e-06	0.99583	-0.22086	0.047703	11	43816574	-	-	-	-	9	0.287	-	0.196021	-0.156421
rs7936825	11	43816609	A	G	16958	0.9991	0.99858	2181	3005.8	1116.2	0.003	2181	3005.8	1116.2	0.003	670.01	1008.7	422.31	1511	1997.2	693.85	0.41553	0.44105	0.40277	0	1.139	1.0118	1.2821	1.3726	1.1798	1.5969	1.17	1.0856	1.261	3.0072e-05	0.99893	0.1682	0.040307	11	43816609	-	-	-	1	6	0.005	-	0.196021	-0.191943
rs10838171	11	43817362	A	G	16967	0.99955	0.99914	3303.5	2503.2	496.27	0.001	3303.5	2503.2	496.27	0.001	1190.6	767.68	142.72	2112.9	1735.5	353.55	0.27731	0.25062	0.29065	0	0.78499	0.70271	0.87691	0.71638	0.58246	0.88109	0.81622	0.75033	0.8879	1.7065e-06	0.99918	-0.21222	0.044347	11	43817362	-	-	-	1	10	0.002	-	0.308189	-0.187542
rs6485463	11	43818055	T	C	16974	0.9996	0.99919	3801.4	2174.4	327.18	0.001	3801.4	2174.4	327.18	0.001	1351.2	662.99	86.784	2450.2	1511.4	240.4	0.2244	0.19909	0.23705	0	0.79545	0.71052	0.89052	0.65461	0.50764	0.84414	0.80003	0.73053	0.87616	3.1126e-06	0.99936	-0.22241	0.047694	11	43818055	-	-	-	1	7	7.797	-	0.287474	-0.259091
rs10838172	11	43820208	C	A	16988	0.99957	0.9992	3802.5	2173.7	326.78	0	3802.5	2173.7	326.78	0	1351.8	662.21	87.029	2450.8	1511.5	239.75	0.22428	0.19902	0.23691	0	0.79432	0.7095	0.88928	0.65812	0.51044	0.84852	0.80031	0.73077	0.87647	2.9467e-06	0.99937	-0.22296	0.047698	11	43820208	-	-	-	1	1	0.007	-	0.221885	-0.401413
rs10838173	11	43820719	A	G	16995	0.99828	0.99792	2191.7	3000	1111.3	0.001	2191.7	3000	1111.3	0.001	672.88	1006.5	421.6	1518.8	1993.4	689.73	0.4143	0.4402	0.40134	0	1.1397	1.0126	1.2827	1.3797	1.1859	1.6053	1.1729	1.0883	1.2642	1.931e-05	0.99823	0.17226	0.040316	11	43820719	-	-	-	1	5	0.364	-	0.202733	-0.229488
rs11362243	11	43822059	TG	T	17004	0.99951	0.99913	3305.7	2501.6	495.7	0	3305.7	2501.6	495.7	0	1191.9	766.01	143.1	2113.8	1735.6	352.6	0.27709	0.25041	0.29043	0	0.78274	0.70067	0.87442	0.71975	0.58526	0.88513	0.81615	0.75025	0.88784	1.5431e-06	0.99929	-0.21311	0.044345	11	43822059	-	-	-	-	7	0.037	-	0.319516	-0.242284
rs12792819	11	43822509	C	T	17007	0.9697	0.95387	2359	2944	999.95	0.066	2359	2944	999.95	0.066	732.66	989.36	378.95	1626.3	1954.6	621	0.39219	0.41582	0.38038	0	1.1235	1.0005	1.2617	1.3546	1.1604	1.5812	1.1595	1.0752	1.2505	7.5372e-05	0.95492	0.1646	0.041579	11	43822509	-	-	-	1	1	0.094	-	0.33465	-0.206337
rs11037646	11	43822758	G	A	17011	0.96961	0.95366	2364.3	2941	997.66	0.062	2364.3	2941	997.66	0.062	733.77	988.33	378.89	1630.5	1952.7	618.77	0.39159	0.41555	0.37961	0	1.1247	1.0016	1.263	1.3607	1.1656	1.5883	1.162	1.0774	1.2531	5.2559e-05	0.95476	0.16821	0.041594	11	43822758	-	-	-	1	6	0.093	-	0.180886	-0.207593
rs7126905	11	43824778	G	A	17020	0.99969	0.99943	3802.8	2173.5	326.68	0.002	3802.8	2173.5	326.68	0.002	1351.9	662	87.095	2450.9	1511.5	239.58	0.22425	0.199	0.23687	0	0.79402	0.70923	0.88895	0.65905	0.51118	0.84968	0.80039	0.73083	0.87656	2.9134e-06	0.9996	-0.22305	0.047694	11	43824778	-	-	-	1	7	0.002	-	0.221885	-0.222863
rs1518816	11	43825146	T	C	17022	0.99838	0.99796	2192.1	2999.6	1111.3	0	2192.1	2999.6	1111.3	0	672.99	1006.4	421.62	1519.1	1993.2	689.65	0.41426	0.44018	0.4013	0	1.1397	1.0126	1.2828	1.38	1.1861	1.6056	1.1731	1.0884	1.2643	1.8998e-05	0.99826	0.1724	0.040314	11	43825146	-	-	-	1	3	3.007	-	0.33465	-0.317304
rs11037653	11	43825366	G	A	17024	0.99828	0.99777	2197.3	2995.8	1109.9	0.002	2197.3	2995.8	1109.9	0.002	674.08	1005.4	421.55	1523.2	1990.5	688.34	0.41374	0.4399	0.40066	0	1.1413	1.0141	1.2845	1.3839	1.1895	1.61	1.1749	1.0901	1.2663	1.3898e-05	0.99812	0.17519	0.040315	11	43825366	-	-	-	1	5	9.61	-	0.323324	-0.275956
rs6485465	11	43825595	G	A	17027	0.99838	0.99796	2192.2	2999.6	1111.3	0.004	2192.2	2999.6	1111.3	0.004	672.99	1006.4	421.62	1519.2	1993.2	689.64	0.41426	0.44018	0.40129	0	1.1398	1.0126	1.2828	1.38	1.1862	1.6056	1.1731	1.0884	1.2643	1.8979e-05	0.99826	0.1724	0.040314	11	43825595	-	-	-	1	7	6.303	-	0.308189	-0.126334
rs7112511	11	43828094	A	G	17049	0.9945	0.9885	3832.8	2158.1	312.15	0.006	3832.8	2158.1	312.15	0.006	1357.3	658.56	85.11	2475.5	1499.5	227.04	0.22072	0.19723	0.23246	0	0.80097	0.71536	0.89682	0.68367	0.52833	0.88468	0.81124	0.74045	0.88879	1.0417e-05	0.99013	-0.21279	0.04827	11	43828094	-	-	-	1	0	0.047	-	0.287474	-0.350997
rs11037654	11	43828759	G	A	17056	0.99972	0.9995	3802.9	2173.5	326.66	0.001	3802.9	2173.5	326.66	0.001	1351.9	661.95	87.11	2450.9	1511.5	239.55	0.22424	0.19899	0.23686	0	0.79395	0.70916	0.88887	0.65926	0.51135	0.84995	0.8004	0.73085	0.87658	2.9055e-06	0.99967	-0.22308	0.047692	11	43828759	62	-	-	1	4	0.013	-	0.195054	-0.27597
rs10838176	11	43831552	G	A	17074	0.99841	0.99789	2196.6	2997.4	1109	0	2196.6	2997.4	1109	0	674.12	1005.3	421.59	1522.5	1992.1	687.44	0.41373	0.4399	0.40064	0	1.1397	1.0126	1.2827	1.385	1.1904	1.6114	1.175	1.0901	1.2664	1.3637e-05	0.99822	0.1754	0.040325	11	43831552	-	-	-	1	14	0.097	-	0.308189	-0.140448
rs11037656	11	43833936	T	A	17098	0.9985	0.99802	2192.7	2999.1	1111.2	0	2192.7	2999.1	1111.2	0	673.12	1006.3	421.63	1519.6	1992.9	689.57	0.41421	0.44015	0.40124	0	1.1399	1.0127	1.2829	1.3803	1.1864	1.6059	1.1732	1.0885	1.2645	1.8623e-05	0.99832	0.17256	0.040311	11	43833936	-	-	-	1	2	0.068	-	0.286133	-0.197708
rs10400368	11	43834451	G	T	17101	0.99977	0.99962	3803	2173.4	326.64	0	3803	2173.4	326.64	0	1352	661.87	87.14	2451	1511.5	239.5	0.22423	0.19899	0.23685	0	0.79384	0.70906	0.88875	0.65961	0.51164	0.85039	0.80043	0.73087	0.87661	2.8958e-06	0.99978	-0.2231	0.04769	11	43834451	-	-	-	1	0	0.522	-	0.221885	-0.193933
rs147623853	11	43835087	TTTTG	T	17104	0.99977	0.99963	3803	2173.4	326.63	0	3803	2173.4	326.63	0	1352	661.87	87.143	2451	1511.5	239.49	0.22423	0.19899	0.23685	0	0.79382	0.70905	0.88873	0.65966	0.51167	0.85044	0.80043	0.73087	0.87661	2.8946e-06	0.99979	-0.2231	0.047689	11	43835087	-	-	-	-	0	0.069	-	0.28844	-0.261329
rs2037296	11	43836071	G	A	17109	1	1	3803	2172	328	0	3803	2172	328	0	1352	661	88	2451	1511	240	0.22434	0.19919	0.23691	0	0.79306	0.70834	0.88791	0.66472	0.51607	0.85618	0.80118	0.73158	0.87741	3.1382e-06	1	-0.22215	0.047656	11	43836071	-	-	-	1	4	0.198	-	0.163445	-0.346671
rs10838179	11	43836612	C	T	17116	0.99854	0.99805	2192.8	2999	1111.2	0.002	2192.8	2999	1111.2	0.002	673.16	1006.2	421.64	1519.7	1992.8	689.54	0.4142	0.44014	0.40122	0	1.1399	1.0128	1.283	1.3804	1.1865	1.6061	1.1733	1.0886	1.2646	1.8504e-05	0.99834	0.17262	0.04031	11	43836612	-	-	-	1	2	0.002	-	0.33465	-0.131364
rs201312654	11	43838556	A	ATC	17135	0.99349	0.98459	4054.6	1999.7	248.61	0.043	4054.6	1999.7	248.61	0.043	1432.3	599.85	68.81	2622.3	1399.9	179.8	0.19808	0.17551	0.20936	0	0.78451	0.69907	0.88039	0.70065	0.52679	0.93188	0.80387	0.73081	0.88423	5.6067e-06	0.98494	-0.22899	0.050431	11	43838556	-	-	-	-	0	0.045	-	-0.056616	-0.338715
rs199536394	11	43838557	T	TC	17136	0.99356	0.9847	4055.2	1999.6	248.1	0.041	4055.2	1999.6	248.1	0.041	1432.9	599.27	68.81	2622.3	1400.3	179.29	0.19799	0.17537	0.2093	0	0.78318	0.69787	0.87891	0.70235	0.52801	0.93425	0.80341	0.73037	0.88375	5.8332e-06	0.98516	-0.22863	0.050444	11	43838557	-	-	-	-	0	0.053	-	-0.056616	-0.338715
rs7114842	11	43839431	A	C	17139	0.99967	0.99945	3305.6	2501.7	495.66	0.003	3305.6	2501.7	495.66	0.003	1191.7	766.14	143.15	2113.9	1735.6	352.51	0.27709	0.25046	0.29041	0	0.78302	0.70092	0.87473	0.72033	0.58575	0.88584	0.81647	0.75055	0.88819	1.5283e-06	0.99954	-0.21316	0.04434	11	43839431	-	-	-	1	0	0.137	-	0.158233	-0.418091
rs7105125	11	43840602	T	A	17142	0.99973	0.99951	3803.1	2173.2	326.63	0.008	3803.1	2173.2	326.63	0.008	1352	661.85	87.145	2451.1	1511.4	239.49	0.22422	0.19899	0.23684	0	0.79389	0.70911	0.88881	0.6597	0.5117	0.85049	0.80048	0.73092	0.87666	2.9117e-06	0.99972	-0.22305	0.047691	11	43840602	-	-	-	1	0	0.409	-	0.0945819	-0.345181
rs6485467	11	43843209	A	G	17164	0.99857	0.99737	2195.4	2996.7	1110.8	0.069	2195.4	2996.7	1110.8	0.069	673.57	1005.6	421.8	1521.9	1991	689.03	0.41396	0.44008	0.4009	0	1.1412	1.0139	1.2844	1.3831	1.1889	1.6092	1.1746	1.0898	1.2659	1.5702e-05	0.9976	0.17411	0.040315	11	43843209	-	-	-	1	5	3.385	-	0.258705	-0.272901
rs144452302	11	43845598	GA	G	17180	0.99867	0.99652	3803.3	2172	327.66	0.06	3803.3	2172	327.66	0.06	1352.1	661.56	87.353	2451.2	1510.4	240.31	0.22428	0.19902	0.23692	0	0.79408	0.70926	0.88903	0.65902	0.51134	0.84934	0.80029	0.73075	0.87645	2.807e-06	0.99684	-0.22363	0.047738	11	43845598	-	-	-	-	12	0.024	-	0.33465	-0.145582
rs72005218	11	43848205	AAT	A	17196	0.99864	0.99644	3803.8	2171.9	327.23	0.062	3803.8	2171.9	327.23	0.062	1352.2	661.76	87.081	2451.6	1510.2	240.15	0.22421	0.19893	0.23685	0	0.79452	0.70967	0.88953	0.65746	0.50998	0.84758	0.80016	0.73062	0.87632	2.7843e-06	0.99681	-0.22376	0.04775	11	43848205	-	-	-	-	11	0.021	-	0.130062	-0.415678
rs1464231	11	43849120	A	G	17204	0.99845	0.99711	2201.2	2993.4	1108.3	0.068	2201.2	2993.4	1108.3	0.068	674.79	1004.4	421.75	1526.4	1989	686.59	0.4133	0.43978	0.40007	0	1.1423	1.015	1.2856	1.3895	1.1943	1.6166	1.1772	1.0922	1.2688	1.0507e-05	0.99736	0.1777	0.040327	11	43849120	-	-	-	1	6	1.717	-	0.276147	-0.337855
rs7942607	11	43849595	T	C	17207	0.99857	0.99633	3801.8	2173.1	328.02	0.053	3801.8	2173.1	328.02	0.053	1352.1	661.84	87.082	2449.7	1511.3	240.94	0.22443	0.19896	0.23717	0	0.79348	0.70874	0.88835	0.65487	0.50802	0.84416	0.79886	0.72945	0.87488	2.1827e-06	0.9967	-0.22603	0.047728	11	43849595	-	-	-	1	18	0.004	-	0.308189	-0.333957
rs6485471	11	43852491	T	C	17229	0.99853	0.99727	2196	2996.2	1110.8	0.061	2196	2996.2	1110.8	0.061	673.66	1005.5	421.84	1522.3	1990.7	688.94	0.41391	0.44007	0.40084	0	1.1414	1.0141	1.2846	1.3836	1.1893	1.6098	1.1748	1.09	1.2662	1.5246e-05	0.99747	0.17437	0.040316	11	43852491	411	-	-	1	34	3.093	-	0.250653	-0.246089
rs10768986	11	43853115	A	G	17235	0.99842	0.99705	2201.2	2993.4	1108.3	0.069	2201.2	2993.4	1108.3	0.069	674.78	1004.4	421.75	1526.4	1989	686.58	0.41331	0.43978	0.40007	0	1.1423	1.015	1.2856	1.3895	1.1943	1.6166	1.1772	1.0922	1.2688	1.0496e-05	0.99731	0.17772	0.040329	11	43853115	-	-	-	1	4	1.757	-	0.308189	-0.153025
rs10838182	11	43854910	G	C	17247	0.99822	0.9967	2200.3	2994	1108.6	0.072	2200.3	2994	1108.6	0.072	674.77	1004.4	421.76	1525.5	1989.6	686.85	0.4134	0.43979	0.4002	0	1.1414	1.0141	1.2846	1.3882	1.1932	1.6151	1.1765	1.0916	1.2681	1.0984e-05	0.99715	0.17734	0.040333	11	43854910	25	-	-	1	34	0.042	-	0.244538	-0.164097
rs10838183	11	43855072	A	G	17248	0.99793	0.9947	3807.3	2168.6	327.02	0.079	3807.3	2168.6	327.02	0.079	1352.6	661.32	87.037	2454.7	1507.3	239.99	0.22391	0.19881	0.23647	0	0.79625	0.71119	0.89148	0.65817	0.5105	0.84855	0.80125	0.73159	0.87753	3.2604e-06	0.99561	-0.22239	0.047788	11	43855072	27	-	-	1	27	0.003	-	0.196021	-0.264195
rs6485472	11	43856321	T	G	17255	0.99832	0.9969	2195.1	2996.8	1111.1	0.076	2195.1	2996.8	1111.1	0.076	673.64	1005.5	421.85	1521.4	1991.3	689.21	0.41401	0.44008	0.40097	0	1.1404	1.0132	1.2835	1.3824	1.1882	1.6083	1.1742	1.0894	1.2655	1.5932e-05	0.99729	0.174	0.040321	11	43856321	-	-	-	1	7	0.006	-	0.192213	-0.281908
rs3802891	11	43860300	G	A	17282	0.99842	0.99704	2200	2994.4	1108.5	0.084	2200	2994.4	1108.5	0.084	674.72	1004.5	421.78	1525.3	1989.9	686.76	0.41342	0.43981	0.40022	0	1.1412	1.014	1.2843	1.3884	1.1934	1.6153	1.1766	1.0916	1.2681	1.1084e-05	0.99727	0.17725	0.040332	11	43860300	-	-	-	1	5	0.106	-	0.270999	-0.155718
rs4755215	11	43862132	A	G	17299	0.99816	0.99659	2200.3	2994	1108.6	0.076	2200.3	2994	1108.6	0.076	674.77	1004.4	421.76	1525.5	1989.6	686.85	0.4134	0.43979	0.40021	0	1.1413	1.0141	1.2845	1.3882	1.1932	1.6151	1.1765	1.0916	1.2681	1.0978e-05	0.99705	0.17735	0.040335	11	43862132	-	-	-	1	2	0.01	-	0.221885	-0.306542
rs4755749	11	43865501	A	G	17326	0.99814	0.99654	2200.3	2994.1	1108.6	0.075	2200.3	2994.1	1108.6	0.075	674.77	1004.4	421.76	1525.5	1989.6	686.85	0.4134	0.43979	0.40021	0	1.1413	1.0141	1.2845	1.3882	1.1932	1.6151	1.1765	1.0916	1.2681	1.0982e-05	0.99699	0.17735	0.040336	11	43865501	-	-	-	1	10	0.004	-	0.343073	-0.200574
rs11037674	11	43869823	C	T	17359	0.99821	0.99668	2195	2996.9	1111.1	0.079	2195	2996.9	1111.1	0.079	673.63	1005.5	421.85	1521.4	1991.4	689.21	0.41401	0.44008	0.40098	0	1.1404	1.0132	1.2835	1.3824	1.1882	1.6083	1.1742	1.0894	1.2655	1.5921e-05	0.99708	0.17403	0.040325	11	43869823	-	-	-	1	3	0.585	-	0.286133	-0.211646
.	11	43870871	C	CA	17367	0.99818	0.99525	3805.4	2170.4	327.18	0.082	3805.4	2170.4	327.18	0.082	1353	660.86	87.084	2452.3	1509.5	240.09	0.22408	0.19872	0.23676	0	0.79351	0.70874	0.88842	0.65741	0.50994	0.84752	0.79952	0.73001	0.87564	2.7197e-06	0.99606	-0.22407	0.047767	11	43870871	-	-	-	-	6	0.052	-	0.0800445	-0.351118
rs7131204	11	43872944	C	A	17382	0.99079	0.98202	2189.9	3001.6	1111.4	0.167	2189.9	3001.6	1111.4	0.167	672.39	1006.7	421.85	1517.5	1994.9	689.53	0.41444	0.44037	0.40148	0	1.1389	1.0119	1.2819	1.3807	1.1867	1.6064	1.1731	1.0885	1.2644	1.5269e-05	0.98304	0.17569	0.040625	11	43872944	-	-	-	1	11	0	-	0.258705	-0.196626
rs10838190	11	43878251	A	G	17425	0.97049	0.94564	2186	3010.9	1105.8	0.3	2186	3010.9	1105.8	0.3	671.78	1008.2	420.9	1514.2	2002.7	684.9	0.41431	0.44029	0.40132	0	1.1347	1.0082	1.2772	1.3852	1.1903	1.612	1.1735	1.0888	1.2648	9.0764e-06	0.94746	0.18392	0.041442	11	43878251	-	-	-	1	6	0.004	-	0.244538	-0.305244
rs12364503	11	43878505	C	G	17428	0.96434	0.93641	2161.1	3018.1	1123.4	0.314	2161.1	3018.1	1123.4	0.314	664.65	1012.3	423.97	1496.5	2005.8	699.48	0.41768	0.44272	0.40516	0	1.1363	1.0093	1.2793	1.3647	1.1731	1.5877	1.1664	1.0822	1.257	1.9246e-05	0.93895	0.17762	0.041564	11	43878505	-	-	-	1	1	0.963	-	0.33465	-0.160119
[truncated: 1,623 more columns]
