# Supplementary material for: Common variants upstream of MLF1 at 3q25 and within CPZ at 4p16 associated with neuroblastoma
Source: PLoS Genet. 2017 May 18;13(5):e1006787. doi: 10.1371/journal.pgen.1006787 (PMC5456408; doi:10.1371/journal.pgen.1006787)
Supplement: S8 Table — (XLSX) [file pgen.1006787.s008.xlsx]

## Sheet: Sheet1
Table S8. SNPTEST results at 17p13 NB susceptibility locus in European American Discovery Cohort (2,101 cases; 4,202 controls)
rsid	Chr	pos	allele_A	allele_B	index	average_maximum_posterior_call	info	cohort_1_AA	cohort_1_AB	cohort_1_BB	cohort_1_NULL	all_AA	all_AB	all_BB	all_NULL	cases_AA	cases_AB	cases_BB	controls_AA	controls_AB	controls_BB	all_maf	cases_maf	controls_maf	missing_data_proportion	het_OR	het_OR_lower	het_OR_upper	hom_OR	hom_OR_lower	hom_OR_upper	all_OR	all_OR_lower	all_OR_upper	Phenotype_frequentist_add_Gender_C1_C2_C3_C4_C5_C6_C7_C8_C9_C10_C11_C12_C13_C14_C15_C16_C17_C18_C19_C20_score_pvalue	Phenotype_frequentist_add_Gender_C1_C2_C3_C4_C5_C6_C7_C8_C9_C10_C11_C12_C13_C14_C15_C16_C17_C18_C19_C20_score_info	Phenotype_frequentist_add_Gender_C1_C2_C3_C4_C5_C6_C7_C8_C9_C10_C11_C12_C13_C14_C15_C16_C17_C18_C19_C20_score_beta_1	Phenotype_frequentist_add_Gender_C1_C2_C3_C4_C5_C6_C7_C8_C9_C10_C11_C12_C13_C14_C15_C16_C17_C18_C19_C20_score_se_1	Chromosome	Position	roadmap_dnase_wig	X4S_combined_pvalue	Evo.Pathogenicity	TFBS_all	DNase....100bp	Cons....5bp	GTEX.50pct.FDR	entropy.1bp	entropy.2bp
rs73977668	17	7323904	G	A	13471	0.97847	0.88874	5412.4	855.63	34.887	0.04	5412.4	855.63	34.887	0.04	1749.4	339	12.537	3663	516.63	22.35	0.07341	0.086644	0.066793	0	1.3739	1.1845	1.5937	1.1745	0.58679	2.3509	1.3254	1.1552	1.5207	5.4142e-05	0.87561	0.32837	0.081341	17	7323904	-	-	-	1	65	0.099	-	0.128562	-0.293672
rs112239822	17	7326480	T	G	13495	0.98829	0.94543	5163.7	1079.8	59.472	0.069	5163.7	1079.8	59.472	0.069	1655	425.56	20.392	3508.7	654.22	39.08	0.095093	0.11098	0.087148	0	1.379	1.2045	1.5789	1.1062	0.64554	1.8956	1.3076	1.1568	1.4781	7.3424e-05	0.94275	0.27544	0.069468	17	7326480	-	-	-	1	0	0.411	-	0.323324	-0.329806
rs4796305	17	7336055	T	G	13575	1	1	5236	1016	51	0	5236	1016	51	0	1678	405	18	3558	611	33	0.088688	0.10495	0.080557	0	1.4055	1.2239	1.614	1.1566	0.64935	2.06	1.3383	1.1797	1.5182	4.197e-05	1	0.28559	0.069717	17	7336055	-	-	-	1	30	1.031	-	0.175305	-0.102435
rs113251489	17	7336393	C	T	13580	0.99943	0.99708	5240.3	1011.8	50.914	0.002	5240.3	1011.8	50.914	0.002	1678.5	404.47	18.014	3561.8	607.32	32.9	0.088341	0.10483	0.080096	0	1.4132	1.2304	1.6232	1.1619	0.65222	2.0697	1.345	1.1854	1.526	2.7343e-05	0.99666	0.29342	0.069954	17	7336393	-	-	-	1	4	0.665	-	0.319516	-0.180448
esv2667536	17	7336409	GAGACCAGCCTGGCCAACATGGTGAAACCCCGTCTCTATAAAAATACAAAAATTAGCCGGGCATGGTGGTACACGCATGTAATCCCAGCTATTCGGGAGGCTGAGGCAGGGAGAATCACTTGAACCTGGGAGGCGGAAGTTGTGGTGAGCCGAGATCGCACCATTGCACTCCAGCCTCGGTGACACAGCAAGACTCTGTCTCAAAAAAAAAAAAAAAAAAAAAAGTAGATGTTACTGCGGAACACATTTTTAAATTTTGTTTAATTTTAATTTACATTTTCTTTTTTTCTTTTTCTTTTTTTCTTTTTTTTGAGACAGAGTCTCGCTCTGTCACCCAGGCTGGAGTGCAATGGCGCGATCTCGGCTCACTGCAACCTCTGCCTCCCAGGTTCAAGCAAG…	G	13581	0.99942	0.99703	5240.3	1011.8	50.915	0.005	5240.3	1011.8	50.915	0.005	1678.5	404.47	18.015	3561.8	607.32	32.9	0.08834	0.10483	0.080095	0	1.4132	1.2304	1.6232	1.1619	0.65226	2.0698	1.345	1.1854	1.526	2.7345e-05	0.99659	0.29343	0.069956	17	7336409	-	-	-	-	4	0.118	-	0.323324	-0.247495
rs111269607	17	7367810	G	A	13819	0.99357	0.97089	5250.3	1001.3	51.4	0.011	5250.3	1001.3	51.4	0.011	1688.1	393.81	19.083	3562.2	607.48	32.317	0.087585	0.1028	0.079975	0	1.368	1.19	1.5726	1.246	0.70552	2.2007	1.3181	1.1609	1.4966	8.5299e-05	0.9691	0.27944	0.071123	17	7367810	-	-	-	1	21	0.625	-	0.209655	-0.428837
rs111324067	17	7378310	G	A	13897	0.99099	0.95933	5286.6	969.77	46.629	0.013	5286.6	969.77	46.629	0.013	1700.5	382.07	18.38	3586	587.7	28.249	0.084327	0.099674	0.076653	0	1.3709	1.1905	1.5788	1.3721	0.76042	2.4757	1.3336	1.1722	1.5172	5.5467e-05	0.95726	0.29352	0.072809	17	7378310	127	-	-	1	6	0.165	-	0.221885	-0.263742
rs8753	17	7417640	C	T	14316	0.99545	0.92715	6004.1	295.44	3.482	0.007	6004.1	295.44	3.482	0.007	1952.4	147.1	1.529	4051.7	148.34	1.953	0.023989	0.035734	0.018116	0	2.0579	1.6279	2.6014	1.6247	0.19557	13.498	2.0086	1.5982	2.5243	1.4428e-08	0.90625	0.76316	0.13464	17	7417640	41	-	-	1	53	0.273	-	0.33465	-0.181985
rs143094271	17	7463102	G	A	14822	0.99938	0.99057	5979.7	318.21	5.054	0.003	5979.7	318.21	5.054	0.003	1944	154.94	2.056	4035.7	163.27	2.998	0.026045	0.037852	0.020141	0	1.9701	1.5709	2.4706	1.4237	0.24115	8.4053	1.9139	1.5364	2.3841	1.2744e-07	0.98824	0.65227	0.12348	17	7463102	34	-	-	1	50	1.758	-	0.0358036	-0.386876
rs78378222	17	7571752	T	G	15702	0.99785	0.95482	6079.8	222.66	0.514	0.004	6079.8	222.66	0.514	0.004	1985.2	115.77	0.009	4094.6	106.89	0.505	0.017745	0.027555	0.01284	0	2.2337	1.708	2.9212	0.036758	3.2592e-11	41457000	2.1785	1.6715	2.8393	2.3337e-08	0.94418	0.8576	0.15355	17	7571752	27	-	-	1	33	8.129	-	0.287474	-0.399091
rs35850753	17	7578671	C	T	15758	0.99772	0.96524	5975.6	322.94	4.413	0.008	5975.6	322.94	4.413	0.008	1941.7	156.22	3.033	4033.9	166.72	1.38	0.026318	0.03862	0.020167	0	1.9466	1.5546	2.4374	4.5659	0.60977	34.189	1.9518	1.5687	2.4285	1.3908e-08	0.96511	0.70778	0.12473	17	7578671	-	-	-	1	17	0.038	-	0.323324	-0.346218
[truncated: 1,623 more columns]
