# Supplementary material for: Common variants upstream of MLF1 at 3q25 and within CPZ at 4p16 associated with neuroblastoma
Source: PLoS Genet. 2017 May 18;13(5):e1006787. doi: 10.1371/journal.pgen.1006787 (PMC5456408; doi:10.1371/journal.pgen.1006787)
Supplement: S9 Table — (XLSX) [file pgen.1006787.s009.xlsx]

## Sheet: Sheet1
Table S9. SNPTEST results at novel 3q25 NB susceptibility locus in European American Discovery Cohort (2,101 cases; 4,202 controls)
rsid	Chr	pos	allele_A	allele_B	index	average_maximum_posterior_call	info	cohort_1_AA	cohort_1_AB	cohort_1_BB	cohort_1_NULL	all_AA	all_AB	all_BB	all_NULL	cases_AA	cases_AB	cases_BB	controls_AA	controls_AB	controls_BB	all_maf	cases_maf	controls_maf	missing_data_proportion	het_OR	het_OR_lower	het_OR_upper	hom_OR	hom_OR_lower	hom_OR_upper	all_OR	all_OR_lower	all_OR_upper	Phenotype_frequentist_add_Gender_C1_C2_C3_C4_C5_C6_C7_C8_C9_C10_C11_C12_C13_C14_C15_C16_C17_C18_C19_C20_score_pvalue	Phenotype_frequentist_add_Gender_C1_C2_C3_C4_C5_C6_C7_C8_C9_C10_C11_C12_C13_C14_C15_C16_C17_C18_C19_C20_score_info	Phenotype_frequentist_add_Gender_C1_C2_C3_C4_C5_C6_C7_C8_C9_C10_C11_C12_C13_C14_C15_C16_C17_C18_C19_C20_score_beta_1	Phenotype_frequentist_add_Gender_C1_C2_C3_C4_C5_C6_C7_C8_C9_C10_C11_C12_C13_C14_C15_C16_C17_C18_C19_C20_score_se_1	Chromosome	Position	roadmap_dnase_wig	X4S_combined_pvalue	Evo.Pathogenicity	TFBS_all	DNase....100bp	Cons....5bp	GTEX.50pct.FDR	entropy.1bp	entropy.2bp
rs1656377	3	158285280	T	C	15048	1	1	1018	3028	2257	0	1018	3028	2257	0	285	999	817	733	2029	1440	0.40171	0.37339	0.41587	0	1.2663	1.083	1.4807	1.4592	1.2416	1.715	1.1948	1.1072	1.2892	1.0132e-06	1	0.19871	0.040643	3	158285280	-	-	-	1	21	0.001	-	0.308189	-0.239668
rs1656376	3	158284681	G	C	15041	0.99689	0.99543	1160.6	3072	2070.5	0	1160.6	3072	2070.5	0	335.76	1002.4	762.83	824.8	2069.5	1307.7	0.42782	0.39836	0.44254	0	1.1899	1.0266	1.3791	1.433	1.2271	1.6736	1.1989	1.112	1.2927	3.5924e-07	0.99589	0.2051	0.040299	3	158284681	-	-	-	1	19	0	-	0.250653	-0.248577
rs1656374	3	158283060	C	T	15019	0.99584	0.9949	1174.4	3069.1	2059.5	0.003	1174.4	3069.1	2059.5	0.003	341.46	996.97	762.57	832.95	2072.1	1296.9	0.42979	0.39978	0.44479	0	1.1737	1.0134	1.3594	1.4343	1.229	1.6739	1.2028	1.1156	1.2968	2.2418e-07	0.99538	0.20839	0.040245	3	158283060	-	-	-	1	8	0.206	-	0.323324	-0.184193
rs6441207	3	158282459	C	T	15011	0.99588	0.99502	2113.9	3046	1143.1	0.003	2113.9	3046	1143.1	0.003	655.84	1003.7	441.48	1458	2042.4	701.62	0.42299	0.44899	0.41	0	1.0925	0.96978	1.2308	1.3989	1.2034	1.6262	1.1726	1.0882	1.2636	1.4264e-05	0.99546	0.17442	0.040192	3	158282459	-	-	-	1	0	0.224	1.5085	0.319516	-0.339903
rs200099684	3	158279733	TTG	T	14984	0.95226	0.9306	2519.3	2891.2	892.39	0.05	2519.3	2891.2	892.39	0.05	784.8	965.65	350.53	1734.5	1925.6	541.86	0.37094	0.39665	0.35808	0	1.1084	0.98858	1.2427	1.4298	1.2201	1.6755	1.1785	1.092	1.2719	9.5248e-06	0.933	0.18739	0.042322	3	158279733	-	-	-	-	0	0.047	-	0.147504	-0.26778
rs1656370	3	158276050	C	T	14953	0.99855	0.99749	1624.4	3127.3	1551.2	0	1624.4	3127.3	1551.2	0	493.93	1032.7	574.39	1130.5	2094.7	976.83	0.49419	0.51915	0.48171	0	1.1284	0.99151	1.2842	1.3459	1.1611	1.56	1.1616	1.0786	1.251	1.9528e-05	0.99769	0.17011	0.039837	3	158276050	-	-	-	1	8	0.037	-	0.250653	-0.41253
rs1435641	3	158275921	G	A	14950	0.99863	0.99759	1174.1	3065.9	2063	0	1174.1	3065.9	2063	0	342.58	993.37	765.06	831.53	2072.5	1298	0.42948	0.39946	0.4445	0	1.1634	1.0046	1.3474	1.4307	1.2261	1.6694	1.203	1.1158	1.297	1.9574e-07	0.99769	0.20909	0.040183	3	158275921	-	-	-	1	3	0.004	-	0.244538	-0.291725
rs1714525	3	158275144	C	A	14945	0.99898	0.99816	1624.3	3127.2	1551.4	0.003	1624.3	3127.2	1551.4	0.003	493.96	1032.5	574.56	1130.4	2094.8	976.86	0.49422	0.51918	0.48173	0	1.1279	0.99105	1.2836	1.346	1.1612	1.5601	1.1617	1.0787	1.251	1.9315e-05	0.9983	0.17015	0.039824	3	158275144	-	-	-	1	2	2.443	-	0.323324	-0.237678
rs1656373	3	158273521	C	T	14927	0.99979	0.99958	1174	3065.1	2063.8	0.002	1174	3065.1	2063.8	0.002	342.94	992.2	765.86	831.08	2072.9	1298	0.42941	0.39935	0.44444	0	1.1599	1.0016	1.3434	1.4299	1.2255	1.6684	1.2032	1.116	1.2973	1.8684e-07	0.9996	0.20922	0.040141	3	158273521	-	-	-	1	0	0.061	-	0.323324	-0.242564
rs1714524	3	158273096	C	T	14924	1	1	1175	3065	2063	0	1175	3065	2063	0	344	992	765	831	2073	1298	0.42956	0.39981	0.44443	0	1.156	0.99828	1.3386	1.4237	1.2203	1.6611	1.2009	1.1138	1.2947	2.5664e-07	1	0.20676	0.040125	3	158273096	-	-	-	1	6	0.173	-	0.286133	-0.158614
rs1630524	3	158270299	T	C	14898	1	1	1623	3128	1552	0	1623	3128	1552	0	494	1032	575	1129	2096	977	0.49437	0.51928	0.48191	0	1.1253	0.98872	1.2807	1.3451	1.1605	1.559	1.1613	1.0783	1.2506	2.0072e-05	1	0.16969	0.039795	3	158270299	-	-	-	1	11	0.049	-	0.250653	-0.192572
rs1656361	3	158268938	A	G	14884	0.98779	0.98262	1702.3	3133	1467.7	0.014	1702.3	3133	1467.7	0.014	519.3	1038.4	543.33	1183	2094.7	924.36	0.48139	0.50572	0.46923	0	1.1292	0.99437	1.2824	1.339	1.1549	1.5524	1.1573	1.0747	1.2464	2.3544e-05	0.98098	0.17011	0.040231	3	158268938	-	-	-	-	0	0.027	-	0.0838521	-0.138458
rs55770580	3	158268761	A	G	14882	0.99755	0.99612	2123.9	3046	1133	0.006	2123.9	3046	1133	0.006	661.99	1000.3	438.74	1461.9	2045.8	694.29	0.4214	0.44687	0.40866	0	1.0798	0.95869	1.2162	1.3955	1.2003	1.6226	1.1691	1.0848	1.2598	2.0482e-05	0.99577	0.17131	0.040219	3	158268761	-	-	-	1	0	0.019	1.2858	-0.056616	-0.458591
rs1656363	3	158267124	T	C	14868	0.99939	0.99886	1621.8	3127.9	1553.3	0.001	1621.8	3127.9	1553.3	0.001	493.69	1031.6	575.67	1128.1	2096.3	977.62	0.49457	0.51951	0.4821	0	1.1245	0.98803	1.2799	1.3455	1.1609	1.5596	1.1615	1.0785	1.2509	1.912e-05	0.99881	0.17021	0.039817	3	158267124	-	-	-	1	0	0.953	-	0.33465	-0.134963
rs34995891	3	158266932	G	GC	14866	0.99735	0.99581	1612.2	3129.9	1560.9	0.002	1612.2	3129.9	1560.9	0.002	491.45	1031.2	578.39	1120.7	2098.8	982.52	0.49593	0.52069	0.48355	0	1.1204	0.98422	1.2755	1.3424	1.1582	1.556	1.1602	1.0773	1.2495	2.0862e-05	0.99619	0.16969	0.039875	3	158266932	48	-	-	-	8	0.024	-	0.319516	-0.163265
rs1656364	3	158266221	T	C	14859	0.99979	0.99962	1623	3128.4	1551.6	0	1623	3128.4	1551.6	0	494.12	1031.8	575.05	1128.8	2096.6	976.58	0.49434	0.51926	0.48188	0	1.1244	0.98792	1.2796	1.3452	1.1606	1.5592	1.1613	1.0784	1.2507	1.9872e-05	0.99964	0.16982	0.039804	3	158266221	57	-	-	1	10	0.026	-	0.258705	-0.266638
rs1714511	3	158263941	T	G	14845	0.99964	0.9994	1622.9	3128.7	1551.4	0.001	1622.9	3128.7	1551.4	0.001	494.17	1031.8	575.08	1128.7	2096.9	976.31	0.49433	0.51925	0.48186	0	1.1238	0.98748	1.279	1.3454	1.1608	1.5594	1.1614	1.0784	1.2508	1.9712e-05	0.99943	0.16991	0.03981	3	158263941	-	-	-	1	2	0.013	-	0.279421	-0.217379
rs1656365	3	158263098	T	C	14839	0.99955	0.99925	1173.1	3066.7	2063.2	0.001	1173.1	3066.7	2063.2	0.001	343.59	991.32	766.09	829.5	2075.4	1297.1	0.42939	0.39945	0.44436	0	1.1532	0.99576	1.3355	1.4259	1.2221	1.6637	1.2023	1.1152	1.2963	2.021e-07	0.99912	0.20872	0.040158	3	158263098	-	-	-	1	1	0.792	1.0343	0.33465	-0.431328
rs1656366	3	158260799	G	A	14815	0.99273	0.98871	661.02	2805.7	2836.3	0.006	661.02	2805.7	2836.3	0.006	186.53	895.79	1018.7	474.49	1909.9	1817.6	0.32744	0.30196	0.34018	0	1.1931	0.98952	1.4385	1.4257	1.1838	1.717	1.1918	1.1004	1.2909	3.202e-06	0.98762	0.20031	0.043009	3	158260799	-	-	-	1	1	0.065	-	0.238956	-0.374913
rs58363161	3	158258312	T	A	14789	0.99858	0.99815	2112	3053.6	1137.5	0.002	2112	3053.6	1137.5	0.002	657.85	1002.5	440.66	1454.1	2051.1	696.8	0.4227	0.44831	0.40989	0	1.0804	0.95906	1.217	1.3979	1.2023	1.6252	1.1699	1.0857	1.2607	1.867e-05	0.99757	0.17209	0.040207	3	158258312	-	-	-	1	8	0.073	1.6126	0.343073	-0.311995
rs34038052	3	158256896	AT	A	14773	0.99938	0.999	1620.9	3128.4	1553.7	0.003	1620.9	3128.4	1553.7	0.003	492.44	1032.4	576.16	1128.5	2096	977.54	0.49467	0.51992	0.48204	0	1.1287	0.99169	1.2848	1.3507	1.1653	1.5656	1.1637	1.0806	1.2532	1.4322e-05	0.99899	0.17276	0.039816	3	158256896	-	-	-	-	8	0.02	-	0.343073	-0.253153
rs113931796	3	158253310	C	CAATG	14744	0.9953	0.99284	1186.9	3076	2040	0.007	1186.9	3076	2040	0.007	348.43	995.34	757.23	838.52	2080.7	1282.8	0.43233	0.40271	0.44713	0	1.1512	0.99485	1.3322	1.4206	1.218	1.6568	1.1995	1.1127	1.2931	2.542e-07	0.99275	0.20754	0.040263	3	158253310	-	-	-	-	2	0	-	0.287474	-0.233307
rs1714509	3	158252958	G	A	14742	0.99928	0.99889	1623	3129.5	1550.5	0.001	1623	3129.5	1550.5	0.001	494.48	1031.3	575.19	1128.5	2098.2	975.26	0.49424	0.51921	0.48176	0	1.1218	0.9857	1.2767	1.346	1.1613	1.5602	1.1617	1.0787	1.251	1.9133e-05	0.99886	0.17024	0.039825	3	158252958	-	-	-	1	0	0.009	-	0.286133	-0.463091
rs1714507	3	158251432	T	A	14731	0.99924	0.99884	1171.8	3069.1	2062.1	0.003	1171.8	3069.1	2062.1	0.003	342.51	992.28	766.21	829.26	2076.8	1295.9	0.42937	0.39917	0.44447	0	1.1568	0.99878	1.3398	1.4315	1.2268	1.6704	1.2043	1.117	1.2984	1.481e-07	0.9988	0.21112	0.040176	3	158251432	-	-	-	1	0	0.035	-	0.233211	-0.256299
rs12637678	3	158248622	G	A	14714	0.99803	0.99756	1591.3	3137.4	1574.3	0.001	1591.3	3137.4	1574.3	0.001	479.71	1017.7	603.55	1111.6	2119.7	970.76	0.49865	0.52947	0.48325	0	1.1125	0.97634	1.2677	1.4406	1.2429	1.6698	1.2033	1.1173	1.2959	2.5209e-07	0.99702	0.20494	0.039747	3	158248622	-	-	-	1	4	2.636	-	0.270999	-0.215549
rs7620927	3	158245883	A	G	14696	0.99917	0.99872	1593.7	3138.1	1571.2	0.002	1593.7	3138.1	1571.2	0.002	480.79	1016.5	603.72	1112.9	2121.6	967.44	0.49821	0.52925	0.48269	0	1.109	0.97333	1.2636	1.4445	1.2463	1.6742	1.2049	1.1188	1.2977	2.1399e-07	0.99863	0.20601	0.039718	3	158245883	-	-	-	1	16	5.82	-	0.286133	-0.385153
rs28375539	3	158244897	G	A	14685	0.99866	0.99787	1602.9	3137.3	1562.8	0.001	1602.9	3137.3	1562.8	0.001	483.01	1016.4	601.56	1119.9	2120.9	961.22	0.49682	0.52821	0.48112	0	1.1112	0.97543	1.2658	1.451	1.252	1.6817	1.2075	1.1212	1.3004	1.9304e-07	0.9978	0.20686	0.039736	3	158244897	-	-	-	1	7	0.116	-	0.018362	-0.446067
rs58733163	3	158244196	A	G	14680	0.99972	0.99959	1593.6	3138.7	1570.7	0	1593.6	3138.7	1570.7	0	480.99	1016.2	603.76	1112.6	2122.4	966.92	0.49818	0.52922	0.48266	0	1.1076	0.97209	1.262	1.4444	1.2463	1.6741	1.2049	1.1188	1.2976	2.1638e-07	0.99961	0.20584	0.039701	3	158244196	-	-	-	1	6	0.071	-	0.308189	-0.285681
rs1595028	3	158241898	T	C	14657	0.99973	0.9996	1593.6	3138.7	1570.7	0.002	1593.6	3138.7	1570.7	0.002	481	1016.2	603.76	1112.7	2122.4	966.91	0.49818	0.52922	0.48266	0	1.1076	0.97208	1.262	1.4444	1.2463	1.6741	1.2049	1.1188	1.2977	2.163e-07	0.99962	0.20584	0.039701	3	158241898	-	-	-	1	5	0.159	-	0.175305	-0.243896
rs1595029	3	158241767	A	C	14656	0.99973	0.9996	1593.6	3138.7	1570.7	0.001	1593.6	3138.7	1570.7	0.001	481	1016.2	603.76	1112.7	2122.4	966.91	0.49818	0.52922	0.48266	0	1.1076	0.97208	1.262	1.4444	1.2463	1.6741	1.2049	1.1188	1.2977	2.163e-07	0.99962	0.20584	0.039701	3	158241767	-	-	-	1	7	3.464	-	0.270999	-0.19348
rs7639678	3	158241453	T	C	14652	0.99973	0.9996	1593.6	3138.7	1570.7	0.001	1593.6	3138.7	1570.7	0.001	481	1016.2	603.76	1112.7	2122.4	966.9	0.49818	0.52922	0.48266	0	1.1076	0.97207	1.262	1.4444	1.2463	1.6741	1.2049	1.1188	1.2977	2.163e-07	0.99963	0.20584	0.039701	3	158241453	-	-	-	1	2	1.729	-	0.287474	-0.29953
rs6441206	3	158241071	G	A	14650	0.99968	0.99951	1593.8	3138.6	1570.5	0.002	1593.8	3138.6	1570.5	0.002	481.11	1016.2	603.73	1112.7	2122.5	966.82	0.49815	0.52918	0.48264	0	1.1073	0.97185	1.2617	1.4442	1.2461	1.6739	1.2048	1.1187	1.2976	2.1852e-07	0.99954	0.20577	0.039702	3	158241071	-	-	-	1	1	9.912	-	0.192213	-0.363522
rs201213586	3	158239485	A	AT	14638	0.92801	0.89441	2040.7	3098.2	1164	0.108	2040.7	3098.2	1164	0.108	627.17	1037.8	435.94	1413.6	2060.3	728.03	0.43045	0.45449	0.41843	0	1.1353	1.0069	1.2801	1.3496	1.1599	1.5703	1.158	1.0747	1.2477	2.7664e-05	0.89087	0.17859	0.042605	3	158239485	-	-	-	-	7	0.028	-	0.221885	-0.223596
rs112353818	3	158239479	C	CTTA	14637	0.99549	0.99314	1608.3	3137.9	1556.7	0.009	1608.3	3137.9	1556.7	0.009	483.4	1016.3	601.28	1124.9	2121.6	955.47	0.49591	0.52805	0.47984	0	1.1148	0.97867	1.2698	1.4645	1.2636	1.6973	1.2129	1.1262	1.3063	9.2192e-08	0.994	0.21263	0.039808	3	158239479	-	-	-	-	7	0.126	-	0.258705	-0.194386
rs12489496	3	158236244	C	T	14608	0.99968	0.99951	1594	3138.4	1570.6	0.001	1594	3138.4	1570.6	0.001	481.2	1016.1	603.74	1112.8	2122.4	966.86	0.49815	0.52916	0.48264	0	1.1071	0.97166	1.2614	1.444	1.2459	1.6736	1.2047	1.1186	1.2975	2.1937e-07	0.99954	0.20573	0.039701	3	158236244	-	-	-	1	4	0.025	-	0.233211	-0.396883
rs200014579	3	158236243	TC	T	14607	0.96045	0.94578	2204.1	2992.3	1106.6	0.023	2204.1	2992.3	1106.6	0.023	677.08	995.72	428.2	1527	1996.6	678.42	0.41294	0.44077	0.39902	0	1.1248	0.99936	1.2659	1.4235	1.2239	1.6556	1.1871	1.1014	1.2795	2.8375e-06	0.9463	0.19278	0.041172	3	158236243	-	-	-	1	4	0.028	1.0228	0.233211	-0.396883
rs6780010	3	158235416	G	A	14601	0.99972	0.99958	1593.6	3138.7	1570.7	0.001	1593.6	3138.7	1570.7	0.001	480.96	1016.3	603.76	1112.7	2122.4	966.93	0.49818	0.52922	0.48266	0	1.1078	0.97224	1.2622	1.4445	1.2464	1.6742	1.2049	1.1188	1.2977	2.16e-07	0.99959	0.20585	0.039701	3	158235416	-	-	-	1	8	3.922	-	0.175305	-0.422742
rs35285903	3	158234980	A	AC	14598	0.99861	0.99743	1177.3	3073.6	2052.1	0.008	1177.3	3073.6	2052.1	0.008	345.42	990.64	764.94	831.91	2083	1287.1	0.43061	0.40016	0.44583	0	1.1454	0.98931	1.3261	1.4313	1.2269	1.6697	1.2059	1.1185	1.3002	1.2226e-07	0.99725	0.21269	0.040205	3	158234980	-	-	-	-	4	0.746	-	0.148844	-0.237052
rs201090156	3	158234979	T	TA	14597	0.99861	0.99743	1177.3	3073.6	2052.1	0.008	1177.3	3073.6	2052.1	0.008	345.42	990.64	764.94	831.91	2083	1287.1	0.43061	0.40016	0.44583	0	1.1454	0.98931	1.3261	1.4313	1.2269	1.6697	1.2059	1.1185	1.3002	1.2226e-07	0.99725	0.21269	0.040205	3	158234979	-	-	-	-	4	0.63	-	0.148844	-0.245227
rs2363655	3	158234747	T	C	14591	0.99971	0.99957	1593.6	3138.7	1570.7	0.001	1593.6	3138.7	1570.7	0.001	480.94	1016.3	603.76	1112.7	2122.4	966.93	0.49818	0.52923	0.48265	0	1.1079	0.97232	1.2623	1.4446	1.2464	1.6743	1.205	1.1188	1.2977	2.1519e-07	0.99958	0.20588	0.039701	3	158234747	-	-	-	1	0	0.379	1.0574	0.175305	-0.178035
rs6775834	3	158233937	C	T	14583	0.99971	0.99956	1593.6	3138.7	1570.7	0.001	1593.6	3138.7	1570.7	0.001	480.92	1016.3	603.76	1112.7	2122.3	966.93	0.49818	0.52923	0.48265	0	1.108	0.97241	1.2624	1.4447	1.2465	1.6745	1.205	1.1189	1.2978	2.1423e-07	0.99957	0.20592	0.039702	3	158233937	-	-	-	1	2	1.742	1.0419	0.258705	-0.312547
rs140046793	3	158231820	C	T	14565	0.99992	0.99985	2685	2818.1	799.96	0	2685	2818.1	799.96	0	839.85	954.19	306.96	1845.1	1863.9	493	0.35047	0.37318	0.33911	0	1.1247	1.0046	1.2591	1.3679	1.1608	1.612	1.1603	1.0742	1.2533	9.9424e-05	0.99979	0.16135	0.041456	3	158231820	-	-	-	1	0	-10	-	0.244538	-0.432266
rs140804332	3	158231706	C	T	14563	0.9935	0.99057	1630.4	3140	1532.6	0.012	1630.4	3140	1532.6	0.012	494.09	1018	588.86	1136.3	2121.9	943.74	0.49224	0.52255	0.47708	0	1.1034	0.9695	1.2558	1.435	1.2382	1.663	1.1996	1.1139	1.2919	2.7754e-07	0.99078	0.20492	0.039883	3	158231706	-	-	-	1	0	-10	1.4794	0.233211	-0.283398
rs140386591	3	158231384	T	A	14562	0.99897	0.99804	2695.3	2811.3	796.36	0.004	2695.3	2811.3	796.36	0.004	840.43	953.84	306.73	1854.9	1857.5	489.64	0.34936	0.37299	0.33755	0	1.1334	1.0124	1.2688	1.3826	1.173	1.6296	1.1674	1.0808	1.2611	5.5976e-05	0.99858	0.16719	0.041495	3	158231384	-	-	-	1	3	-10	1.0481	0.192213	-0.394382
rs149831743	3	158230353	G	C	14557	0.99991	0.99982	2685	2818.1	799.95	0	2685	2818.1	799.95	0	839.81	954.24	306.95	1845.2	1863.8	493	0.35047	0.37319	0.3391	0	1.1249	1.0048	1.2593	1.368	1.1608	1.6121	1.1604	1.0742	1.2534	9.8891e-05	0.99975	0.1614	0.041457	3	158230353	-	-	-	1	0	-10	-	0.148844	-0.275926
rs62287884	3	158229160	G	A	14550	0.99989	0.9998	2685	2818.1	799.94	0	2685	2818.1	799.94	0	839.78	954.28	306.94	1845.2	1863.8	493	0.35046	0.37319	0.3391	0	1.125	1.0049	1.2595	1.368	1.1608	1.6122	1.1604	1.0743	1.2535	9.8457e-05	0.99972	0.16145	0.041458	3	158229160	-	-	-	1	1	-10	-	0.279421	-0.460394
rs9857535	3	158228797	A	G	14548	0.99967	0.99951	1593.7	3138.7	1570.7	0.002	1593.7	3138.7	1570.7	0.002	480.78	1016.5	603.76	1112.9	2122.2	966.89	0.49818	0.52927	0.48263	0	1.1087	0.97302	1.2632	1.4454	1.2471	1.6753	1.2053	1.1191	1.2981	2.0832e-07	0.9995	0.20613	0.039704	3	158228797	-	-	-	1	4	0.064	-	0.308189	-0.360016
rs9819134	3	158228272	C	T	14545	0.99947	0.99927	1594.3	3138.6	1570.1	0	1594.3	3138.6	1570.1	0	481.26	1016	603.71	1113	2122.6	966.39	0.49808	0.52914	0.48255	0	1.1071	0.97165	1.2614	1.4448	1.2466	1.6745	1.2051	1.1189	1.2978	2.1306e-07	0.99924	0.20598	0.039707	3	158228272	-	-	-	1	3	0.18	-	0.286133	-0.465926
rs12634971	3	158227143	A	T	14535	0.99987	0.99977	2685	2818.1	799.92	0	2685	2818.1	799.92	0	839.72	954.36	306.93	1845.3	1863.7	493	0.35046	0.3732	0.33909	0	1.1253	1.0052	1.2598	1.3681	1.1609	1.6122	1.1605	1.0744	1.2536	9.7724e-05	0.99967	0.16153	0.041459	3	158227143	-	-	-	1	3	1.662	-	0.319516	-0.28352
rs147782586	3	158226234	ATAAC	A	14525	0.99984	0.99972	2684.9	2818.2	799.92	0	2684.9	2818.2	799.92	0	839.69	954.39	306.92	1845.2	1863.8	493	0.35047	0.37321	0.3391	0	1.1252	1.0051	1.2597	1.368	1.1609	1.6122	1.1605	1.0743	1.2535	9.8109e-05	0.99963	0.1615	0.04146	3	158226234	27	-	-	-	11	0.007	-	0.196021	-0.570253
rs9883657	3	158225999	G	C	14523	0.99965	0.99949	1593.7	3138.7	1570.6	0.001	1593.7	3138.7	1570.6	0.001	480.7	1016.5	603.76	1113	2122.2	966.88	0.49817	0.52929	0.48262	0	1.109	0.97334	1.2636	1.4458	1.2474	1.6757	1.2054	1.1193	1.2982	2.0518e-07	0.99947	0.20625	0.039705	3	158225999	-	-	-	1	9	0.004	-	0.308189	-0.402838
rs9859129	3	158223794	A	G	14514	0.99963	0.99949	1593.7	3138.7	1570.6	0.001	1593.7	3138.7	1570.6	0.001	480.64	1016.6	603.76	1113	2122.1	966.87	0.49817	0.5293	0.48261	0	1.1093	0.9736	1.264	1.446	1.2476	1.676	1.2055	1.1194	1.2983	2.0281e-07	0.99946	0.20634	0.039705	3	158223794	-	-	-	1	11	0.106	-	0.221885	-0.308705
rs9858318	3	158223291	A	G	14511	0.99963	0.99949	1593.7	3138.7	1570.6	0.002	1593.7	3138.7	1570.6	0.002	480.63	1016.6	603.76	1113	2122.1	966.86	0.49817	0.5293	0.48261	0	1.1094	0.97366	1.2641	1.4461	1.2477	1.6761	1.2056	1.1194	1.2984	2.0225e-07	0.99946	0.20636	0.039705	3	158223291	-	-	-	1	11	0.028	-	0.28844	-0.136045
rs7648618	3	158222838	G	A	14508	0.99962	0.99949	1593.7	3138.7	1570.6	0.001	1593.7	3138.7	1570.6	0.001	480.61	1016.6	603.76	1113	2122.1	966.86	0.49817	0.52931	0.4826	0	1.1095	0.97372	1.2641	1.4462	1.2477	1.6762	1.2056	1.1194	1.2984	2.0174e-07	0.99946	0.20638	0.039705	3	158222838	-	-	-	1	6	9.998	-	0.343073	-0.330118
rs7623732	3	158222436	A	G	14504	0.99962	0.99948	1593.7	3138.7	1570.6	0.001	1593.7	3138.7	1570.6	0.001	480.6	1016.6	603.76	1113.1	2122.1	966.86	0.49817	0.52931	0.4826	0	1.1095	0.97376	1.2642	1.4462	1.2478	1.6762	1.2056	1.1194	1.2984	2.0134e-07	0.99946	0.20639	0.039705	3	158222436	-	-	-	1	8	0.141	-	0.180886	-0.211193
rs9810887	3	158221710	C	G	14493	0.99962	0.99949	1593.7	3138.7	1570.6	0.002	1593.7	3138.7	1570.6	0.002	480.58	1016.7	603.76	1113.1	2122.1	966.85	0.49817	0.52931	0.4826	0	1.1096	0.97385	1.2643	1.4463	1.2479	1.6763	1.2057	1.1195	1.2985	2.0054e-07	0.99946	0.20642	0.039705	3	158221710	-	-	-	1	7	0.231	-	0.276147	-0.242065
rs12638438	3	158219834	G	T	14476	0.99953	0.99937	1593.9	3138.7	1570.4	0.001	1593.9	3138.7	1570.4	0.001	480.54	1016.7	603.77	1113.3	2122	966.64	0.49814	0.52933	0.48255	0	1.11	0.97418	1.2647	1.4471	1.2485	1.6772	1.206	1.1198	1.2988	1.9547e-07	0.99941	0.20662	0.039707	3	158219834	-	-	-	1	0	0.17	-	0.238956	-0.492554
rs6805739	3	158217681	G	A	14463	0.99975	0.99963	2116.6	3053.8	1132.6	0.001	2116.6	3053.8	1132.6	0.001	659.02	1001.2	440.76	1457.6	2052.6	691.79	0.42193	0.44806	0.40887	0	1.0789	0.95779	1.2153	1.4092	1.212	1.6385	1.1736	1.0891	1.2647	1.2534e-05	0.99965	0.17552	0.040182	3	158217681	-	-	-	1	0	1.208	1.6852	0.276147	-0.192038
rs6762860	3	158215542	T	C	14439	0.99965	0.99953	1593.7	3138.8	1570.5	0.001	1593.7	3138.8	1570.5	0.001	480.42	1016.8	603.76	1113.3	2122	966.75	0.49816	0.52935	0.48257	0	1.1104	0.97455	1.2652	1.4472	1.2486	1.6774	1.206	1.1198	1.2988	1.9274e-07	0.99951	0.20672	0.039706	3	158215542	-	-	-	1	0	0.222	-	0.308189	-0.20543
rs11719037	3	158215141	T	C	14434	0.99677	0.9958	1602.3	3140.2	1560.5	0.005	1602.3	3140.2	1560.5	0.005	484.37	1015.8	600.82	1117.9	2124.4	959.69	0.49669	0.52771	0.48117	0	1.1036	0.96887	1.2571	1.4449	1.2468	1.6746	1.2048	1.1187	1.2975	2.0168e-07	0.99522	0.20685	0.039795	3	158215141	-	-	-	1	1	0.211	1.1152	0.286133	-0.223143
rs6795376	3	158214471	C	T	14430	0.99966	0.99954	1593.7	3138.8	1570.5	0.002	1593.7	3138.8	1570.5	0.002	480.39	1016.9	603.76	1113.3	2121.9	966.75	0.49816	0.52936	0.48256	0	1.1106	0.97468	1.2654	1.4473	1.2487	1.6775	1.2061	1.1199	1.2989	1.917e-07	0.99952	0.20676	0.039705	3	158214471	-	-	-	1	14	0.012	-	0.308189	-0.300045
rs67286798	3	158214203	G	A	14426	0.99977	0.99966	2116.7	3053.9	1132.5	0.001	2116.7	3053.9	1132.5	0.001	659.03	1001.2	440.76	1457.6	2052.7	691.7	0.42193	0.44806	0.40886	0	1.0788	0.95776	1.2152	1.4094	1.2121	1.6388	1.1737	1.0892	1.2648	1.2437e-05	0.9997	0.17559	0.040182	3	158214203	-	-	-	1	10	0.026	1.6803	0.33465	-0.245386
rs1714518	3	158213423	C	T	14420	1	1	1721	3124	1458	0	1721	3124	1458	0	646	1019	436	1075	2105	1022	0.47914	0.45002	0.49369	0	0.80556	0.71237	0.91094	0.70992	0.61188	0.82368	0.83917	0.77906	0.9039	1.4972e-06	1	-0.19089	0.039673	3	158213423	-	-	-	1	0	0.012	-	0.314901	-0.239948
rs9810114	3	158212055	T	C	14416	0.99865	0.99768	1599.9	3138.2	1564.9	0.006	1599.9	3138.2	1564.9	0.006	481.02	1017.2	602.77	1118.9	2121	962.08	0.49722	0.52898	0.48134	0	1.1156	0.97917	1.271	1.4574	1.2574	1.6892	1.2101	1.1236	1.3033	1.2125e-07	0.99782	0.21035	0.039751	3	158212055	-	-	-	1	5	0.015	-	0.308189	-0.18203
rs9865460	3	158212019	G	A	14415	0.99803	0.99674	1599.8	3139.3	1563.9	0.016	1599.8	3139.3	1563.9	0.016	481.39	1017	602.62	1118.4	2122.3	961.31	0.49716	0.52885	0.48131	0	1.1133	0.97718	1.2683	1.4564	1.2565	1.688	1.2097	1.1232	1.3028	1.2966e-07	0.99704	0.20997	0.039771	3	158212019	-	-	-	1	5	5.128	-	0.343073	-0.142889
rs1978779	3	158211291	C	T	14406	0.9921	0.98875	1576.9	3129.3	1596.8	0.013	1576.9	3129.3	1596.8	0.013	471.75	1014	615.2	1105.1	2115.2	981.63	0.49842	0.46586	0.5147	0	1.123	0.98491	1.2805	1.4681	1.2667	1.7016	1.216	1.129	1.3096	7.4198e-08	0.98959	0.21446	0.039857	3	158211291	-	-	-	1	1	0.002	-	0.33465	-0.242641
rs9812624	3	158209650	A	C	14396	0.99386	0.99153	1582.7	3128.2	1592.1	0.008	1582.7	3128.2	1592.1	0.008	473.46	1013.9	613.62	1109.3	2114.2	978.5	0.49925	0.46664	0.51556	0	1.1236	0.98552	1.2809	1.4692	1.2677	1.7028	1.2164	1.1294	1.3101	7.8974e-08	0.99236	0.21366	0.039792	3	158209650	-	-	-	1	2	0.057	-	0.221885	-0.248827
rs4510417	3	158209553	T	A	14394	0.99387	0.99154	1582.8	3128.1	1592.1	0.006	1582.8	3128.1	1592.1	0.006	473.48	1013.9	613.61	1109.3	2114.2	978.5	0.49926	0.46665	0.51557	0	1.1236	0.98557	1.281	1.4693	1.2677	1.7028	1.2164	1.1294	1.3101	7.9079e-08	0.99236	0.21365	0.039791	3	158209553	-	-	-	1	2	0.021	-	0.238956	-0.50096
rs4431160	3	158209066	A	G	14388	0.99389	0.99162	1583.5	3127.6	1592	0.007	1583.5	3127.6	1592	0.007	473.6	1013.9	613.53	1109.9	2113.7	978.44	0.49933	0.4667	0.51564	0	1.1241	0.986	1.2815	1.4695	1.2679	1.703	1.2165	1.1295	1.3102	7.9741e-08	0.99243	0.21357	0.039787	3	158209066	-	-	-	1	10	0.065	-	0.117235	-0.259166
rs1369562	3	158208560	T	C	14382	0.99394	0.99175	1584.4	3126.8	1591.8	0.009	1584.4	3126.8	1591.8	0.009	473.72	1013.8	613.44	1110.7	2113	978.37	0.49941	0.46675	0.51574	0	1.125	0.98679	1.2825	1.4701	1.2685	1.7037	1.2168	1.1298	1.3105	7.9405e-08	0.99254	0.21356	0.039781	3	158208560	-	-	-	1	19	0.429	-	0.276147	-0.26797
rs4680439	3	158208076	C	T	14376	0.99395	0.99188	1584.5	3126.7	1591.7	0.008	1584.5	3126.7	1591.7	0.008	473.8	1013.8	613.39	1110.7	2112.9	978.35	0.49943	0.46678	0.51575	0	1.1248	0.98668	1.2823	1.4698	1.2682	1.7034	1.2167	1.1297	1.3104	8.1034e-08	0.99265	0.2134	0.039778	3	158208076	-	-	-	1	0	0.375	1.2425	0.308189	-0.217554
rs1978781	3	158206783	G	T	14366	0.99402	0.99237	1585.8	3125.7	1591.5	0.007	1585.8	3125.7	1591.5	0.007	474.04	1013.7	613.23	1111.8	2112	978.25	0.49955	0.46687	0.51589	0	1.1257	0.98748	1.2833	1.4702	1.2686	1.7038	1.2169	1.1299	1.3106	8.275e-08	0.99306	0.21318	0.039764	3	158206783	78	-	-	1	60	4.567	-	0.287474	-0.219822
rs34608155	3	158205089	G	GA	14351	0.98939	0.9863	1572.7	3122.5	1607.8	0.008	1572.7	3122.5	1607.8	0.008	469.12	1014.2	617.68	1103.6	2108.3	990.09	0.49722	0.46465	0.5135	0	1.1316	0.99221	1.2906	1.4676	1.2662	1.7009	1.2161	1.1292	1.3098	8.663e-08	0.98703	0.21336	0.039861	3	158205089	-	-	-	1	1	0.629	1.1204	0.0993601	-0.306529
rs34608155	3	158205089	G	GA	14351	0.98939	0.9863	1572.7	3122.5	1607.8	0.008	1572.7	3122.5	1607.8	0.008	469.12	1014.2	617.68	1103.6	2108.3	990.09	0.49722	0.46465	0.5135	0	1.1316	0.99221	1.2906	1.4676	1.2662	1.7009	1.2161	1.1292	1.3098	8.663e-08	0.98703	0.21336	0.039861	3	158205089	-	-	-	1	1	0.629	1.1204	0.0993601	-0.306529
rs67220142	3	158205084	A	AT	14349	0.97978	0.97158	1602	3125.3	1575.7	0.022	1602	3125.3	1575.7	0.022	479.65	1015.9	605.45	1122.3	2109.4	970.3	0.49792	0.52994	0.48191	0	1.1269	0.98902	1.284	1.46	1.2599	1.692	1.212	1.1254	1.3053	9.5939e-08	0.97135	0.21441	0.040195	3	158205084	-	-	-	1	1	0.549	-	-0.00111194	-0.328189
rs199828828	3	158205082	T	TA	14348	0.90885	0.86517	2381.2	2948.8	972.93	0.139	2381.2	2948.8	972.93	0.139	732.32	992.17	376.46	1648.8	1956.6	596.47	0.38829	0.41531	0.37477	0	1.1417	1.0169	1.2819	1.4211	1.2163	1.6604	1.185	1.0987	1.2781	2.6319e-06	0.86346	0.2048	0.043597	3	158205082	-	-	-	1	1	0.49	1.4296	0.0993601	-0.317961
rs9835244	3	158203794	A	C	14339	0.98943	0.98647	1572.9	3122.3	1607.8	0.012	1572.9	3122.3	1607.8	0.012	469.16	1014.1	617.74	1103.7	2108.2	990.07	0.49723	0.46464	0.51353	0	1.1317	0.99228	1.2907	1.4679	1.2665	1.7012	1.2163	1.1293	1.31	8.5998e-08	0.98721	0.21339	0.039855	3	158203794	-	-	-	1	1	0.009	-	0.192213	-0.273732
rs10936146	3	158203468	T	C	14337	0.99412	0.99309	1587.1	3124.7	1591.2	0.004	1587.1	3124.7	1591.2	0.004	474.29	1013.6	613.07	1112.8	2111	978.14	0.49968	0.46697	0.51603	0	1.1266	0.98828	1.2843	1.4706	1.269	1.7043	1.2171	1.13	1.3108	8.478e-08	0.99365	0.21291	0.039747	3	158203468	-	-	-	1	3	0.291	-	0.308189	-0.30825
rs62287861	3	158201458	G	A	14325	0.99414	0.99241	2747.2	2792	763.74	0.01	2747.2	2792	763.74	0.01	858.3	949.93	292.76	1888.9	1842.1	470.97	0.34266	0.36541	0.33128	0	1.1349	1.0142	1.2699	1.368	1.158	1.6162	1.1624	1.0757	1.256	8.8089e-05	0.99292	0.16394	0.041809	3	158201458	-	-	-	1	3	0.028	-	0.128562	-0.334267
rs939117	3	158200869	C	G	14319	0.99421	0.99324	1587.4	3124.5	1591.2	0.007	1587.4	3124.5	1591.2	0.007	474.34	1013.6	613.04	1113	2110.8	978.12	0.4997	0.46699	0.51605	0	1.1268	0.98844	1.2845	1.4707	1.2691	1.7044	1.2171	1.1301	1.3108	8.5205e-08	0.99378	0.21286	0.039743	3	158200869	40	-	31	-	6	10	-	0.138484	-0.229254
rs6778202	3	158200575	T	A	14316	0.99423	0.99326	1587.4	3124.4	1591.2	0.006	1587.4	3124.4	1591.2	0.006	474.34	1013.6	613.04	1113.1	2110.8	978.12	0.4997	0.46699	0.51606	0	1.1268	0.98846	1.2845	1.4707	1.2691	1.7044	1.2171	1.1301	1.3108	8.5229e-08	0.99379	0.21285	0.039743	3	158200575	-	-	-	1	3	1.443	1.067	0.319516	-0.30996
rs60745172	3	158200367	A	C	14315	0.99416	0.99242	2747.3	2792	763.75	0.003	2747.3	2792	763.75	0.003	858.32	949.92	292.76	1888.9	1842.1	470.99	0.34265	0.36541	0.33128	0	1.1349	1.0142	1.2699	1.368	1.1579	1.6161	1.1624	1.0757	1.256	8.8325e-05	0.99294	0.16391	0.041808	3	158200367	-	-	-	1	20	0.01	-	0.323324	-0.211443
rs6441204	3	158200213	T	A	14313	0.99424	0.99328	1587.4	3124.4	1591.2	0.009	1587.4	3124.4	1591.2	0.009	474.34	1013.6	613.04	1113.1	2110.8	978.11	0.4997	0.46699	0.51606	0	1.1268	0.98849	1.2846	1.4707	1.2691	1.7044	1.2171	1.1301	1.3108	8.5236e-08	0.99381	0.21285	0.039742	3	158200213	-	-	-	1	13	0.006	-	0.138484	-0.567477
rs1656358	3	158197078	C	T	14291	0.98566	0.97721	618.22	2750.3	2934.5	0.035	618.22	2750.3	2934.5	0.035	173.72	874.66	1052.6	444.5	1875.6	1881.8	0.31626	0.29084	0.32897	0	1.1932	0.98392	1.447	1.4313	1.1825	1.7323	1.1954	1.1028	1.2958	3.4514e-06	0.97692	0.20249	0.043622	3	158197078	-	-	-	1	1	0.045	-	0.0800445	-0.717977
rs5853827	3	158196338	A	ATCC	14286	0.99414	0.99232	2747.7	2791.6	763.69	0.004	2747.7	2791.6	763.69	0.004	858.41	949.87	292.72	1889.3	1841.8	470.97	0.34262	0.36537	0.33124	0	1.1351	1.0144	1.2701	1.3679	1.1578	1.616	1.1624	1.0757	1.2561	8.8647e-05	0.99287	0.16388	0.041809	3	158196338	-	-	-	-	5	0.003	-	0.238956	-0.336681
rs6783284	3	158195550	C	A	14279	0.99427	0.99326	1587.7	3124.2	1591.1	0.004	1587.7	3124.2	1591.1	0.004	474.38	1013.6	612.97	1113.3	2110.5	978.18	0.49972	0.46702	0.51608	0	1.1271	0.98874	1.2849	1.4706	1.269	1.7043	1.2171	1.13	1.3108	8.6615e-08	0.99377	0.21273	0.039742	3	158195550	105	-	-	1	4	0.033	-	0.308189	-0.141809
rs6780896	3	158195395	G	A	14277	0.99423	0.99318	1587.6	3124.2	1591.3	0.008	1587.6	3124.2	1591.3	0.008	474.33	1013.7	613.02	1113.2	2110.5	978.24	0.49971	0.46699	0.51606	0	1.1272	0.98882	1.285	1.4707	1.2691	1.7044	1.2171	1.1301	1.3109	8.5929e-08	0.99368	0.2128	0.039744	3	158195395	41	-	-	1	1	0.787	-	0.244538	-0.36843
rs11714869	3	158194720	G	A	14270	0.99426	0.99323	1587.7	3124.1	1591.2	0.008	1587.7	3124.1	1591.2	0.008	474.38	1013.7	612.95	1113.3	2110.5	978.2	0.49973	0.46702	0.51608	0	1.1272	0.9888	1.2849	1.4706	1.2689	1.7042	1.217	1.13	1.3108	8.6939e-08	0.99374	0.21271	0.039743	3	158194720	-	-	-	1	0	0.074	-	0.286133	-0.119943
rs11714821	3	158194685	C	T	14269	0.99426	0.99323	1587.7	3124.1	1591.2	0.006	1587.7	3124.1	1591.2	0.006	474.38	1013.7	612.95	1113.3	2110.5	978.2	0.49973	0.46702	0.51608	0	1.1272	0.98879	1.2849	1.4706	1.2689	1.7042	1.217	1.13	1.3108	8.6946e-08	0.99374	0.21271	0.039743	3	158194685	-	-	-	-	0	0.551	-	0.270999	-0.179995
rs6441203	3	158194140	G	A	14263	0.99426	0.99321	1587.7	3124.1	1591.2	0.008	1587.7	3124.1	1591.2	0.008	474.39	1013.7	612.94	1113.3	2110.5	978.22	0.49973	0.46703	0.51608	0	1.1272	0.98883	1.285	1.4705	1.2689	1.7042	1.217	1.13	1.3107	8.7163e-08	0.99372	0.21269	0.039743	3	158194140	-	-	-	1	1	0.411	-	0.343073	-0.224527
rs1595030	3	158193667	G	A	14257	0.99317	0.9914	1583.1	3126.3	1593.6	0.005	1583.1	3126.3	1593.6	0.005	472.86	1014.4	613.7	1110.3	2111.8	979.88	0.49917	0.46648	0.51552	0	1.1279	0.98928	1.2859	1.4706	1.2689	1.7043	1.217	1.1299	1.3107	8.146e-08	0.99212	0.21343	0.039791	3	158193667	-	-	-	1	1	0.403	-	0.319516	-0.157077
rs7617165	3	158192203	G	A	14242	0.99364	0.99202	2108.4	3040.6	1154	0.003	2108.4	3040.6	1154	0.003	649.58	1003.5	447.93	1458.8	2037.1	706.11	0.42429	0.45201	0.41044	0	1.1063	0.98178	1.2466	1.4247	1.2259	1.6556	1.1849	1.0996	1.2768	5.5858e-06	0.99243	0.18241	0.040165	3	158192203	-	-	-	1	3	0.107	1.5024	0.343073	-0.269755
rs12490052	3	158191316	G	T	14232	0.99407	0.99207	2748.4	2791.1	763.54	0.001	2748.4	2791.1	763.54	0.001	858.55	949.84	292.61	1889.8	1841.3	470.93	0.34255	0.36532	0.33117	0	1.1355	1.0148	1.2706	1.3677	1.1577	1.6158	1.1625	1.0758	1.2562	8.8548e-05	0.99268	0.16391	0.041813	3	158191316	-	-	-	1	0	0.341	-	0.209655	-0.323445
rs7649463	3	158190313	A	G	14221	0.99423	0.99309	1587.8	3124	1591.2	0.004	1587.8	3124	1591.2	0.004	474.39	1013.7	612.87	1113.4	2110.2	978.31	0.49973	0.46705	0.51608	0	1.1275	0.98907	1.2853	1.4703	1.2688	1.704	1.217	1.1299	1.3107	8.8492e-08	0.99359	0.21259	0.039745	3	158190313	-	-	-	1	1	0.006	-	0.192213	-0.297178
rs7627374	3	158190064	G	C	14218	0.99419	0.99298	2106.4	3040.1	1156.5	0.006	2106.4	3040.1	1156.5	0.006	648.98	1002.6	449.45	1457.4	2037.6	707.03	0.42465	0.45252	0.41071	0	1.105	0.98055	1.2452	1.4275	1.2285	1.6588	1.1859	1.1006	1.2779	5.3556e-06	0.99333	0.18262	0.040134	3	158190064	-	-	-	1	1	0.012	1.5006	0.270999	-0.295033
rs6799272	3	158188403	A	T	14205	0.99421	0.99294	2106.4	3040.1	1156.5	0.003	2106.4	3040.1	1156.5	0.003	648.97	1002.6	449.45	1457.4	2037.5	707.07	0.42465	0.45252	0.41072	0	1.105	0.98058	1.2452	1.4275	1.2285	1.6587	1.1859	1.1005	1.2779	5.3693e-06	0.99328	0.18261	0.040135	3	158188403	-	-	-	1	0	0.456	1.4995	0.183727	-0.336022
rs6787172	3	158187811	T	G	14202	0.99358	0.99156	1163.8	3055.5	2083.7	0.007	1163.8	3055.5	2083.7	0.007	336.54	988.08	776.37	827.26	2067.4	1307.4	0.42702	0.39533	0.44287	0	1.1748	1.0135	1.3618	1.4597	1.2505	1.704	1.2159	1.1276	1.311	6.8476e-08	0.9924	0.21732	0.04028	3	158187811	-	-	-	1	11	0.16	-	0.138484	-0.302866
rs6780782	3	158186335	T	C	14193	0.99418	0.99272	1588.4	3123.3	1591.2	0.01	1588.4	3123.3	1591.2	0.01	474.45	1014	612.54	1114	2109.3	978.68	0.49978	0.46714	0.5161	0	1.1287	0.99016	1.2867	1.4696	1.2681	1.703	1.2166	1.1296	1.3103	9.4931e-08	0.99321	0.21211	0.039749	3	158186335	-	-	-	1	7	0.032	-	0.286133	-0.195921
rs55971926	3	158184645	G	A	14183	0.99862	0.99746	2190.7	3013.1	1099.2	0.004	2190.7	3013.1	1099.2	0.004	679.7	995.47	425.83	1511	2017.6	673.38	0.41342	0.43958	0.40033	0	1.0968	0.9746	1.2344	1.4058	1.2083	1.6356	1.175	1.0901	1.2664	1.9367e-05	0.99739	0.17154	0.040155	3	158184645	-	-	-	1	0	0.203	1.4036	0.33465	-0.127416
rs2885663	3	158184263	G	A	14178	1	1	2182	3017	1104	0	2182	3017	1104	0	672	1002	427	1510	2015	677	0.41449	0.44169	0.40088	0	1.1174	0.99269	1.2577	1.4173	1.2181	1.649	1.1824	1.097	1.2743	9.8405e-06	1	0.17726	0.040099	3	158184263	-	-	-	1	2	0.046	1.3063	0.308189	-0.214967
.	3	158182391	T	TTC	14163	0.99546	0.99208	1696.8	3120.5	1485.7	0.012	1696.8	3120.5	1485.7	0.012	506.38	1027	567.61	1190.4	2093.5	918.06	0.48325	0.51457	0.46759	0	1.1533	1.0147	1.3108	1.4535	1.2541	1.6845	1.207	1.1207	1.2999	3.3024e-07	0.99159	0.20319	0.0398	3	158182391	-	-	-	-	4	9.416	1.1008	0.117235	-0.302487
rs35072230	3	158182390	C	CTT	14162	0.99546	0.99208	1696.8	3120.5	1485.7	0.012	1696.8	3120.5	1485.7	0.012	506.38	1027	567.61	1190.4	2093.5	918.06	0.48325	0.51457	0.46759	0	1.1533	1.0147	1.3108	1.4535	1.2541	1.6845	1.207	1.1207	1.2999	3.3024e-07	0.99159	0.20319	0.0398	3	158182390	-	-	-	-	4	9.549	1.1109	0.158233	-0.305104
rs55705928	3	158181519	T	G	14154	0.99996	0.99991	2190.9	3012.1	1100	0.001	2190.9	3012.1	1100	0.001	680	994.95	426.04	1510.9	2017.2	673.99	0.41347	0.43956	0.40042	0	1.0959	0.97379	1.2333	1.4045	1.2072	1.634	1.1744	1.0896	1.2658	2.1738e-05	0.99992	0.17026	0.040097	3	158181519	31	-	-	1	6	9.964	1.3528	0.148844	-0.291339
rs12496767	3	158179237	C	A	14139	0.99995	0.99991	1682.2	3121.8	1499.1	0	1682.2	3121.8	1499.1	0	501.98	1025.9	573.07	1180.2	2095.8	926	0.48548	0.51692	0.46975	0	1.1509	1.0122	1.3086	1.455	1.2555	1.6863	1.2078	1.1215	1.3008	3.5488e-07	0.99992	0.20179	0.039631	3	158179237	-	-	-	1	0	0.592	1.0989	0.314901	-0.402275
rs6441201	3	158178324	G	A	14131	1	1	1683	3120	1500	0	1683	3120	1500	0	502	1025	574	1181	2095	926	0.48548	0.51713	0.46966	0	1.151	1.0123	1.3087	1.4583	1.2584	1.69	1.2094	1.1229	1.3024	3.0118e-07	1	0.20295	0.039618	3	158178324	-	-	-	1	4	0.525	-	0.270999	-0.228406
rs12631675	3	158177582	A	G	14125	0.99994	0.99988	2190.9	3012	1100.1	0	2190.9	3012	1100.1	0	680.02	994.92	426.06	1510.9	2017.1	674.01	0.41347	0.43956	0.40042	0	1.0959	0.9738	1.2333	1.4045	1.2072	1.634	1.1744	1.0896	1.2658	2.166e-05	0.99985	0.1703	0.040098	3	158177582	-	-	-	1	4	9.919	1.3528	0.018362	-0.454102
rs12631628	3	158177423	A	G	14123	0.99993	0.99986	2190.9	3012	1100.1	0	2190.9	3012	1100.1	0	680.01	994.92	426.07	1510.9	2017.1	674.01	0.41347	0.43957	0.40042	0	1.0959	0.97378	1.2333	1.4045	1.2072	1.634	1.1744	1.0896	1.2658	2.1666e-05	0.99984	0.1703	0.040098	3	158177423	-	-	-	1	1	10	1.353	0.323324	-0.353191
rs4324501	3	158175989	T	C	14106	0.99897	0.99844	2194.8	3011.8	1096.4	0.002	2194.8	3011.8	1096.4	0.002	681	995.13	424.87	1513.8	2016.6	671.57	0.41287	0.43905	0.39978	0	1.0969	0.97474	1.2344	1.4063	1.2087	1.6363	1.1751	1.0902	1.2665	2.0107e-05	0.99868	0.17114	0.040139	3	158175989	-	-	-	1	6	0.004	1.3549	0.308189	-0.300045
rs9872889	3	158173566	C	G	14093	0.99976	0.99958	1681.4	3122.3	1499.3	0	1681.4	3122.3	1499.3	0	501.79	1026	573.19	1179.6	2096.3	926.09	0.48555	0.51699	0.46983	0	1.1506	1.012	1.3083	1.455	1.2555	1.6863	1.2078	1.1215	1.3008	3.5327e-07	0.99955	0.20188	0.039641	3	158173566	-	-	-	1	0	2.514	-	0.323324	-0.103062
rs10936142	3	158172405	T	C	14083	1	1	2181	3015	1107	0	2181	3015	1107	0	678	993	430	1503	2022	677	0.4148	0.44098	0.40171	0	1.0887	0.96723	1.2254	1.408	1.2106	1.6377	1.1749	1.0901	1.2662	2.0431e-05	1	0.17077	0.040087	3	158172405	-	-	-	1	3	0.016	1.3977	0.287474	-0.315851
rs12631196	3	158171455	A	G	14073	0.98241	0.9727	1123.5	3010.7	2168.8	0.036	1123.5	3010.7	2168.8	0.036	317.45	989.66	793.88	806	2021	1375	0.41707	0.38662	0.4323	0	1.2433	1.0696	1.4452	1.466	1.2536	1.7144	1.2081	1.1201	1.303	2.8041e-07	0.9734	0.20859	0.040612	3	158171455	-	-	-	1	1	0.131	-	0.196021	-0.131364
rs12636560	3	158171454	C	G	14072	0.98405	0.97556	1530.5	3113.4	1659.1	0.032	1530.5	3113.4	1659.1	0.032	447.22	1033.4	620.37	1083.3	2080	1038.7	0.4898	0.45879	0.5053	0	1.2034	1.0535	1.3746	1.4467	1.2471	1.6781	1.2049	1.1187	1.2978	5.2734e-07	0.97618	0.20092	0.040054	3	158171454	-	-	-	1	1	0.101	1.0888	0.279421	-0.131364
rs28522438	3	158170996	C	T	14069	0.99893	0.99844	1472.9	3107	1723.1	0.003	1472.9	3107	1723.1	0.003	428.51	1030.4	642.13	1044.4	2076.6	1081	0.48015	0.44916	0.49564	0	1.2093	1.0566	1.384	1.4478	1.2475	1.6803	1.2052	1.1189	1.2982	6.2816e-07	0.9986	0.19735	0.039609	3	158170996	-	-	-	1	2	0.035	1.0473	0.28844	-0.42249
rs4680437	3	158170122	A	G	14064	0.99865	0.99836	1472.9	3107.7	1722.4	0.001	1472.9	3107.7	1722.4	0.001	428.77	1030.1	642.11	1044.1	2077.6	1080.3	0.48021	0.44923	0.4957	0	1.2074	1.055	1.3819	1.4475	1.2472	1.6799	1.2051	1.1188	1.2981	6.1462e-07	0.99856	0.19753	0.039612	3	158170122	-	-	-	1	4	0.911	1.0645	0.28844	-0.312183
rs4289388	3	158164288	A	G	14019	0.99858	0.99841	1472.8	3108.1	1722	0.001	1472.8	3108.1	1722	0.001	428.86	1030	642.1	1044	2078.1	1079.9	0.48023	0.44925	0.49572	0	1.2066	1.0543	1.381	1.4474	1.2471	1.6798	1.2051	1.1188	1.2981	6.0918e-07	0.99861	0.1976	0.039613	3	158164288	-	-	-	1	3	4.872	1.0484	0.0838521	-0.514443
rs11448005	3	158164073	G	GT	14015	0.9985	0.99826	1475.1	3106	1721.9	0	1475.1	3106	1721.9	0	430.06	1029	641.97	1045.1	2077	1079.9	0.48043	0.44957	0.49586	0	1.2039	1.052	1.3777	1.4446	1.2448	1.6764	1.2042	1.118	1.2971	6.7092e-07	0.99847	0.1968	0.039601	3	158164073	-	-	-	-	3	0.015	1.0049	0.158233	-0.359014
rs6800887	3	158163628	A	G	14011	0.99853	0.99831	1472.7	3108	1722.2	0.002	1472.7	3108	1722.2	0.002	428.8	1030	642.23	1043.9	2078.1	1080	0.4802	0.44921	0.4957	0	1.2066	1.0543	1.381	1.4477	1.2474	1.6801	1.2052	1.1189	1.2982	5.9946e-07	0.9985	0.19773	0.039614	3	158163628	-	-	-	-	3	0.012	1.0505	0.0800445	-0.430558
rs2362972	3	158163272	C	A	14005	0.99509	0.99341	1094.6	2987.3	2221.1	0.006	1094.6	2987.3	2221.1	0.006	311.32	975.41	814.27	783.27	2011.9	1406.8	0.41064	0.38031	0.4258	0	1.2198	1.0478	1.42	1.4562	1.2445	1.704	1.2083	1.1201	1.3035	3.7145e-07	0.99338	0.20449	0.04023	3	158163272	-	-	-	1	1	0.181	-	0.244538	-0.368376
rs2362971	3	158163210	A	G	14002	0.9667	0.95231	1264.2	3089	1949.8	0.041	1264.2	3089	1949.8	0.041	360.6	1019.8	720.55	903.63	2069.1	1229.2	0.44562	0.41434	0.46126	0	1.2351	1.0703	1.4254	1.4689	1.2607	1.7115	1.2102	1.1229	1.3043	8.1666e-08	0.95273	0.21954	0.040933	3	158163210	-	-	-	1	1	1.161	-	0.0993601	-0.249032
rs7641954	3	158162996	A	G	13997	0.99753	0.99672	1485.7	3105.4	1711.9	0.004	1485.7	3105.4	1711.9	0.004	436.29	1027.8	636.9	1049.4	2077.6	1075	0.48205	0.45226	0.49695	0	1.1899	1.0403	1.361	1.425	1.2282	1.6532	1.1964	1.1108	1.2887	1.5579e-06	0.99687	0.19034	0.039624	3	158162996	-	-	-	1	2	0.15	-	0.163445	-0.203267
rs6441200	3	158162897	G	A	13995	0.99608	0.99503	1087.6	2987.4	2228.1	0.002	1087.6	2987.4	2228.1	0.002	307.99	978.11	814.9	779.59	2009.3	1413.2	0.40953	0.37936	0.42461	0	1.2322	1.058	1.4352	1.4597	1.2468	1.7088	1.2073	1.1191	1.3024	3.6105e-07	0.99521	0.20472	0.040233	3	158162897	-	-	-	1	0	1.383	-	0.270999	-0.219777
rs6441198	3	158161499	T	C	13978	0.99865	0.99843	1472.7	3108.4	1721.9	0.001	1472.7	3108.4	1721.9	0.001	428.87	1030	642.09	1043.9	2078.4	1079.8	0.48024	0.44926	0.49573	0	1.2063	1.054	1.3806	1.4474	1.2471	1.6798	1.2051	1.1188	1.2981	6.0559e-07	0.99863	0.19765	0.039613	3	158161499	-	-	-	1	2	0.131	1.0392	0.308189	-0.332354
rs4680436	3	158159317	G	A	13966	0.99882	0.99849	1472.6	3108.8	1721.6	0.001	1472.6	3108.8	1721.6	0.001	428.89	1030	642.08	1043.7	2078.8	1079.5	0.48025	0.44926	0.49574	0	1.2058	1.0536	1.38	1.4474	1.2471	1.6798	1.2051	1.1188	1.2981	6.0108e-07	0.99868	0.19771	0.039614	3	158159317	-	-	-	1	4	0.014	1.0258	0.314901	-0.198411
rs139978248	3	158157980	GTTCT	G	13954	0.99844	0.99787	1482.7	3105.4	1714.9	0.001	1482.7	3105.4	1714.9	0.001	436.51	1026.6	637.92	1046.2	2078.8	1077	0.48158	0.45207	0.49634	0	1.1836	1.0348	1.3539	1.4196	1.2237	1.647	1.1944	1.1089	1.2865	1.9525e-06	0.9981	0.18843	0.0396	3	158157980	-	-	-	-	0	0.026	-	0.175305	-0.233807
rs200178768	3	158157979	AGTTC	A	13953	0.99543	0.99327	1512.7	3103	1687.3	0.009	1512.7	3103	1687.3	0.009	450.22	1022.7	628.11	1062.5	2080.3	1059.2	0.48615	0.45767	0.5004	0	1.1601	1.0154	1.3255	1.3995	1.207	1.6227	1.1869	1.102	1.2784	4.8476e-06	0.99371	0.18131	0.039663	3	158157979	-	-	-	-	0	0.022	-	0.175305	-0.226713
rs6441197	3	158156827	A	T	13941	0.9985	0.99791	1476	3108.1	1718.9	0	1476	3108.1	1718.9	0	430.51	1030.6	639.91	1045.5	2077.5	1079	0.48073	0.45016	0.49601	0	1.2047	1.0527	1.3785	1.4402	1.241	1.6714	1.2021	1.116	1.2948	8.5351e-07	0.99811	0.19504	0.039621	3	158156827	-	-	-	1	0	0.174	1.0043	0.308189	-0.292527
rs4561872	3	158156757	T	C	13939	0.99165	0.9887	1100.6	3000	2202.4	0.002	1100.6	3000	2202.4	0.002	310.55	984.75	805.69	790.03	2015.2	1396.7	0.41259	0.38217	0.42781	0	1.2431	1.0681	1.4469	1.4674	1.2538	1.7175	1.2087	1.1205	1.3038	2.782e-07	0.98972	0.20709	0.040308	3	158156757	-	-	-	1	0	0.073	-	0.221885	-0.246059
rs200916521	3	158156663	G	GA	13938	0.99459	0.99251	1461.3	3110.2	1731.4	0.001	1461.3	3110.2	1731.4	0.001	426.11	1029.8	645.09	1035.2	2080.4	1086.4	0.47857	0.44789	0.49392	0	1.2026	1.0504	1.3768	1.4426	1.2429	1.6745	1.2031	1.1169	1.2959	6.6739e-07	0.99299	0.19755	0.039744	3	158156663	-	-	-	-	0	0.209	-	0.319516	-0.317916
rs141497808	3	158156237	G	A	13932	0.99362	0.99129	1502.1	3113.1	1687.8	0.003	1502.1	3113.1	1687.8	0.003	438.72	1031.4	630.86	1063.4	2081.6	1057	0.48527	0.45427	0.50076	0	1.201	1.0504	1.3731	1.4467	1.2469	1.6785	1.205	1.1187	1.2979	5.0658e-07	0.99229	0.19959	0.039729	3	158156237	-	-	-	1	0	0.268	1.5227	0.192213	-0.333564
rs77844764	3	158156053	A	G	13930	0.9983	0.99758	1478.2	3106.3	1718.5	0.001	1478.2	3106.3	1718.5	0.001	431.71	1029.6	639.67	1046.4	2076.7	1078.8	0.48093	0.45051	0.49615	0	1.2018	1.0503	1.3751	1.4372	1.2386	1.6678	1.2011	1.115	1.2937	9.2167e-07	0.99776	0.19441	0.039613	3	158156053	-	-	-	1	0	0.401	-	0.287474	-0.287906
rs148123011	3	158154818	ATT	A	13921	0.99881	0.99844	1472.4	3109	1721.6	0.001	1472.4	3109	1721.6	0.001	428.88	1030	642.08	1043.5	2079	1079.5	0.48023	0.44926	0.49571	0	1.2055	1.0533	1.3797	1.4471	1.2469	1.6795	1.205	1.1187	1.298	6.0729e-07	0.99863	0.19764	0.039617	3	158154818	-	-	-	-	4	0.652	1.0241	0.148844	-0.199522
rs9847460	3	158154206	T	A	13918	0.99885	0.9985	1472.6	3108.9	1721.6	0	1472.6	3108.9	1721.6	0	428.89	1030	642.08	1043.7	2078.8	1079.5	0.48025	0.44927	0.49574	0	1.2057	1.0535	1.38	1.4474	1.2471	1.6798	1.2051	1.1188	1.2981	6.0041e-07	0.99869	0.19772	0.039614	3	158154206	-	-	-	1	1	0.001	1.024	0.270999	-0.244319
rs9843089	3	158153792	T	A	13916	0.99708	0.996	1477.4	3110.3	1715.3	0.006	1477.4	3110.3	1715.3	0.006	430.32	1030.7	640.01	1047.1	2079.7	1075.3	0.48113	0.4501	0.49665	0	1.2059	1.0538	1.3799	1.4483	1.2479	1.6808	1.2055	1.1191	1.2985	5.4513e-07	0.99641	0.1987	0.039663	3	158153792	-	-	-	1	0	0.018	-	0.192213	-0.376274
rs9823076	3	158153560	G	A	13913	0.99885	0.99851	1472.6	3108.9	1721.6	0	1472.6	3108.9	1721.6	0	428.89	1030	642.08	1043.7	2078.8	1079.5	0.48025	0.44927	0.49574	0	1.2057	1.0535	1.3799	1.4474	1.2471	1.6798	1.2051	1.1188	1.2981	6.0045e-07	0.99869	0.19772	0.039614	3	158153560	-	-	-	1	3	0.073	1.0236	0.250653	-0.438422
rs4680434	3	158153016	T	A	13910	0.99916	0.99874	1474.3	3107.6	1721.1	0	1474.3	3107.6	1721.1	0	429.93	1029	642.06	1044.4	2078.6	1079.1	0.48042	0.44952	0.49587	0	1.2026	1.0508	1.3763	1.4454	1.2455	1.6774	1.2046	1.1183	1.2975	6.4545e-07	0.9989	0.19709	0.0396	3	158153016	-	-	-	1	1	0.09	-	0.128562	-0.422037
rs10708678	3	158152176	GA	G	13900	0.99775	0.99718	1075	2988.3	2239.7	0.002	1075	2988.3	2239.7	0.002	303.29	978.31	819.39	771.68	2010	1420.3	0.40761	0.37718	0.42282	0	1.2384	1.0624	1.4435	1.4679	1.253	1.7195	1.2097	1.1212	1.3051	3.1219e-07	0.99726	0.20586	0.040238	3	158152176	-	-	-	-	4	0.032	-	0.28844	-0.287201
rs11707386	3	158152073	G	A	13899	0.9983	0.99637	3088	2616.9	598.12	0.006	3088	2616.9	598.12	0.006	970.56	895.15	235.29	2117.4	1721.8	362.83	0.30249	0.32502	0.29122	0	1.1342	1.0152	1.2673	1.4148	1.1808	1.6951	1.1719	1.082	1.2694	9.8565e-05	0.99621	0.16807	0.043161	3	158152073	-	-	-	1	3	0.001	-	0.180886	-0.347723
rs6441195	3	158151746	T	C	13898	0.99971	0.99947	1473.9	3108.8	1720.3	0.002	1473.9	3108.8	1720.3	0.002	430	1029	642.02	1043.9	2079.8	1078.3	0.48045	0.44954	0.4959	0	1.2011	1.0495	1.3745	1.4454	1.2455	1.6774	1.2046	1.1183	1.2975	6.3375e-07	0.99954	0.19719	0.039592	3	158151746	-	-	-	1	1	0.383	-	0.0993601	-0.401081
rs7610691	3	158150843	T	C	13890	0.99971	0.99947	1471.9	3110.8	1720.3	0.005	1471.9	3110.8	1720.3	0.005	429	1030	642.02	1042.9	2080.8	1078.3	0.48029	0.4493	0.49579	0	1.2033	1.0514	1.3772	1.4474	1.2471	1.6799	1.2052	1.1189	1.2982	5.8231e-07	0.99954	0.19791	0.039606	3	158150843	-	-	-	1	1	0.026	-	0.192213	-0.383527
rs77879537	3	158149065	T	G	13867	0.99692	0.99598	1086.6	2986.8	2229.6	0.002	1086.6	2986.8	2229.6	0.002	307.98	977	816.02	778.63	2009.8	1413.6	0.40933	0.3791	0.42444	0	1.229	1.0552	1.4314	1.4594	1.2466	1.7085	1.2078	1.1196	1.303	4.1588e-07	0.99565	0.20354	0.040213	3	158149065	29	-	-	1	2	0.059	1.0478	0.270999	-0.373158
.	3	158149064	A	AAAG	13866	0.99589	0.99464	1089.2	2988.2	2225.6	0.003	1089.2	2988.2	2225.6	0.003	309.32	976.38	815.3	779.88	2011.8	1410.3	0.40985	0.37958	0.42499	0	1.2236	1.0508	1.4249	1.4576	1.2453	1.7061	1.208	1.1198	1.3032	4.1304e-07	0.99473	0.20365	0.040225	3	158149064	29	-	-	1	2	0.063	-	0.258705	-0.378421
.	3	158149060	C	CAA	13865	0.99589	0.99464	1089.2	2988.2	2225.6	0.003	1089.2	2988.2	2225.6	0.003	309.32	976.38	815.3	779.88	2011.8	1410.3	0.40985	0.37958	0.42499	0	1.2236	1.0508	1.4249	1.4576	1.2453	1.7061	1.208	1.1198	1.3032	4.1304e-07	0.99473	0.20365	0.040225	3	158149060	29	-	-	1	2	0.084	-	0.314901	-0.311042
rs9870802	3	158148169	C	G	13857	0.99938	0.99902	1474.1	3110	1718.8	0.001	1474.1	3110	1718.8	0.001	429.02	1031.2	640.82	1045.1	2078.9	1078	0.48059	0.4496	0.49608	0	1.2083	1.0558	1.3828	1.4481	1.2477	1.6807	1.2052	1.1189	1.2982	5.7333e-07	0.99902	0.19807	0.039613	3	158148169	-	-	-	1	3	0.013	-	0.343073	-0.186636
rs9877909	3	158144264	C	T	13833	0.99729	0.99647	1081	2987.6	2234.4	0.002	1081	2987.6	2234.4	0.002	303.84	978.32	818.84	777.16	2009.3	1415.6	0.4085	0.37744	0.42403	0	1.2454	1.0687	1.4514	1.4796	1.2632	1.733	1.2143	1.1256	1.3101	1.8648e-07	0.99636	0.20968	0.040227	3	158144264	-	-	-	1	1	0.003	-	0.314901	-0.246292
rs140741144	3	158141275	A	G	13818	0.90775	0.87228	1997.9	3065.6	1239.4	0.087	1997.9	3065.6	1239.4	0.087	608.94	1039.7	452.32	1389	2025.8	787.12	0.43983	0.46273	0.42838	0	1.1706	1.0371	1.3213	1.3108	1.1284	1.5226	1.1492	1.0668	1.238	7.6466e-05	0.8703	0.16896	0.042718	3	158141275	-	-	-	1	1	-10	1.6077	0.221885	-0.226592
rs6806702	3	158138728	T	C	13803	0.99971	0.99947	1472.8	3110.8	1719.3	0	1472.8	3110.8	1719.3	0	429.99	1030	641.03	1042.8	2080.9	1078.3	0.48045	0.44978	0.49578	0	1.2004	1.049	1.3738	1.4418	1.2423	1.6733	1.2029	1.1167	1.2956	8.0142e-07	0.99954	0.19545	0.039605	3	158138728	89	-	-	1	1	0.015	-	0.238956	-0.149077
rs4680433	3	158136848	G	A	13787	0.99192	0.98726	1468.8	3115.1	1719.2	0.019	1468.8	3115.1	1719.2	0.019	431.07	1029.6	640.37	1037.7	2085.5	1078.8	0.48014	0.45019	0.49511	0	1.1884	1.0385	1.36	1.429	1.2313	1.6584	1.1976	1.1119	1.29	7.7585e-07	0.98751	0.197	0.039867	3	158136848	-	-	-	1	0	0.007	-	0.276147	-0.228126
rs11717725	3	158134920	A	C	13776	0.99979	0.99961	1460.2	3106.6	1736.3	0.001	1460.2	3106.6	1736.3	0.001	425.98	1029	646.02	1034.2	2077.6	1090.3	0.4781	0.44763	0.49333	0	1.2025	1.0503	1.3767	1.4385	1.2394	1.6697	1.2015	1.1154	1.2942	7.9427e-07	0.99966	0.19544	0.039588	3	158134920	-	-	-	1	1	0.038	-	0.308189	-0.270413
rs7632059	3	158133307	T	G	13761	1	1	1458	3107	1738	0	1458	3107	1738	0	425	1029	647	1033	2078	1091	0.47779	0.44717	0.4931	0	1.2036	1.0512	1.3781	1.4414	1.2418	1.6731	1.2026	1.1165	1.2954	6.5217e-07	1	0.19696	0.039589	3	158133307	-	-	-	1	2	0.042	-	0.184694	-0.247549
rs12629125	3	158133270	A	G	13760	1	1	1460	3106	1737	0	1460	3106	1737	0	426	1029	646	1034	2077	1091	0.47803	0.44764	0.49322	0	1.2025	1.0503	1.3768	1.4372	1.2383	1.6681	1.2009	1.1149	1.2936	8.067e-07	1	0.19528	0.039581	3	158133270	-	-	-	1	3	0.028	-	0.279421	-0.250537
rs4679828	3	158132588	A	T	13750	1	1	1460	3106	1737	0	1460	3106	1737	0	426	1029	646	1034	2077	1091	0.47803	0.44764	0.49322	0	1.2025	1.0503	1.3768	1.4372	1.2383	1.6681	1.2009	1.1149	1.2936	8.067e-07	1	0.19528	0.039581	3	158132588	-	-	-	1	1	0.046	-	0.279421	-0.252525
rs12638169	3	158130851	A	G	13727	1	1	1458	3108	1737	0	1458	3108	1737	0	425	1030	646	1033	2078	1091	0.47787	0.44741	0.4931	0	1.2048	1.0522	1.3795	1.4392	1.2399	1.6706	1.2015	1.1154	1.2942	7.4218e-07	1	0.196	0.039595	3	158130851	-	-	-	1	0	0.033	-	0.221885	-0.375116
rs2362970	3	158130643	G	T	13722	1	1	1460	3106	1737	0	1460	3106	1737	0	426	1029	646	1034	2077	1091	0.47803	0.44764	0.49322	0	1.2025	1.0503	1.3768	1.4372	1.2383	1.6681	1.2009	1.1149	1.2936	8.067e-07	1	0.19528	0.039581	3	158130643	-	-	-	1	0	1.419	-	0.233211	-0.227166
rs9850856	3	158129855	T	A	13715	1	1	1458	3108	1737	0	1458	3108	1737	0	425	1030	646	1033	2078	1091	0.47787	0.44741	0.4931	0	1.2048	1.0522	1.3795	1.4392	1.2399	1.6706	1.2015	1.1154	1.2942	7.4218e-07	1	0.196	0.039595	3	158129855	-	-	-	1	0	0.012	-	0.308189	-0.329004
rs9847045	3	158129803	T	G	13714	1	1	1458	3108	1737	0	1458	3108	1737	0	425	1030	646	1033	2078	1091	0.47787	0.44741	0.4931	0	1.2048	1.0522	1.3795	1.4392	1.2399	1.6706	1.2015	1.1154	1.2942	7.4218e-07	1	0.196	0.039595	3	158129803	-	-	-	1	0	0.116	-	0.258705	-0.276524
rs2362969	3	158128357	G	C	13707	0.99818	0.99785	1064.1	2982.8	2256.1	0	1064.1	2982.8	2256.1	0	300.27	978.5	822.23	763.79	2004.3	1433.9	0.40544	0.37578	0.42026	0	1.2418	1.0648	1.4484	1.4586	1.2446	1.7094	1.2042	1.1161	1.2992	5.1298e-07	0.99788	0.2021	0.040249	3	158128357	-	-	-	1	1	0.002	-	0.184694	-0.323695
rs10585304	3	158127517	GGAT	G	13700	1	1	1460	3106	1737	0	1460	3106	1737	0	426	1029	646	1034	2077	1091	0.47803	0.44764	0.49322	0	1.2025	1.0503	1.3768	1.4372	1.2383	1.6681	1.2009	1.1149	1.2936	8.067e-07	1	0.19528	0.039581	3	158127517	-	-	-	-	4	0.08	-	0.279421	-0.144047
rs12107104	3	158126327	T	G	13689	1	1	1460	3106	1737	0	1460	3106	1737	0	426	1029	646	1034	2077	1091	0.47803	0.44764	0.49322	0	1.2025	1.0503	1.3768	1.4372	1.2383	1.6681	1.2009	1.1149	1.2936	8.067e-07	1	0.19528	0.039581	3	158126327	54	-	-	1	11	6.493	-	0.117235	-0.292436
rs12107103	3	158126282	T	C	13688	0.99996	0.99993	1458.1	3108	1736.9	0	1458.1	3108	1736.9	0	425.03	1030	645.97	1033.1	2078	1090.9	0.47789	0.44742	0.49312	0	1.2048	1.0522	1.3795	1.4393	1.2399	1.6706	1.2015	1.1154	1.2942	7.3724e-07	0.99994	0.19605	0.039596	3	158126282	25	-	-	1	11	0.002	-	0.28844	-0.234388
rs2362968	3	158125946	A	G	13683	1	1	1458	3108	1737	0	1458	3108	1737	0	425	1030	646	1033	2078	1091	0.47787	0.44741	0.4931	0	1.2048	1.0522	1.3795	1.4392	1.2399	1.6706	1.2015	1.1154	1.2942	7.4218e-07	1	0.196	0.039595	3	158125946	-	-	-	1	17	0.018	-	0.183727	-0.189154
rs12633594	3	158124944	A	G	13675	1	1	1458	3108	1737	0	1458	3108	1737	0	425	1030	646	1033	2078	1091	0.47787	0.44741	0.4931	0	1.2048	1.0522	1.3795	1.4392	1.2399	1.6706	1.2015	1.1154	1.2942	7.4218e-07	1	0.196	0.039595	3	158124944	-	-	-	1	2	9.66	-	0.233211	-0.1887
rs4679827	3	158124543	T	C	13673	0.99049	0.98666	1506.5	3117.4	1679.1	0.015	1506.5	3117.4	1679.1	0.015	440.86	1033.7	626.41	1065.7	2083.6	1052.7	0.48631	0.45584	0.50154	0	1.1992	1.0491	1.3708	1.4384	1.2397	1.6689	1.2011	1.1152	1.2937	6.3804e-07	0.98747	0.19836	0.039837	3	158124543	-	-	-	1	4	9.32	-	0.276147	-0.161404
rs7630443	3	158123904	A	G	13665	0.99999	0.99998	1840	3119	1344	0	1840	3119	1344	0	558	1027	516	1282	2092	827.99	0.46065	0.49	0.44598	0	1.1279	0.99602	1.2772	1.4318	1.2346	1.6605	1.1936	1.1082	1.2855	1.1419e-06	0.99999	0.19369	0.03981	3	158123904	-	-	-	1	1	0.921	1.374	0.192213	-0.335977
rs9882274	3	158120433	G	A	13643	1	1	1458	3108	1737	0	1458	3108	1737	0	425	1030	646	1033	2078	1091	0.47787	0.44741	0.4931	0	1.2048	1.0522	1.3795	1.4392	1.2399	1.6706	1.2015	1.1154	1.2942	7.4218e-07	1	0.196	0.039595	3	158120433	-	-	-	1	5	0.003	-	0.0820134	-0.375775
rs10446336	3	158119655	C	T	13639	1	1	1458	3108	1737	0	1458	3108	1737	0	425	1030	646	1033	2078	1091	0.47787	0.44741	0.4931	0	1.2048	1.0522	1.3795	1.4392	1.2399	1.6706	1.2015	1.1154	1.2942	7.4218e-07	1	0.196	0.039595	3	158119655	-	-	-	1	7	0.016	-	0.0993601	-0.386328
rs9876322	3	158119238	C	A	13634	1	1	1458	3108	1737	0	1458	3108	1737	0	425	1030	646	1033	2078	1091	0.47787	0.44741	0.4931	0	1.2048	1.0522	1.3795	1.4392	1.2399	1.6706	1.2015	1.1154	1.2942	7.4218e-07	1	0.196	0.039595	3	158119238	-	-	-	1	3	0	-	0.221885	-0.217834
rs9870731	3	158117844	G	C	13620	0.99793	0.99666	1466	3110.5	1726.5	0.003	1466	3110.5	1726.5	0.003	427.31	1032	641.7	1038.7	2078.5	1084.8	0.47934	0.44898	0.49452	0	1.207	1.0544	1.3816	1.438	1.2388	1.6691	1.2007	1.1147	1.2933	9.6046e-07	0.99659	0.19433	0.039662	3	158117844	-	-	-	1	4	8.879	-	0.221885	-0.307797
rs9811217	3	158117700	T	C	13618	1	1	1458	3108	1737	0	1458	3108	1737	0	425	1030	646	1033	2078	1091	0.47787	0.44741	0.4931	0	1.2048	1.0522	1.3795	1.4392	1.2399	1.6706	1.2015	1.1154	1.2942	7.4218e-07	1	0.196	0.039595	3	158117700	-	-	-	1	3	0.026	-	0.323324	-0.204069
rs9880806	3	158116453	T	C	13612	1	1	1455	3110	1738	0	1455	3110	1738	0	424	1030	647	1031	2080	1091	0.47755	0.44693	0.49286	0	1.2041	1.0515	1.3788	1.442	1.2422	1.6739	1.2026	1.1165	1.2955	6.8013e-07	0.99999	0.19674	0.03961	3	158116453	-	-	-	1	5	0.012	-	0.158233	-0.303569
rs939114	3	158115253	C	A	13602	1	1	1467	3104	1732	0	1467	3104	1732	0	432	1025	644	1035	2079	1088	0.47898	0.44955	0.49369	0	1.1812	1.0321	1.3518	1.4181	1.2222	1.6454	1.194	1.1084	1.2861	1.7236e-06	1	0.18925	0.039565	3	158115253	-	-	-	1	5	0.015	-	0.323324	-0.373483
rs28820925	3	158111936	T	C	13577	0.99814	0.99776	1064	2979.9	2259.1	0.002	1064	2979.9	2259.1	0.002	300.22	976.54	824.24	763.76	2003.4	1434.9	0.40519	0.37529	0.42014	0	1.2401	1.0632	1.4464	1.4613	1.247	1.7126	1.2061	1.1178	1.3013	4.0027e-07	0.99778	0.20397	0.04024	3	158111936	-	-	-	1	2	0.518	-	0.308189	-0.316455
rs67385174	3	158111325	C	G	13573	0.99995	0.99991	1458	3108.1	1737	0	1458	3108.1	1737	0	424.97	1030.1	645.97	1033	2078	1091	0.47787	0.44741	0.4931	0	1.2049	1.0523	1.3796	1.4392	1.2399	1.6706	1.2015	1.1154	1.2942	7.4183e-07	0.99989	0.19601	0.039598	3	158111325	-	-	-	1	0	1.029	-	0.276147	-0.341112
rs7650256	3	158110487	A	G	13563	0.99994	0.99989	1837	3121	1345	0	1837	3121	1345	0	557	1027	516.96	1280	2094	827.99	0.46096	0.49047	0.44621	0	1.1272	0.99531	1.2765	1.4348	1.2372	1.6641	1.1947	1.1092	1.2867	1.0557e-06	0.99987	0.19436	0.03982	3	158110487	-	-	-	1	2	3.913	1.3722	0.28844	-0.281409
rs2362965	3	158109379	T	A	13554	0.99988	0.99977	1464.1	3106.1	1732.8	0	1464.1	3106.1	1732.8	0	431.03	1025	644.93	1033.1	2081	1087.9	0.47868	0.4491	0.49347	0	1.1805	1.0315	1.3512	1.4208	1.2245	1.6486	1.1951	1.1095	1.2873	1.5828e-06	0.99973	0.19003	0.039585	3	158109379	-	-	-	1	7	0.025	-	0.244538	-0.33671
rs12629587	3	158108932	A	G	13548	0.99991	0.99983	1463.9	3106.1	1732.9	0	1463.9	3106.1	1732.9	0	430.94	1025.1	644.95	1033	2081	1088	0.47866	0.44907	0.49345	0	1.1808	1.0317	1.3515	1.4209	1.2245	1.6488	1.1951	1.1095	1.2873	1.5833e-06	0.99979	0.19002	0.039585	3	158108932	-	-	-	1	5	1.091	-	0.287474	-0.436669
rs6414390	3	158108144	A	G	13542	0.99976	0.99959	1454.1	3111.8	1737.1	0	1454.1	3111.8	1737.1	0	423.12	1031.8	646.12	1031	2080	1091	0.47755	0.44693	0.49285	0	1.2086	1.0554	1.384	1.443	1.2429	1.6752	1.2026	1.1165	1.2954	6.9537e-07	0.99956	0.19668	0.039632	3	158108144	-	-	-	1	9	0.028	1.0727	0.343073	-0.143314
rs6414389	3	158108138	G	A	13541	0.99976	0.99959	1454.1	3111.8	1737.1	0	1454.1	3111.8	1737.1	0	423.12	1031.8	646.12	1031	2080	1091	0.47755	0.44693	0.49285	0	1.2086	1.0554	1.384	1.443	1.2429	1.6752	1.2026	1.1165	1.2954	6.9541e-07	0.99956	0.19668	0.039632	3	158108138	-	-	-	1	9	0.044	1.0727	0.314901	-0.15149
rs6414388	3	158108089	A	G	13540	0.99977	0.99959	1454.1	3111.8	1737.1	0	1454.1	3111.8	1737.1	0	423.12	1031.8	646.12	1031	2080	1091	0.47755	0.44693	0.49285	0	1.2086	1.0554	1.384	1.443	1.2429	1.6752	1.2026	1.1165	1.2954	6.9548e-07	0.99956	0.19668	0.039632	3	158108089	-	-	-	-	10	0.041	1.073	0.33465	-0.169203
rs7430565	3	158107180	G	A	13531	0.998	0.99749	1062.3	2982.5	2258.3	0.001	1062.3	2982.5	2258.3	0.001	299.35	977.44	824.22	762.93	2005	1434	0.40513	0.37509	0.42014	0	1.2424	1.0651	1.4493	1.4648	1.2498	1.7169	1.2071	1.1188	1.3025	3.5951e-07	0.99753	0.20491	0.040264	3	158107180	-	-	-	1	4	0.018	-	0.308189	-0.364906
rs7426603	3	158107097	A	T	13530	0.99979	0.99964	1457.1	3109.8	1736.1	0.002	1457.1	3109.8	1736.1	0.002	424.1	1031.8	645.1	1033	2078	1091	0.47786	0.44741	0.49309	0	1.2094	1.0561	1.3848	1.4402	1.2406	1.6719	1.2015	1.1154	1.2942	7.5994e-07	0.99961	0.19592	0.039617	3	158107097	-	-	-	1	6	0.027	1.0749	0.148844	-0.308977
rs11719188	3	158106764	A	C	13527	0.9998	0.99965	1465.1	3106.8	1731.1	0.001	1465.1	3106.8	1731.1	0.001	431.1	1026.8	643.1	1034	2080	1088	0.4789	0.44955	0.49357	0	1.184	1.0345	1.3551	1.4177	1.2217	1.6451	1.1934	1.1079	1.2854	1.8311e-06	0.99963	0.1889	0.039592	3	158106764	-	-	-	1	5	0.008	-	0.209655	-0.206163
rs7648196	3	158104706	A	G	13510	0.99984	0.99972	1454	3111.9	1737.1	0	1454	3111.9	1737.1	0	423.07	1031.9	646.07	1030.9	2080.1	1091	0.47755	0.44693	0.49285	0	1.2088	1.0556	1.3843	1.443	1.243	1.6753	1.2026	1.1164	1.2954	6.9806e-07	0.99971	0.19664	0.03963	3	158104706	-	-	-	1	3	0.077	1.0777	0.314901	-0.29298
rs6767008	3	158101060	C	G	13474	0.99697	0.9952	1474.2	3113.8	1715	0.006	1474.2	3113.8	1715	0.006	431.08	1034.8	635.13	1043.1	2079	1079.9	0.4809	0.45144	0.49563	0	1.2044	1.0526	1.3781	1.4232	1.2262	1.6519	1.1941	1.1086	1.2862	1.3254e-06	0.9943	0.19209	0.039721	3	158101060	-	-	-	1	6	1.01	1.0536	0.308189	-0.249453
rs9873426	3	158099782	T	C	13463	0.99999	0.99998	1452	3114	1737	0	1452	3114	1737	0	423.01	1032	646.01	1029	2082	1091	0.47739	0.44693	0.49262	0	1.2058	1.0529	1.3808	1.4404	1.2407	1.6723	1.2015	1.1154	1.2942	7.6619e-07	0.99997	0.19596	0.039638	3	158099782	-	-	-	1	3	0.565	1.0835	0.250653	-0.546398
rs7639867	3	158099176	C	A	13458	1	1	1452	3114	1737	0	1452	3114	1737	0	423	1032	646	1029	2082	1091	0.47739	0.44693	0.49262	0	1.2058	1.0529	1.3809	1.4404	1.2407	1.6723	1.2015	1.1154	1.2942	7.6665e-07	1	0.19595	0.039637	3	158099176	140	-	-	1	45	0.526	1.0842	0.279421	-0.313688
rs4680431	3	158098919	T	A	13454	1	1	1452	3114	1737	0	1452	3114	1737	0	423	1032	646	1029	2082	1091	0.47739	0.44693	0.49262	0	1.2058	1.0529	1.3809	1.4404	1.2407	1.6723	1.2015	1.1154	1.2942	7.6665e-07	1	0.19595	0.039637	3	158098919	-	-	-	1	7	0.042	1.0842	0.195054	-0.347003
rs9809952	3	158098444	A	G	13452	1	1	1452	3114	1737	0	1452	3114	1737	0	423	1032	646	1029	2082	1091	0.47739	0.44693	0.49262	0	1.2058	1.0529	1.3809	1.4404	1.2407	1.6723	1.2015	1.1154	1.2942	7.6665e-07	1	0.19595	0.039637	3	158098444	-	-	-	1	6	0.006	1.0842	0.138484	-0.61583
rs9867152	3	158098163	T	C	13447	1	1	1452	3114	1737	0	1452	3114	1737	0	423	1032	646	1029	2082	1091	0.47739	0.44693	0.49262	0	1.2058	1.0529	1.3809	1.4404	1.2407	1.6723	1.2015	1.1154	1.2942	7.6653e-07	1	0.19596	0.039637	3	158098163	-	-	-	1	24	1.031	1.0842	0.314901	-0.157252
rs56387731	3	158097720	A	C	13446	1	1	1452	3114	1737	0	1452	3114	1737	0	423	1032	646	1029	2082	1091	0.47739	0.44693	0.49262	0	1.2058	1.0529	1.3809	1.4404	1.2407	1.6723	1.2015	1.1154	1.2942	7.6665e-07	1	0.19595	0.039637	3	158097720	-	-	-	1	6	0.111	1.0842	0.279421	-0.637769
rs9879545	3	158097269	A	G	13441	1	1	1452	3114	1737	0	1452	3114	1737	0	423	1032	646	1029	2082	1091	0.47739	0.44693	0.49262	0	1.2058	1.0529	1.3809	1.4404	1.2407	1.6723	1.2015	1.1154	1.2942	7.6665e-07	1	0.19595	0.039637	3	158097269	-	-	-	1	1	0.662	1.0829	0.314901	-0.0975792
rs12632998	3	158096813	G	C	13436	1	1	1460	3111	1732	0	1460	3111	1732	0	430	1027	644	1030	2084	1088	0.47842	0.44907	0.4931	0	1.1804	1.0313	1.3512	1.4178	1.2217	1.6454	1.1934	1.1079	1.2855	1.8475e-06	1	0.18893	0.039613	3	158096813	-	-	-	1	11	6.229	-	0.195054	-0.211616
rs57519456	3	158095522	C	A	13426	1	1	1460	3111	1732	0	1460	3111	1732	0	430	1027	644	1030	2084	1088	0.47842	0.44907	0.4931	0	1.1804	1.0313	1.3512	1.4178	1.2217	1.6454	1.1934	1.1079	1.2855	1.8475e-06	1	0.18893	0.039613	3	158095522	-	-	-	1	0	0.412	-	0.238956	-0.216752
rs28578723	3	158095220	G	A	13422	1	1	1452	3114	1737	0	1452	3114	1737	0	423	1032	646	1029	2082	1091	0.47739	0.44693	0.49262	0	1.2058	1.0529	1.3809	1.4404	1.2407	1.6723	1.2015	1.1154	1.2942	7.6665e-07	1	0.19595	0.039637	3	158095220	-	-	-	1	7	1.882	1.0842	0.308189	-0.290364
rs57431515	3	158094647	CA	C	13416	1	1	1452	3114	1737	0	1452	3114	1737	0	423	1032	646	1029	2082	1091	0.47739	0.44693	0.49262	0	1.2058	1.0529	1.3809	1.4404	1.2407	1.6723	1.2015	1.1154	1.2942	7.6665e-07	1	0.19595	0.039637	3	158094647	-	-	-	-	5	0.455	1.0845	0.0800445	-0.25063
rs6778370	3	158094422	C	T	13413	1	1	1452	3114	1737	0	1452	3114	1737	0	423	1032	646	1029	2082	1091	0.47739	0.44693	0.49262	0	1.2058	1.0529	1.3809	1.4404	1.2407	1.6723	1.2015	1.1154	1.2942	7.6665e-07	1	0.19595	0.039637	3	158094422	-	-	-	1	8	0.155	1.0842	0.319516	-0.158864
rs6791431	3	158094357	T	A	13412	1	1	1452	3114	1737	0	1452	3114	1737	0	423	1032	646	1029	2082	1091	0.47739	0.44693	0.49262	0	1.2058	1.0529	1.3809	1.4404	1.2407	1.6723	1.2015	1.1154	1.2942	7.6665e-07	1	0.19595	0.039637	3	158094357	-	-	-	1	10	0.842	1.0842	0.314901	-0.24075
rs9874003	3	158094189	T	G	13409	1	1	1452	3114	1737	0	1452	3114	1737	0	423	1032	646	1029	2082	1091	0.47739	0.44693	0.49262	0	1.2058	1.0529	1.3809	1.4404	1.2407	1.6723	1.2015	1.1154	1.2942	7.6665e-07	1	0.19595	0.039637	3	158094189	-	-	-	1	0	0.026	1.0842	0.33465	-0.19705
rs9816143	3	158094125	A	T	13408	1	1	1452	3114	1737	0	1452	3114	1737	0	423	1032	646	1029	2082	1091	0.47739	0.44693	0.49262	0	1.2058	1.0529	1.3809	1.4404	1.2407	1.6723	1.2015	1.1154	1.2942	7.6665e-07	1	0.19595	0.039637	3	158094125	-	-	-	1	0	0.306	1.0514	0.308189	-0.140901
rs9853566	3	158093870	C	T	13407	1	1	1452	3114	1737	0	1452	3114	1737	0	423	1032	646	1029	2082	1091	0.47739	0.44693	0.49262	0	1.2058	1.0529	1.3809	1.4404	1.2407	1.6723	1.2015	1.1154	1.2942	7.6665e-07	1	0.19595	0.039637	3	158093870	-	-	-	1	13	0.061	1.0405	0.148844	-0.249485
rs55964653	3	158093666	G	A	13402	1	1	1460	3111	1732	0	1460	3111	1732	0	430	1027	644	1030	2084	1088	0.47842	0.44907	0.4931	0	1.1804	1.0313	1.3512	1.4178	1.2217	1.6454	1.1934	1.1079	1.2855	1.8475e-06	1	0.18893	0.039613	3	158093666	-	-	-	1	2	0.055	-	0.314901	-0.405361
rs11714104	3	158093469	G	A	13397	1	1	1452	3114	1737	0	1452	3114	1737	0	423	1032	646	1029	2082	1091	0.47739	0.44693	0.49262	0	1.2058	1.0529	1.3809	1.4404	1.2407	1.6723	1.2015	1.1154	1.2942	7.6665e-07	1	0.19595	0.039637	3	158093469	-	-	-	1	5	0.036	1.1198	0.163445	-0.491907
rs11706187	3	158093173	A	G	13396	1	1	1460	3111	1732	0	1460	3111	1732	0	430	1027	644	1030	2084	1088	0.47842	0.44907	0.4931	0	1.1804	1.0313	1.3512	1.4178	1.2217	1.6454	1.1934	1.1079	1.2855	1.8475e-06	1	0.18893	0.039613	3	158093173	-	-	-	1	3	0.009	-	0.018362	-0.186181
rs6774676	3	158093041	G	A	13395	1	1	1452	3114	1737	0	1452	3114	1737	0	423	1032	646	1029	2082	1091	0.47739	0.44693	0.49262	0	1.2058	1.0529	1.3809	1.4404	1.2407	1.6723	1.2015	1.1154	1.2942	7.6665e-07	1	0.19595	0.039637	3	158093041	-	-	-	1	1	0.214	1.0966	0.270999	-0.363401
rs6798940	3	158093021	A	G	13394	1	1	1452	3114	1737	0	1452	3114	1737	0	423	1032	646	1029	2082	1091	0.47739	0.44693	0.49262	0	1.2058	1.0529	1.3809	1.4404	1.2407	1.6723	1.2015	1.1154	1.2942	7.6665e-07	1	0.19595	0.039637	3	158093021	-	-	-	1	1	0.348	1.069	0.0550839	-0.462856
rs11718056	3	158092993	T	G	13393	1	1	1460	3111	1732	0	1460	3111	1732	0	430	1027	644	1030	2084	1088	0.47842	0.44907	0.4931	0	1.1804	1.0313	1.3512	1.4178	1.2217	1.6454	1.1934	1.1079	1.2855	1.8475e-06	1	0.18893	0.039613	3	158092993	-	-	-	1	1	0.194	1.1678	0.0800445	-0.493616
rs6774461	3	158092801	G	T	13391	0.99783	0.99736	1057	2983.7	2262.3	0.001	1057	2983.7	2262.3	0.001	298.22	976.53	826.25	758.81	2007.1	1436.1	0.40439	0.37434	0.41941	0	1.238	1.061	1.4445	1.464	1.2488	1.7162	1.2074	1.119	1.3028	3.8235e-07	0.99747	0.20459	0.040293	3	158092801	-	-	-	-	3	1.297	-	0.323324	-0.311102
rs141383413	3	158092541	C	CATTTTGA	13387	0.99726	0.99546	1467.5	3110.8	1724.7	0.01	1467.5	3110.8	1724.7	0.01	429.03	1029.2	642.78	1038.5	2081.7	1081.9	0.4796	0.44913	0.49483	0	1.1967	1.0456	1.3697	1.4381	1.2391	1.669	1.2014	1.1154	1.2941	7.0827e-07	0.99493	0.19691	0.039707	3	158092541	-	-	-	-	3	0.014	1.1259	0.175305	-0.338495
rs10936135	3	158091774	A	G	13381	0.99998	0.99996	1459.9	3111	1732	0.001	1459.9	3111	1732	0.001	429.99	1027	644.01	1029.9	2084	1088	0.47841	0.44907	0.49309	0	1.1804	1.0312	1.3511	1.4178	1.2217	1.6453	1.1934	1.1079	1.2855	1.853e-06	0.99997	0.18891	0.039614	3	158091774	-	-	-	1	2	0.006	-	0.323324	-0.363401
rs1526190	3	158090172	T	C	13373	0.99819	0.99784	1058	2984.9	2260.1	0.001	1058	2984.9	2260.1	0.001	298.24	977.55	825.21	759.8	2007.3	1434.9	0.40464	0.37459	0.41967	0	1.2406	1.0633	1.4475	1.4651	1.2498	1.7176	1.2074	1.119	1.3027	3.5727e-07	0.99786	0.20507	0.040285	3	158090172	-	-	-	1	3	0.039	-	0.28844	-0.390434
rs10936134	3	158090123	A	G	13372	1	1	1452	3114	1737	0	1452	3114	1737	0	423	1032	646	1029	2082	1091	0.47739	0.44693	0.49262	0	1.2058	1.0529	1.3809	1.4404	1.2407	1.6723	1.2015	1.1154	1.2942	7.6665e-07	1	0.19595	0.039637	3	158090123	-	-	-	1	2	0.363	1.0844	0.28844	-0.348955
rs10936133	3	158089973	C	A	13368	1	1	1452	3114	1737	0	1452	3114	1737	0	423	1032	646	1029	2082	1091	0.47739	0.44693	0.49262	0	1.2058	1.0529	1.3809	1.4404	1.2407	1.6723	1.2015	1.1154	1.2942	7.6665e-07	1	0.19595	0.039637	3	158089973	-	-	-	1	5	0.49	1.0844	0.258705	-0.374767
rs11709804	3	158089733	G	C	13362	1	1	1452	3114	1737	0	1452	3114	1737	0	423	1032	646	1029	2082	1091	0.47739	0.44693	0.49262	0	1.2058	1.0529	1.3809	1.4404	1.2407	1.6723	1.2015	1.1154	1.2942	7.6665e-07	1	0.19595	0.039637	3	158089733	-	-	-	1	5	0.184	1.0844	0.238956	-0.258591
rs4680430	3	158089089	C	T	13357	1	1	1460	3111	1732	0	1460	3111	1732	0	430	1027	644	1030	2084	1088	0.47842	0.44907	0.4931	0	1.1804	1.0313	1.3512	1.4178	1.2217	1.6454	1.1934	1.1079	1.2855	1.8475e-06	1	0.18893	0.039613	3	158089089	-	-	-	1	3	0.652	-	0.221885	-0.376617
rs12494098	3	158088596	A	G	13354	1	1	1460	3111	1732	0	1460	3111	1732	0	430	1027	644	1030	2084	1088	0.47842	0.44907	0.4931	0	1.1804	1.0313	1.3512	1.4178	1.2217	1.6454	1.1934	1.1079	1.2855	1.8475e-06	1	0.18893	0.039613	3	158088596	-	-	-	1	3	0.008	-	0.175305	-0.389872
rs73170348	3	158087754	C	T	13347	1	1	1460	3111	1732	0	1460	3111	1732	0	430	1027	644	1030	2084	1088	0.47842	0.44907	0.4931	0	1.1804	1.0313	1.3512	1.4178	1.2217	1.6454	1.1934	1.1079	1.2855	1.8475e-06	1	0.18893	0.039613	3	158087754	-	-	-	1	2	0.003	-	0.28844	-0.305384
rs9881630	3	158085253	C	G	13334	1	1	1452	3114	1737	0	1452	3114	1737	0	423	1032	646	1029	2082	1091	0.47739	0.44693	0.49262	0	1.2058	1.0529	1.3809	1.4404	1.2407	1.6723	1.2015	1.1154	1.2942	7.6657e-07	1	0.19595	0.039637	3	158085253	-	-	-	1	1	1.738	1.0649	0.250653	-0.220277
rs138279803	3	158083918	G	A	13325	0.99852	0.99791	1467.2	3113	1722.8	0.001	1467.2	3113	1722.8	0.001	432.04	1028.2	640.72	1035.2	2084.7	1082.1	0.47973	0.45034	0.49442	0	1.1818	1.0327	1.3524	1.4188	1.2226	1.6464	1.1936	1.1081	1.2857	1.6006e-06	0.99772	0.19027	0.039654	3	158083918	-	-	-	1	1	0.613	1.0711	0.276147	-0.25099
rs3845981	3	158082506	G	T	13308	1	1	1460	3111	1732	0	1460	3111	1732	0	430	1027	644	1030	2084	1088	0.47842	0.44907	0.4931	0	1.1804	1.0313	1.3512	1.4178	1.2217	1.6454	1.1934	1.1079	1.2855	1.8468e-06	1	0.18893	0.039613	3	158082506	-	-	-	1	10	0.001	1.0242	0.28844	-0.258992
rs827106	3	158078063	T	C	13275	0.99836	0.9979	2259.6	2985.4	1058.1	0.002	2259.6	2985.4	1058.1	0.002	824.99	977.79	298.22	1434.6	2007.6	759.85	0.40469	0.37464	0.41971	0	0.84694	0.75509	0.94996	0.68249	0.58217	0.80008	0.82827	0.76764	0.8937	3.5987e-07	0.99791	-0.20502	0.040286	3	158078063	-	-	-	1	9	0.255	-	0.195054	-0.34022
rs9872089	3	158077995	C	T	13272	1	1	1453	3113	1737	0	1453	3113	1737	0	424	1031	646	1029	2082	1091	0.47747	0.44717	0.49262	0	1.2018	1.0495	1.3762	1.437	1.2378	1.6682	1.2004	1.1143	1.293	8.6519e-07	1	0.19498	0.039629	3	158077995	-	-	-	1	6	1.365	1.1443	0.279421	-0.256502
rs9867617	3	158077344	G	A	13267	1	1	1452	3114	1737	0	1452	3114	1737	0	423	1032	646	1029	2082	1091	0.47739	0.44693	0.49262	0	1.2058	1.0529	1.3809	1.4404	1.2407	1.6723	1.2015	1.1154	1.2942	7.6636e-07	1	0.19596	0.039637	3	158077344	-	-	-	1	7	0.129	1.1443	0.314901	-0.265686
rs7610713	3	158072257	A	G	13232	1	1	1452	3114	1737	0	1452	3114	1737	0	423	1032	646	1029	2082	1091	0.47739	0.44693	0.49262	0	1.2058	1.0529	1.3809	1.4404	1.2407	1.6723	1.2015	1.1154	1.2942	7.6636e-07	1	0.19596	0.039637	3	158072257	-	-	-	1	11	0.006	1.1449	0.323324	-0.188904
rs6773939	3	158069706	A	G	13204	0.99993	0.99992	1452.5	3113.5	1737	0	1452.5	3113.5	1737	0	423	1032	646	1029.5	2081.5	1091	0.47743	0.44693	0.49269	0	1.2067	1.0537	1.382	1.4411	1.2413	1.6732	1.2018	1.1157	1.2946	7.454e-07	0.99997	0.19616	0.039634	3	158069706	-	-	-	1	5	0.016	1.4737	-0.0100678	-0.78196
rs827134	3	158069197	C	G	13197	0.99836	0.9979	2259.6	2985.4	1058.1	0.001	2259.6	2985.4	1058.1	0.001	824.98	977.8	298.22	1434.6	2007.6	759.85	0.40469	0.37464	0.41971	0	0.84694	0.75509	0.94996	0.68248	0.58217	0.80008	0.82828	0.76764	0.8937	3.5993e-07	0.99792	-0.20501	0.040286	3	158069197	-	-	-	1	7	0.058	-	0.258705	-0.20148
rs6441188	3	158069107	C	A	13196	1	1	1468	3103	1732	0	1468	3103	1732	0	430	1027	644	1038	2076	1088	0.47906	0.44907	0.49405	0	1.1942	1.0434	1.3668	1.4288	1.2313	1.658	1.198	1.1122	1.2904	1.1482e-06	1	0.19243	0.039559	3	158069107	-	-	-	1	12	0.037	1.1454	0.279421	-0.232807
rs2222326	3	158068532	G	A	13187	0.99997	0.99995	1460.8	3110.2	1732	0	1460.8	3110.2	1732	0	430	1027	644	1030.8	2083.2	1088	0.47849	0.44907	0.4932	0	1.1818	1.0325	1.3527	1.419	1.2227	1.6467	1.1939	1.1084	1.286	1.7734e-06	0.99998	0.18923	0.039608	3	158068532	-	-	-	1	1	0.006	1.033	0.184694	-0.461839
rs67761009	3	158068261	G	C	13186	0.99997	0.99995	1452.8	3113.2	1737	0	1452.8	3113.2	1737	0	423	1032	646	1029.8	2081.2	1091	0.47746	0.44693	0.49272	0	1.2072	1.0542	1.3825	1.4415	1.2417	1.6736	1.202	1.1158	1.2947	7.3497e-07	0.99998	0.19625	0.039632	3	158068261	-	-	-	1	5	0.067	1.1021	0.323324	-0.26269
rs7614259	3	158067678	A	G	13179	0.99997	0.99995	1460.8	3110.2	1732	0	1460.8	3110.2	1732	0	430	1027	644	1030.8	2083.2	1088	0.47849	0.44907	0.4932	0	1.1818	1.0325	1.3527	1.419	1.2227	1.6467	1.1939	1.1084	1.286	1.7734e-06	0.99998	0.18923	0.039608	3	158067678	-	-	-	1	0	0.269	1.0343	0.195054	-0.219995
rs142849564	3	158067350	GTTTTC	G	13176	0.99997	0.99995	1460.8	3110.2	1732	0	1460.8	3110.2	1732	0	430	1027	644	1030.8	2083.2	1088	0.47849	0.44907	0.4932	0	1.1818	1.0325	1.3527	1.419	1.2227	1.6467	1.1939	1.1084	1.286	1.7731e-06	0.99998	0.18923	0.039608	3	158067350	-	-	-	-	7	0.177	1.0342	0.308189	-0.214059
rs6788703	3	158067237	C	T	13175	0.99997	0.99995	1452.8	3113.2	1737	0	1452.8	3113.2	1737	0	423	1032	646	1029.8	2081.2	1091	0.47746	0.44693	0.49272	0	1.2072	1.0542	1.3825	1.4415	1.2417	1.6736	1.202	1.1158	1.2947	7.3497e-07	0.99998	0.19625	0.039632	3	158067237	-	-	-	1	8	2.74	1.1451	0.270999	-0.380985
rs5853822	3	158066372	TA	T	13168	0.99091	0.98648	2235.8	2995.6	1071.6	0.005	2235.8	2995.6	1071.6	0.005	815.41	984.64	300.95	1420.4	2010.9	770.68	0.40765	0.37757	0.42269	0	0.85295	0.76028	0.95691	0.68022	0.58043	0.79715	0.82849	0.76793	0.89384	3.2192e-07	0.98632	-0.20694	0.040495	3	158066372	-	-	-	-	4	0.224	-	-0.0963724	-0.253886
rs201113360	3	158066371	TTA	T	13167	0.99757	0.99663	2262.2	2985	1055.7	0.004	2262.2	2985	1055.7	0.004	825.69	977.83	297.48	1436.5	2007.2	758.26	0.40429	0.37429	0.41929	0	0.84754	0.75565	0.9506	0.68254	0.58216	0.80023	0.82848	0.76782	0.89393	3.7745e-07	0.99666	-0.20485	0.040324	3	158066371	-	-	-	-	4	0.232	-	-0.0963724	-0.263847
rs60336101	3	158066295	A	T	13165	0.99997	0.99995	1460.8	3110.2	1732	0	1460.8	3110.2	1732	0	430	1027	644	1030.8	2083.2	1088	0.47849	0.44907	0.4932	0	1.1818	1.0325	1.3527	1.419	1.2227	1.6467	1.1939	1.1084	1.286	1.7731e-06	0.99998	0.18923	0.039608	3	158066295	-	-	-	1	5	0.034	1.0327	0.287474	-0.315443
rs6797629	3	158065671	T	A	13157	0.99773	0.99657	1507.5	3129.9	1665.6	0.003	1507.5	3129.9	1665.6	0.003	432.56	1042.5	625.91	1074.9	2087.4	1039.7	0.48746	0.45399	0.5042	0	1.2412	1.0854	1.4193	1.4961	1.2886	1.7369	1.2231	1.1355	1.3174	1.4927e-07	0.99697	0.20887	0.039758	3	158065671	-	-	-	1	1	0.268	-	0.018362	-0.268673
rs827135	3	158064909	T	C	13149	0.99837	0.99791	2256.5	2988.4	1058.1	0.001	2256.5	2988.4	1058.1	0.001	822.98	979.78	298.24	1433.6	2008.6	759.85	0.40493	0.37512	0.41983	0	0.8497	0.75754	0.95308	0.68371	0.5832	0.80155	0.82957	0.76886	0.89508	4.5989e-07	0.99793	-0.20319	0.040297	3	158064909	-	-	-	1	7	2.465	-	0.276147	-0.284979
rs2176893	3	158062027	G	A	13125	0.99997	0.99994	1460.8	3110.2	1732	0	1460.8	3110.2	1732	0	430	1027	644	1030.8	2083.2	1088	0.47849	0.44907	0.49319	0	1.1818	1.0325	1.3527	1.4189	1.2227	1.6467	1.1939	1.1084	1.286	1.7731e-06	0.99997	0.18923	0.039608	3	158062027	-	-	-	1	0	0.106	1.0327	0.286133	-0.338181
rs1095642	3	158059019	T	C	13103	0.99837	0.9979	2256.5	2988.4	1058.1	0.001	2256.5	2988.4	1058.1	0.001	822.97	979.78	298.24	1433.6	2008.6	759.86	0.40493	0.37512	0.41983	0	0.84971	0.75755	0.95309	0.68371	0.5832	0.80155	0.82957	0.76886	0.89508	4.5982e-07	0.99792	-0.20319	0.040297	3	158059019	-	-	-	1	2	1.266	-	0.314901	-0.29522
rs113842149	3	158059007	T	C	13101	0.99997	0.99994	1452.8	3113.2	1737	0.002	1452.8	3113.2	1737	0.002	423	1032	646	1029.8	2081.2	1091	0.47746	0.44693	0.49272	0	1.2072	1.0542	1.3825	1.4415	1.2417	1.6736	1.202	1.1158	1.2947	7.3459e-07	0.99997	0.19626	0.039632	3	158059007	-	-	-	1	1	1.439	1.1451	0.308189	-0.328725
rs73170315	3	158057601	A	G	13082	0.99987	0.99975	1459.9	3111.4	1731.7	0.001	1459.9	3111.4	1731.7	0.001	429.05	1028.1	643.8	1030.9	2083.2	1087.9	0.47844	0.44889	0.49321	0	1.1858	1.0359	1.3574	1.4219	1.2251	1.6502	1.1948	1.1092	1.287	1.6092e-06	0.99973	0.19007	0.039622	3	158057601	41	-	-	1	155	0.004	1.0327	0.258705	-0.257631
rs6772340	3	158057051	G	A	13077	0.99987	0.99975	1460.9	3110.4	1731.7	0.001	1460.9	3110.4	1731.7	0.001	430.05	1027.1	643.8	1030.9	2083.2	1087.9	0.47852	0.44913	0.49321	0	1.1819	1.0326	1.3528	1.4186	1.2224	1.6463	1.1937	1.1082	1.2858	1.8101e-06	0.99973	0.1891	0.039613	3	158057051	-	-	-	1	3	-10	1.0426	0.314901	-0.27749
rs827184	3	158057050	C	T	13076	0.99834	0.99782	2259.4	2985.8	1057.8	0.001	2259.4	2985.8	1057.8	0.001	824.84	977.94	298.22	1434.6	2007.8	759.58	0.40468	0.37467	0.41968	0	0.8471	0.75524	0.95014	0.68284	0.58247	0.8005	0.8285	0.76786	0.89394	3.725e-07	0.99773	-0.20479	0.040293	3	158057050	-	-	-	1	3	-10	-	0.33465	-0.264005
rs6772237	3	158056942	G	A	13075	0.99871	0.99768	1464.2	3112.9	1725.9	0.005	1464.2	3112.9	1725.9	0.005	431.34	1029.1	640.51	1032.9	2083.7	1085.4	0.47924	0.45022	0.49375	0	1.1827	1.0334	1.3535	1.413	1.2176	1.6399	1.191	1.1057	1.2828	2.6026e-06	0.9972	0.18646	0.039674	3	158056942	-	-	-	1	0	-10	-	0.250653	-0.195795
rs6785063	3	158056877	T	C	13073	0.99987	0.99975	1452.9	3113.4	1736.7	0.001	1452.9	3113.4	1736.7	0.001	423.05	1032.2	645.8	1029.9	2081.2	1090.9	0.47749	0.44699	0.49274	0	1.2073	1.0543	1.3826	1.4412	1.2413	1.6732	1.2018	1.1157	1.2945	7.5035e-07	0.99973	0.19612	0.039638	3	158056877	-	-	-	1	5	-10	-	0.158233	-0.206685
rs11710570	3	158056654	T	C	13069	0.99982	0.99967	1838.1	3121.1	1343.8	0.001	1838.1	3121.1	1343.8	0.001	557.16	1027.9	515.91	1280.9	2093.2	827.86	0.46079	0.49018	0.44609	0	1.129	0.99701	1.2786	1.4328	1.2353	1.6617	1.1939	1.1085	1.2859	1.2206e-06	0.99966	0.19328	0.039833	3	158056654	-	-	-	1	15	4.535	1.3196	0.276147	-0.214059
rs10936129	3	158056231	A	G	13064	0.99987	0.99975	1460.9	3110.4	1731.7	0.002	1460.9	3110.4	1731.7	0.002	430.05	1027.1	643.8	1030.9	2083.2	1087.9	0.47852	0.44913	0.49321	0	1.1819	1.0326	1.3528	1.4186	1.2224	1.6463	1.1937	1.1082	1.2858	1.8099e-06	0.99973	0.1891	0.039614	3	158056231	-	-	-	1	15	9.995	1.0327	0.314901	-0.293389
rs4309677	3	158053803	T	C	13034	0.99986	0.99975	1452.9	3113.4	1736.7	0.001	1452.9	3113.4	1736.7	0.001	423.05	1032.1	645.8	1029.9	2081.2	1090.9	0.47749	0.44699	0.49274	0	1.2073	1.0543	1.3826	1.4412	1.2413	1.6732	1.2018	1.1157	1.2945	7.5013e-07	0.99973	0.19613	0.039638	3	158053803	-	-	-	1	8	0.992	1.1451	0.276147	-0.260452
rs4680426	3	158053448	A	G	13031	0.99986	0.99974	1460.9	3110.4	1731.7	0.004	1460.9	3110.4	1731.7	0.004	430.05	1027.1	643.8	1030.9	2083.2	1087.9	0.47852	0.44913	0.49321	0	1.1819	1.0326	1.3528	1.4186	1.2224	1.6462	1.1937	1.1082	1.2858	1.8101e-06	0.99972	0.1891	0.039614	3	158053448	-	-	-	1	13	0.254	1.0327	0.258705	-0.313809
rs200467107	3	158050225	A	AC	12997	0.99922	0.99861	1457	3112.2	1733.8	0.004	1457	3112.2	1733.8	0.004	424.89	1032.1	644.01	1032.1	2080.1	1089.8	0.47804	0.44785	0.49314	0	1.2052	1.0526	1.38	1.4355	1.2366	1.6664	1.1995	1.1136	1.2921	8.95e-07	0.99867	0.19482	0.039651	3	158050225	-	-	-	-	20	0.094	1.2317	0.258705	-0.231742
rs34819015	3	158050223	T	TAAC	12996	0.9998	0.99963	1455	3112.4	1735.6	0.002	1455	3112.4	1735.6	0.002	424.04	1032.3	644.71	1030.9	2080.1	1090.9	0.47774	0.44748	0.49286	0	1.2065	1.0536	1.3815	1.4368	1.2376	1.668	1.1999	1.114	1.2926	9.036e-07	0.99958	0.19467	0.039634	3	158050223	-	-	-	-	19	0.202	1.1641	0.233211	-0.231742
rs9827781	3	158050196	T	C	12995	0.9998	0.99963	1455	3112.4	1735.6	0.006	1455	3112.4	1735.6	0.006	424.04	1032.3	644.71	1030.9	2080.1	1090.9	0.47774	0.44748	0.49286	0	1.2065	1.0536	1.3815	1.4368	1.2376	1.668	1.1999	1.114	1.2926	9.0367e-07	0.99958	0.19467	0.039634	3	158050196	-	-	-	1	20	0.002	1.1941	0.343073	-0.221705
rs12636733	3	158041071	C	T	12911	0.99943	0.99895	3128.1	2597.2	577.74	0	3128.1	2597.2	577.74	0	983.21	891.8	225.99	2144.9	1705.4	351.75	0.29769	0.3198	0.28663	0	1.1408	1.0212	1.2744	1.4015	1.1667	1.6836	1.1701	1.0799	1.2678	9.9481e-05	0.99934	0.16866	0.043337	3	158041071	-	-	-	1	20	0.007	-	0.221885	-0.371966
rs11712563	3	158036944	G	A	12880	0.99946	0.999	3128.1	2597.2	577.71	0	3128.1	2597.2	577.71	0	983.19	891.82	225.99	2144.9	1705.4	351.73	0.29769	0.3198	0.28663	0	1.1409	1.0213	1.2744	1.4017	1.1669	1.6838	1.1701	1.0799	1.2679	9.8945e-05	0.9994	0.16872	0.043336	3	158036944	-	-	-	1	1	0.511	-	0.238956	-0.234185
rs73168723	3	158035886	G	C	12873	0.99907	0.99825	3126.3	2598.3	578.38	0.002	3126.3	2598.3	578.38	0.002	982.65	892.29	226.06	2143.7	1706	352.33	0.29788	0.31994	0.28685	0	1.141	1.0214	1.2746	1.3997	1.1653	1.6813	1.1697	1.0795	1.2674	9.8794e-05	0.99861	0.16878	0.043348	3	158035886	-	-	-	1	7	0.477	-	0.244538	-0.584586
rs138824716	3	158035610	A	G	12870	0.99907	0.99825	3126.3	2598.3	578.37	0.002	3126.3	2598.3	578.37	0.002	982.64	892.31	226.05	2143.7	1706	352.32	0.29788	0.31994	0.28685	0	1.141	1.0214	1.2746	1.3997	1.1652	1.6812	1.1697	1.0795	1.2674	9.8756e-05	0.99861	0.16878	0.043348	3	158035610	-	-	-	1	5	0.6	-	0.221885	-0.173884
rs1983469	3	158032271	A	G	12842	0.99966	0.99941	2255	2979.6	1068.4	0.001	2255	2979.6	1068.4	0.001	821.17	974.72	305.11	1433.8	2004.9	763.27	0.40587	0.37719	0.42021	0	0.8489	0.75672	0.95232	0.69797	0.59593	0.81749	0.83561	0.7745	0.90155	9.6096e-07	0.99951	-0.19685	0.040177	3	158032271	-	-	-	1	10	0.015	-	0.28844	-0.261782
rs1724704	3	158031155	T	A	12829	0.99984	0.99968	2250.3	2982.7	1070	0	2250.3	2982.7	1070	0	819.13	975.79	306.08	1431.2	2006.9	763.91	0.40637	0.3779	0.4206	0	0.84951	0.75722	0.95304	0.70005	0.59776	0.81985	0.83681	0.77563	0.90282	1.2384e-06	0.99965	-0.19486	0.040181	3	158031155	-	-	-	1	16	0.093	-	0.323324	-0.331446
rs1730040	3	158030962	A	G	12826	0.99985	0.99969	2256.3	2984.7	1062	0	2256.3	2984.7	1062	0	822.12	979.8	299.07	1434.2	2004.9	762.91	0.40526	0.37552	0.42013	0	0.85253	0.76003	0.95627	0.68386	0.58342	0.80159	0.82999	0.76926	0.89553	4.3122e-07	0.99967	-0.20333	0.040227	3	158030962	-	-	-	1	34	0.002	-	0.323324	-0.247042
rs9784311	3	158030903	C	T	12824	0.99985	0.9997	2252.3	2981.7	1069	0	2252.3	2981.7	1069	0	820.12	975.81	305.07	1432.2	2005.9	763.92	0.40613	0.37743	0.42048	0	0.84951	0.75724	0.95301	0.69738	0.59541	0.81681	0.83552	0.77442	0.90144	9.3873e-07	0.99968	-0.19706	0.040183	3	158030903	-	-	-	1	33	0	-	0.0358036	-0.375146
rs1193508	3	158030350	A	T	12818	0.99979	0.99967	2254.8	2980.8	1067.4	0	2254.8	2980.8	1067.4	0	821.07	975.88	304.05	1433.7	2005	763.33	0.40581	0.37696	0.42023	0	0.84992	0.75764	0.95345	0.69552	0.59376	0.81473	0.83473	0.77368	0.9006	8.4804e-07	0.99978	-0.19786	0.040184	3	158030350	-	-	-	1	7	0.036	-	0.158233	-0.372606
rs1193509	3	158030243	T	C	12817	0.99998	0.99996	2250	2983	1070	0	2250	2983	1070	0	819.01	975.98	306.01	1431	2007	763.99	0.40639	0.37791	0.42063	0	0.84967	0.75737	0.95322	0.69984	0.59757	0.81961	0.83676	0.77558	0.90276	1.2361e-06	0.99996	-0.19484	0.040176	3	158030243	-	-	-	1	8	0.008	-	0.279421	-0.270691
rs1193510	3	158030216	A	G	12816	1	1	2250	2983	1070	0	2250	2983	1070	0	819	976	306	1431	2007	764	0.40639	0.37792	0.42063	0	0.84969	0.75738	0.95324	0.69982	0.59755	0.81958	0.83675	0.77557	0.90275	1.2357e-06	1	-0.19484	0.040175	3	158030216	-	-	-	1	9	0.003	-	0.323324	-0.263423
rs1618381	3	158028070	C	T	12794	0.99966	0.99947	2225.1	2994.5	1083.4	0.001	2225.1	2994.5	1083.4	0.001	808.59	982.28	310.12	1416.5	2012.2	773.31	0.40943	0.38137	0.42347	0	0.85518	0.76209	0.95965	0.70254	0.60014	0.82241	0.83932	0.77804	0.90543	1.9028e-06	0.99936	-0.19128	0.040156	3	158028070	-	-	-	1	1	0.004	-	0.238956	-0.404464
rs1212739	3	158028041	T	C	12793	0.99973	0.99958	2222.3	2995.4	1085.2	0	2222.3	2995.4	1085.2	0	807.6	982.27	311.12	1414.7	2013.2	774.11	0.4098	0.38185	0.42377	0	0.85472	0.76165	0.95917	0.70405	0.6015	0.82409	0.83995	0.77864	0.90609	2.0696e-06	0.99938	-0.19059	0.040153	3	158028041	-	-	-	1	1	0.032	-	0.138484	-0.545835
rs2693542	3	158026979	A	T	12783	0.99984	0.99975	2250.5	2982.2	1070.4	0	2250.5	2982.2	1070.4	0	819.86	975.15	305.99	1430.6	2007	764.39	0.40639	0.37771	0.42073	0	0.84782	0.75572	0.95114	0.69851	0.59645	0.81804	0.83569	0.77459	0.90162	1.0427e-06	0.9998	-0.19619	0.040175	3	158026979	-	-	-	1	4	10	-	0.308189	-0.308239
rs2682406	3	158026489	T	A	12782	0.99984	0.99975	2250.5	2982.1	1070.4	0	2250.5	2982.1	1070.4	0	819.87	975.14	305.99	1430.6	2007	764.4	0.40639	0.37771	0.42073	0	0.8478	0.7557	0.95112	0.69851	0.59644	0.81803	0.83569	0.77458	0.90161	1.0414e-06	0.99981	-0.1962	0.040175	3	158026489	-	-	-	1	13	10	-	0.279421	-0.242081
rs1193514	3	158024929	G	T	12769	0.9998	0.99968	2250.4	2982	1070.6	0	2250.4	2982	1070.6	0	819.87	974.97	306.16	1430.5	2007	764.42	0.40641	0.37775	0.42074	0	0.8476	0.75553	0.95091	0.69882	0.59673	0.81838	0.83579	0.77468	0.90172	1.0574e-06	0.99971	-0.19608	0.040175	3	158024929	-	-	-	1	2	0.006	1.1081	0.308189	-0.209378
rs201626156	3	158024928	TG	T	12768	0.99039	0.98589	2313.6	2965.8	1023.6	0.015	2313.6	2965.8	1023.6	0.015	839.8	969.66	291.54	1473.8	1996.2	732.05	0.39767	0.36952	0.41174	0	0.85246	0.76038	0.95569	0.69889	0.59555	0.82017	0.83737	0.77591	0.9037	1.5489e-06	0.98524	-0.19535	0.040657	3	158024928	-	-	-	1	2	0.004	-	0.308189	-0.209378
rs827163	3	158022891	T	C	12750	0.99977	0.99963	2253.5	2981	1068.5	0.004	2253.5	2981	1068.5	0.004	820.94	975.07	304.99	1432.5	2006	763.49	0.406	0.37721	0.42039	0	0.8482	0.75609	0.95154	0.69707	0.59515	0.81645	0.83509	0.77401	0.90098	9.5389e-07	0.99977	-0.19691	0.040178	3	158022891	-	-	-	1	11	0.055	-	0.244538	-0.213431
rs827164	3	158020836	A	T	12738	0.9998	0.9997	2253.4	2981.1	1068.5	0	2253.4	2981.1	1068.5	0	820.94	975.07	305	1432.5	2006	763.54	0.40601	0.37721	0.4204	0	0.84815	0.75604	0.95148	0.697	0.59509	0.81637	0.83504	0.77397	0.90093	9.4791e-07	0.99984	-0.19695	0.040176	3	158020836	-	-	-	1	3	0.012	-	0.319516	-0.098381
rs864332	3	158020378	A	G	12735	0.99984	0.99976	2250.5	2982.1	1070.4	0	2250.5	2982.1	1070.4	0	819.95	975.06	305.99	1430.6	2007	764.43	0.40639	0.37769	0.42074	0	0.84763	0.75555	0.95093	0.69839	0.59634	0.81789	0.83559	0.77449	0.90151	1.0261e-06	0.99986	-0.19631	0.040173	3	158020378	-	-	-	1	6	0.005	-	0.147504	-0.221153
rs827166	3	158019665	A	G	12729	0.99984	0.99976	2250.5	2982.1	1070.4	0	2250.5	2982.1	1070.4	0	819.95	975.05	305.99	1430.6	2007	764.44	0.40639	0.37769	0.42074	0	0.84761	0.75554	0.95091	0.69837	0.59633	0.81788	0.83558	0.77448	0.9015	1.0245e-06	0.99987	-0.19632	0.040173	3	158019665	-	-	-	1	8	0.009	-	0.286133	-0.2522
rs1526191	3	158018165	G	A	12714	0.99982	0.99974	2250.6	2981.9	1070.4	0	2250.6	2981.9	1070.4	0	820.07	974.94	305.99	1430.6	2007	764.44	0.40638	0.37766	0.42074	0	0.84739	0.75534	0.95066	0.69827	0.59624	0.81775	0.83548	0.77439	0.90139	1.0059e-06	0.9998	-0.19647	0.040174	3	158018165	-	-	-	1	2	0.009	-	0.270999	-0.33494
rs1526192	3	158018030	A	G	12711	0.99982	0.99973	2250.6	2981.9	1070.4	0	2250.6	2981.9	1070.4	0	820.08	974.92	305.99	1430.6	2007	764.44	0.40638	0.37766	0.42074	0	0.84736	0.75531	0.95063	0.69825	0.59623	0.81773	0.83546	0.77437	0.90137	1.0031e-06	0.99979	-0.19649	0.040174	3	158018030	-	-	-	1	5	0.017	-	0.128562	-0.28327
rs1526193	3	158017965	A	G	12709	0.99982	0.99973	2250.6	2981.9	1070.4	0	2250.6	2981.9	1070.4	0	820.09	974.91	305.99	1430.6	2007	764.44	0.40638	0.37765	0.42074	0	0.84735	0.7553	0.95061	0.69824	0.59622	0.81772	0.83546	0.77437	0.90136	1.0019e-06	0.99979	-0.1965	0.040174	3	158017965	-	-	-	1	5	0.13	-	0.343073	-0.364854
rs1526194	3	158017859	T	C	12707	0.99982	0.99973	2250.7	2981.9	1070.4	0	2250.7	2981.9	1070.4	0	820.11	974.9	305.99	1430.6	2007	764.44	0.40638	0.37765	0.42074	0	0.84732	0.75527	0.95058	0.69823	0.59621	0.81771	0.83544	0.77436	0.90135	9.9967e-07	0.99978	-0.19652	0.040174	3	158017859	-	-	-	1	4	0.011	-	0.117235	-0.441257
rs202156184	3	158017590	TTTATA	T	12704	0.97382	0.96085	2421.4	2909.2	972.38	0.046	2421.4	2909.2	972.38	0.046	876.13	945.47	279.38	1545.2	1963.8	692.99	0.38506	0.35798	0.39859	0	0.84915	0.75801	0.95124	0.71104	0.60484	0.83588	0.84132	0.77919	0.90839	8.8956e-06	0.96317	-0.18302	0.041198	3	158017590	-	-	-	-	4	0.039	-	0.276147	-0.43947
rs150726739	3	158017582	TTCACAC	T	12703	0.97382	0.96085	2421.4	2909.2	972.38	0.046	2421.4	2909.2	972.38	0.046	876.13	945.47	279.38	1545.2	1963.8	692.99	0.38506	0.35798	0.39859	0	0.84915	0.75801	0.95124	0.71104	0.60484	0.83588	0.84131	0.77919	0.90839	8.8944e-06	0.96317	-0.18302	0.041198	3	158017582	-	-	-	-	4	0.003	-	0.33465	-0.473284
rs201454466	3	158017581	T	TTA	12702	0.97382	0.96085	2421.4	2909.2	972.38	0.046	2421.4	2909.2	972.38	0.046	876.13	945.47	279.38	1545.2	1963.8	692.99	0.38506	0.35798	0.39859	0	0.84915	0.75801	0.95124	0.71104	0.60484	0.83588	0.84131	0.77919	0.90839	8.8944e-06	0.96317	-0.18302	0.041198	3	158017581	-	-	-	-	4	0.003	-	0.33465	-0.473284
rs1724700	3	158017153	C	T	12700	0.9998	0.99971	2250.7	2981.8	1070.4	0	2250.7	2981.8	1070.4	0	820.2	974.81	305.99	1430.6	2007	764.45	0.40637	0.37763	0.42074	0	0.84714	0.75512	0.95038	0.69815	0.59614	0.81761	0.83536	0.77428	0.90127	9.8557e-07	0.99974	-0.19663	0.040175	3	158017153	-	-	-	1	1	0.001	-	0.192213	-0.308423
rs1730007	3	158016997	T	C	12697	0.9998	0.99971	2250.8	2981.8	1070.4	0	2250.8	2981.8	1070.4	0	820.22	974.79	305.99	1430.6	2007	764.45	0.40637	0.37762	0.42074	0	0.84711	0.75508	0.95034	0.69813	0.59613	0.81759	0.83535	0.77427	0.90125	9.8249e-07	0.99973	-0.19666	0.040175	3	158016997	-	-	-	1	5	0.072	-	0.287474	-0.324777
rs1730045	3	158015635	A	G	12689	0.99978	0.99969	2250.9	2981.7	1070.4	0.001	2250.9	2981.7	1070.4	0.001	820.34	974.67	305.99	1430.5	2007	764.45	0.40636	0.37759	0.42074	0	0.84687	0.75488	0.95008	0.69803	0.59604	0.81746	0.83524	0.77417	0.90113	9.6425e-07	0.99969	-0.19681	0.040175	3	158015635	-	-	-	1	0	0.879	-	0.221885	-0.398668
rs827132	3	158014894	T	A	12683	0.99977	0.99969	2251	2981.6	1070.4	0.001	2251	2981.6	1070.4	0.001	820.41	974.6	305.99	1430.5	2007	764.45	0.40635	0.37758	0.42074	0	0.84674	0.75476	0.94993	0.69797	0.59599	0.81739	0.83518	0.77411	0.90107	9.5444e-07	0.99968	-0.19689	0.040175	3	158014894	-	-	-	1	8	0.023	-	0.158233	-0.320171
rs827131	3	158014597	G	C	12679	0.99973	0.99963	2253.9	2980.6	1068.5	0	2253.9	2980.6	1068.5	0	821.43	974.57	304.99	1432.4	2006	763.55	0.40597	0.3771	0.42041	0	0.84721	0.7552	0.95042	0.69656	0.59472	0.81584	0.83461	0.77357	0.90047	8.7748e-07	0.99967	-0.19757	0.040178	3	158014597	-	-	-	1	13	0.021	-	0.250653	-0.354688
rs865454	3	158013923	G	A	12671	0.99979	0.99974	2257	2983.7	1062.2	0	2257	2983.7	1062.2	0	823.49	978.52	298.99	1433.6	2005.2	763.25	0.40522	0.37518	0.42024	0	0.84951	0.75735	0.95288	0.68194	0.58179	0.79932	0.82838	0.76776	0.8938	3.2584e-07	0.99968	-0.20544	0.040221	3	158013923	-	-	-	1	7	0.283	-	0.138484	-0.264475
rs827129	3	158013249	A	G	12665	0.99977	0.99969	2251.1	2981.5	1070.4	0.002	2251.1	2981.5	1070.4	0.002	820.55	974.46	305.99	1430.5	2007	764.46	0.40634	0.37754	0.42074	0	0.84647	0.75452	0.94962	0.69784	0.59588	0.81724	0.83506	0.774	0.90094	9.3391e-07	0.99969	-0.19706	0.040174	3	158013249	-	-	-	1	9	0.573	-	0.117235	-0.349584
rs844119	3	158013223	C	T	12664	0.99977	0.99969	2251.1	2981.5	1070.4	0.001	2251.1	2981.5	1070.4	0.001	820.55	974.45	305.99	1430.5	2007	764.46	0.40634	0.37754	0.42074	0	0.84646	0.75451	0.94962	0.69784	0.59588	0.81724	0.83506	0.774	0.90093	9.3363e-07	0.99969	-0.19706	0.040174	3	158013223	-	-	-	1	10	0.342	-	0.158233	-0.286136
.	3	158013054	G	GA	12662	0.99964	0.99943	2251.2	2981.3	1070.5	0.005	2251.2	2981.3	1070.5	0.005	820.62	974.26	306.11	1430.6	2007	764.37	0.40633	0.37755	0.42072	0	0.84627	0.75434	0.9494	0.69815	0.59616	0.81759	0.83516	0.77409	0.90104	9.5262e-07	0.99946	-0.19692	0.040178	3	158013054	-	-	-	-	25	0.011	-	0.233211	-0.416573
.	3	158013053	A	AG	12661	0.9997	0.99954	2251.4	2981.3	1070.3	0.002	2251.4	2981.3	1070.3	0.002	820.64	974.37	305.99	1430.8	2006.9	764.32	0.40631	0.37752	0.4207	0	0.84648	0.75453	0.94964	0.69799	0.59601	0.81742	0.83513	0.77406	0.90101	9.4552e-07	0.99957	-0.19697	0.040177	3	158013053	-	-	-	-	25	0.013	-	0.233211	-0.430621
rs827128	3	158012346	T	G	12658	0.99975	0.99964	2256.1	2979.4	1067.5	0	2256.1	2979.4	1067.5	0	822.63	974.38	303.99	1433.4	2005	763.53	0.40572	0.37657	0.42029	0	0.84681	0.75487	0.94995	0.69377	0.59227	0.81266	0.83317	0.77223	0.89893	6.4414e-07	0.99969	-0.19999	0.040179	3	158012346	-	-	-	1	9	0.008	-	0.192213	-0.447017
rs827127	3	158012009	C	T	12654	0.99975	0.99964	2254.1	2980.4	1068.5	0.001	2254.1	2980.4	1068.5	0.001	821.66	974.35	304.99	1432.4	2006	763.55	0.40595	0.37704	0.42041	0	0.84678	0.75482	0.94993	0.69636	0.59455	0.81561	0.83442	0.77339	0.90026	8.4862e-07	0.9997	-0.19782	0.040177	3	158012009	-	-	-	1	18	0.004	-	0.117235	-0.436432
rs827126	3	158011934	T	C	12653	0.99978	0.9997	2251.2	2981.3	1070.5	0	2251.2	2981.3	1070.5	0	820.66	974.34	305.99	1430.5	2007	764.46	0.40633	0.37752	0.42074	0	0.84625	0.75433	0.94938	0.69774	0.5958	0.81712	0.83496	0.77391	0.90083	9.1855e-07	0.99971	-0.19718	0.040174	3	158011934	-	-	-	1	12	0.047	-	0.238956	-0.403871
rs13066362	3	158009477	A	G	12632	0.99939	0.99899	2255.8	2981.7	1065.5	0.002	2255.8	2981.7	1065.5	0.002	823.25	977.8	299.95	1432.5	2003.9	765.52	0.40558	0.37547	0.42063	0	0.84908	0.75694	0.95243	0.68182	0.58179	0.79905	0.82807	0.76748	0.89345	3.1633e-07	0.99889	-0.20565	0.040218	3	158009477	-	-	-	1	7	0.005	-	0.308189	-0.278542
rs827137	3	158008124	C	T	12616	0.99983	0.99977	2251.5	2982	1069.5	0	2251.5	2982	1069.5	0	820.99	975.02	304.99	1430.5	2007	764.47	0.40623	0.3772	0.42074	0	0.8465	0.75456	0.94964	0.69517	0.59353	0.81422	0.83384	0.77286	0.89963	7.7345e-07	0.9999	-0.19857	0.04018	3	158008124	-	-	-	1	4	0.098	-	0.184694	-0.184752
rs865455	3	158008001	A	G	12612	0.99983	0.99977	2251.5	2981	1070.5	0	2251.5	2981	1070.5	0	821	974.01	305.99	1430.5	2007	764.47	0.40631	0.37744	0.42074	0	0.84561	0.75376	0.94866	0.69744	0.59555	0.81677	0.83467	0.77364	0.90052	8.7528e-07	0.99991	-0.19754	0.040168	3	158008001	-	-	-	1	7	0.008	1.0399	0.279421	-0.286136
rs1210359	3	158007807	G	A	12609	1	1	3133	2631	539	0	3133	2631	539	0	1110	843	148	2023	1788	391	0.29422	0.27106	0.30581	0	0.85928	0.76989	0.95904	0.68986	0.56321	0.84498	0.84413	0.77741	0.91658	1.6827e-05	1	-0.18867	0.043843	3	158007807	-	-	-	1	12	0.625	1.0885	0.233211	-0.44971
rs827140	3	158004776	C	T	12578	0.99978	0.99968	2254.5	2979.8	1068.6	0	2254.5	2979.8	1068.6	0	822.15	973.85	304.99	1432.4	2006	763.65	0.40593	0.37693	0.42043	0	0.84582	0.75397	0.94886	0.69584	0.59411	0.81498	0.83394	0.77295	0.89975	7.9864e-07	0.99991	-0.19827	0.040171	3	158004776	-	-	-	1	0	0.017	-	0.276147	-0.301285
rs1730020	3	158003849	G	T	12568	0.9998	0.99972	2251.6	2980.8	1070.6	0	2251.6	2980.8	1070.6	0	821.15	973.85	305.99	1430.5	2007	764.59	0.40631	0.3774	0.42077	0	0.84529	0.75347	0.9483	0.69717	0.59531	0.81644	0.83446	0.77344	0.90029	8.6306e-07	0.99992	-0.19765	0.040167	3	158003849	-	-	-	1	5	0.004	-	0.184694	-0.330289
rs9838399	3	158003716	A	T	12567	0.99753	0.99609	2276	2967.9	1059.1	0.003	2276	2967.9	1059.1	0.003	827.01	970.43	303.56	1449	1997.5	755.53	0.40347	0.37543	0.41749	0	0.85119	0.75888	0.95474	0.70396	0.60093	0.82464	0.83871	0.77731	0.90495	1.5429e-06	0.99618	-0.19342	0.040249	3	158003716	-	-	-	1	3	2.318	-	0.33465	-0.240198
rs9820370	3	158003368	T	G	12565	0.99983	0.99977	2257.6	2983	1062.4	0	2257.6	2983	1062.4	0	824.15	977.85	298.99	1433.5	2005.2	763.36	0.40518	0.37502	0.42026	0	0.8482	0.75619	0.95142	0.68126	0.58122	0.79851	0.82775	0.76717	0.89312	2.9766e-07	0.99992	-0.20609	0.040214	3	158003368	-	-	-	1	0	3.176	-	0.287474	-0.36672
rs827101	3	157998142	C	T	12527	0.99977	0.99968	2254.6	2979.8	1068.6	0	2254.6	2979.8	1068.6	0	822.16	973.85	304.99	1432.4	2006	763.64	0.40592	0.37692	0.42042	0	0.84582	0.75397	0.94886	0.69584	0.59411	0.81499	0.83394	0.77295	0.89975	7.9882e-07	0.99991	-0.19827	0.040171	3	157998142	-	-	-	1	3	0.007	-	0.28844	-0.241453
rs827099	3	157996767	A	G	12519	0.99979	0.99972	2251.6	2980.8	1070.6	0	2251.6	2980.8	1070.6	0	821.16	973.85	305.99	1430.5	2007	764.58	0.40631	0.3774	0.42077	0	0.84529	0.75347	0.9483	0.69717	0.59532	0.81645	0.83446	0.77344	0.9003	8.6339e-07	0.99991	-0.19764	0.040167	3	157996767	-	-	-	1	2	0.011	-	0.314901	-0.329032
rs827098	3	157996727	T	A	12518	0.99958	0.99942	2252.8	2979.8	1070.4	0.002	2252.8	2979.8	1070.4	0.002	821.8	973.28	305.93	1431	2006.5	764.43	0.4062	0.37723	0.42068	0	0.84464	0.75289	0.94756	0.69689	0.59508	0.81611	0.83416	0.77315	0.89997	8.1362e-07	0.99959	-0.19813	0.040171	3	157996727	-	-	-	1	2	0.019	-	0.221885	-0.35527
rs827097	3	157996636	C	T	12517	0.99979	0.99972	2251.6	2980.8	1070.6	0	2251.6	2980.8	1070.6	0	821.16	973.85	305.99	1430.5	2007	764.58	0.40631	0.3774	0.42077	0	0.84529	0.75347	0.9483	0.69717	0.59532	0.81645	0.83446	0.77344	0.9003	8.6339e-07	0.99991	-0.19764	0.040167	3	157996636	-	-	-	1	2	0.043	-	0.308189	-0.322817
rs827096	3	157996457	A	C	12513	0.99979	0.99972	2251.6	2980.8	1070.6	0	2251.6	2980.8	1070.6	0	821.16	973.85	305.99	1430.5	2007	764.58	0.40631	0.3774	0.42077	0	0.84529	0.75347	0.9483	0.69717	0.59532	0.81645	0.83447	0.77344	0.9003	8.6345e-07	0.99991	-0.19764	0.040167	3	157996457	-	-	-	1	5	0.014	-	0.323324	-0.224928
rs1101158	3	157995772	T	A	12505	0.99979	0.99971	2251.6	2980.8	1070.6	0	2251.6	2980.8	1070.6	0	821.16	973.85	305.99	1430.5	2007	764.58	0.40631	0.3774	0.42077	0	0.84529	0.75347	0.9483	0.69717	0.59532	0.81645	0.83446	0.77344	0.9003	8.6299e-07	0.99991	-0.19765	0.040168	3	157995772	-	-	-	1	12	0.058	-	0.250653	-0.113931
rs1193505	3	157994327	G	A	12496	0.99977	0.99967	2254.6	2979.8	1068.6	0.001	2254.6	2979.8	1068.6	0.001	822.16	973.85	304.99	1432.4	2006	763.64	0.40592	0.37692	0.42042	0	0.84583	0.75398	0.94887	0.69585	0.59412	0.815	0.83395	0.77295	0.89976	7.9916e-07	0.99991	-0.19827	0.040171	3	157994327	-	-	-	1	4	0.037	-	0.158233	-0.201027
rs2682404	3	157993937	G	A	12491	0.99979	0.99971	2251.6	2980.8	1070.6	0	2251.6	2980.8	1070.6	0	821.16	973.85	305.99	1430.5	2007	764.58	0.40631	0.3774	0.42076	0	0.84529	0.75347	0.9483	0.69718	0.59533	0.81646	0.83447	0.77345	0.9003	8.6363e-07	0.99991	-0.19764	0.040167	3	157993937	-	-	-	1	0	8.082	-	0.308189	-0.258084
rs2682405	3	157993838	G	T	12490	0.99979	0.99971	2251.6	2980.8	1070.6	0	2251.6	2980.8	1070.6	0	821.16	973.85	305.99	1430.5	2007	764.58	0.40631	0.3774	0.42076	0	0.84529	0.75347	0.9483	0.69718	0.59533	0.81646	0.83447	0.77345	0.9003	8.6363e-07	0.99991	-0.19764	0.040167	3	157993838	-	-	-	1	2	3.6	-	0.270999	-0.299341
rs1193506	3	157993471	T	C	12484	0.99979	0.99971	2251.6	2980.8	1070.6	0	2251.6	2980.8	1070.6	0	821.16	973.85	305.99	1430.5	2007	764.58	0.40631	0.3774	0.42076	0	0.8453	0.75348	0.94831	0.69718	0.59533	0.81646	0.83447	0.77345	0.9003	8.6369e-07	0.99991	-0.19764	0.040167	3	157993471	-	-	-	1	1	6.167	-	0.183727	-0.401284
rs1193507	3	157993404	C	T	12483	0.99977	0.99967	2254.6	2979.8	1068.6	0	2254.6	2979.8	1068.6	0	822.16	973.85	304.99	1432.4	2006	763.64	0.40592	0.37692	0.42042	0	0.84583	0.75398	0.94887	0.69585	0.59412	0.815	0.83395	0.77295	0.89976	7.9926e-07	0.99991	-0.19826	0.040171	3	157993404	-	-	-	1	4	0.408	-	0.221885	-0.410163
rs7621971	3	157992864	G	A	12480	0.99767	0.99655	2261	2975.5	1066.5	0.001	2261	2975.5	1066.5	0.001	824.66	972.13	304.21	1436.3	2003.4	762.32	0.40525	0.37614	0.4198	0	0.84516	0.75342	0.94807	0.69504	0.59339	0.8141	0.8333	0.77233	0.89908	6.8089e-07	0.99666	-0.19982	0.040231	3	157992864	-	-	-	-	2	0.008	-	0.183727	-0.179821
rs7643792	3	157992814	A	G	12478	0.99979	0.99971	2251.6	2980.8	1070.6	0	2251.6	2980.8	1070.6	0	821.16	973.85	305.99	1430.5	2007	764.58	0.40631	0.3774	0.42076	0	0.8453	0.75348	0.94831	0.69718	0.59533	0.81646	0.83447	0.77345	0.9003	8.6375e-07	0.99991	-0.19764	0.040168	3	157992814	-	-	-	1	3	0.003	-	0.148844	-0.23879
rs7621674	3	157992751	C	T	12477	0.99979	0.99971	2251.6	2980.8	1070.6	0	2251.6	2980.8	1070.6	0	821.16	973.85	305.99	1430.5	2007	764.58	0.40631	0.3774	0.42076	0	0.8453	0.75348	0.94831	0.69718	0.59533	0.81646	0.83447	0.77345	0.9003	8.6375e-07	0.99991	-0.19764	0.040168	3	157992751	-	-	-	1	3	0.007	-	0.221885	-0.158787
rs2698322	3	157992636	G	C	12476	0.99979	0.99971	2251.6	2980.8	1070.6	0.001	2251.6	2980.8	1070.6	0.001	821.16	973.85	305.99	1430.5	2007	764.58	0.40631	0.3774	0.42076	0	0.8453	0.75347	0.9483	0.69718	0.59533	0.81646	0.83447	0.77345	0.9003	8.6375e-07	0.99991	-0.19764	0.040168	3	157992636	-	-	-	1	4	1.025	-	0.319516	-0.238586
rs1852285	3	157992277	A	G	12472	0.99979	0.99971	2251.6	2980.8	1070.6	0	2251.6	2980.8	1070.6	0	821.16	973.85	305.99	1430.5	2007	764.58	0.40631	0.3774	0.42076	0	0.84529	0.75347	0.9483	0.69718	0.59533	0.81646	0.83447	0.77345	0.9003	8.638e-07	0.99991	-0.19764	0.040168	3	157992277	-	-	-	1	5	0.028	-	0.158233	-0.521339
rs1730042	3	157991826	G	A	12467	0.99979	0.99971	2251.6	2980.8	1070.6	0	2251.6	2980.8	1070.6	0	821.16	973.85	305.99	1430.5	2007	764.58	0.40631	0.3774	0.42076	0	0.84529	0.75347	0.9483	0.69718	0.59533	0.81646	0.83447	0.77345	0.9003	8.638e-07	0.99991	-0.19764	0.040168	3	157991826	-	-	-	1	4	0.015	-	0.319516	-0.317757
rs1630304	3	157991354	T	C	12463	0.99979	0.99971	2251.6	2980.8	1070.6	0	2251.6	2980.8	1070.6	0	821.16	973.85	305.99	1430.5	2007	764.57	0.40631	0.3774	0.42076	0	0.8453	0.75347	0.9483	0.69718	0.59533	0.81646	0.83447	0.77345	0.90031	8.6386e-07	0.99991	-0.19764	0.040168	3	157991354	-	-	-	1	7	0.054	-	0.286133	-0.277302
rs2693527	3	157991013	A	G	12460	0.99949	0.99914	2256.9	2982.5	1063.7	0	2256.9	2982.5	1063.7	0	824.01	977.64	299.35	1432.9	2004.8	764.32	0.40535	0.37514	0.42045	0	0.84796	0.75597	0.95116	0.68104	0.58107	0.79821	0.82754	0.76697	0.89288	2.8842e-07	0.9993	-0.20635	0.040217	3	157991013	-	-	-	1	7	3.631	-	0.192213	-0.312032
rs1213048	3	157989979	T	C	12455	0.99979	0.99971	2251.6	2980.8	1070.6	0	2251.6	2980.8	1070.6	0	821.16	973.85	305.99	1430.5	2007	764.57	0.40631	0.3774	0.42076	0	0.8453	0.75348	0.94831	0.69719	0.59533	0.81647	0.83447	0.77345	0.90031	8.6393e-07	0.99991	-0.19764	0.040168	3	157989979	33	-	-	1	10	9.996	-	0.258705	-0.284351
rs1193521	3	157989300	A	G	12450	0.99979	0.99971	2251.6	2980.8	1070.6	0	2251.6	2980.8	1070.6	0	821.16	973.85	305.99	1430.5	2007	764.57	0.40631	0.3774	0.42076	0	0.8453	0.75348	0.94831	0.69719	0.59533	0.81647	0.83447	0.77345	0.90031	8.6399e-07	0.99991	-0.19764	0.040168	3	157989300	-	-	-	1	6	0.018	-	0.33465	-0.283443
rs5853820	3	157988924	A	AT	12447	0.99979	0.99971	2251.6	2980.8	1070.6	0	2251.6	2980.8	1070.6	0	821.16	973.85	305.99	1430.5	2007	764.57	0.40631	0.3774	0.42076	0	0.8453	0.75348	0.94831	0.69719	0.59533	0.81647	0.83447	0.77345	0.90031	8.6399e-07	0.99991	-0.19764	0.040168	3	157988924	-	-	-	-	9	0.006	-	0.238956	-0.298086
rs827092	3	157985182	T	C	12422	0.99977	0.99967	2256.6	2978.8	1067.6	0.001	2256.6	2978.8	1067.6	0.001	823.16	973.85	303.99	1433.4	2005	763.61	0.40568	0.37645	0.4203	0	0.84581	0.75398	0.94882	0.69324	0.59183	0.81203	0.83268	0.77177	0.8984	6.0404e-07	0.9999	-0.20046	0.040173	3	157985182	-	-	-	1	5	0.01	-	0.323324	-0.351747
rs827093	3	157984743	C	G	12417	0.99979	0.9997	2251.6	2980.8	1070.6	0	2251.6	2980.8	1070.6	0	821.16	973.85	305.99	1430.5	2007	764.57	0.40631	0.3774	0.42076	0	0.8453	0.75348	0.94831	0.69719	0.59534	0.81648	0.83448	0.77345	0.90031	8.6431e-07	0.99991	-0.19763	0.040168	3	157984743	-	-	-	1	3	0.021	-	0.184694	-0.152146
rs827094	3	157984410	A	C	12414	0.99977	0.99966	2254.6	2979.8	1068.6	0	2254.6	2979.8	1068.6	0	822.16	973.85	304.99	1432.4	2006	763.63	0.40592	0.37692	0.42042	0	0.84583	0.75398	0.94888	0.69586	0.59413	0.81501	0.83395	0.77296	0.89976	7.9979e-07	0.9999	-0.19826	0.040171	3	157984410	-	-	-	1	5	0.013	-	0.163445	-0.397967
rs827095	3	157984210	A	T	12412	0.99978	0.99969	2252.6	2979.9	1070.5	0	2252.6	2979.9	1070.5	0	821.16	973.85	305.99	1431.4	2006	764.55	0.40623	0.3774	0.42065	0	0.84626	0.75434	0.94938	0.69768	0.59576	0.81704	0.83487	0.77382	0.90074	9.0179e-07	0.99991	-0.19729	0.040164	3	157984210	-	-	-	1	2	0.48	-	0.0838521	-0.50893
rs827108	3	157982997	G	A	12392	0.99977	0.99966	2254.6	2979.8	1068.6	0	2254.6	2979.8	1068.6	0	822.16	973.85	304.99	1432.4	2006	763.63	0.40592	0.37692	0.42042	0	0.84584	0.75398	0.94888	0.69586	0.59413	0.81501	0.83396	0.77296	0.89976	7.999e-07	0.9999	-0.19826	0.040171	3	157982997	-	-	-	1	2	0.167	-	0.250653	-0.245227
rs1724652	3	157981572	G	C	12380	0.99977	0.99966	2254.6	2979.8	1068.6	0	2254.6	2979.8	1068.6	0	822.16	973.85	304.99	1432.4	2006	763.63	0.40592	0.37692	0.42042	0	0.84584	0.75398	0.94888	0.69586	0.59413	0.81502	0.83396	0.77296	0.89977	7.9998e-07	0.9999	-0.19826	0.040171	3	157981572	-	-	-	1	6	0.006	-	0.28844	-0.335569
rs827109	3	157980974	G	A	12376	0.99979	0.9997	2251.6	2980.8	1070.6	0	2251.6	2980.8	1070.6	0	821.16	973.85	305.99	1430.5	2007	764.56	0.40631	0.3774	0.42076	0	0.8453	0.75348	0.94831	0.6972	0.59534	0.81648	0.83448	0.77346	0.90032	8.6456e-07	0.99991	-0.19763	0.040168	3	157980974	-	-	-	1	5	0.074	-	0.270999	-0.296884
rs827110	3	157980930	A	T	12375	0.99979	0.9997	2251.6	2980.8	1070.6	0	2251.6	2980.8	1070.6	0	821.16	973.85	305.99	1430.5	2007	764.56	0.40631	0.3774	0.42076	0	0.8453	0.75348	0.94831	0.6972	0.59534	0.81648	0.83448	0.77346	0.90032	8.6456e-07	0.99991	-0.19763	0.040168	3	157980930	-	-	-	1	8	0.014	-	0.221885	-0.309582
rs827111	3	157980742	T	G	12374	0.99979	0.9997	2251.6	2980.8	1070.6	0	2251.6	2980.8	1070.6	0	821.16	973.85	305.99	1430.5	2007	764.56	0.40631	0.3774	0.42076	0	0.8453	0.75348	0.94831	0.6972	0.59535	0.81648	0.83448	0.77346	0.90032	8.6462e-07	0.99991	-0.19763	0.040168	3	157980742	-	-	-	1	6	0.009	-	0.250653	-0.330418
rs827112	3	157979983	T	A	12368	0.99768	0.99656	2246.5	2981.7	1074.8	0.002	2246.5	2981.7	1074.8	0.002	819.56	974.16	307.29	1427	2007.5	767.51	0.40705	0.37809	0.42153	0	0.8449	0.75308	0.94792	0.6971	0.59537	0.81622	0.83429	0.7733	0.90009	7.7054e-07	0.99696	-0.19874	0.040208	3	157979983	-	-	-	1	4	0.52	-	0.276147	-0.496985
rs827113	3	157979704	C	T	12363	0.99979	0.9997	2251.6	2980.8	1070.6	0	2251.6	2980.8	1070.6	0	821.16	973.85	305.99	1430.5	2007	764.56	0.40631	0.3774	0.42076	0	0.8453	0.75348	0.94831	0.6972	0.59535	0.81649	0.83448	0.77346	0.90032	8.6468e-07	0.99991	-0.19763	0.040168	3	157979704	-	-	-	1	4	0.12	-	0.117235	-0.222515
rs827114	3	157979174	T	C	12359	0.99977	0.99966	2254.6	2979.8	1068.6	0	2254.6	2979.8	1068.6	0	822.16	973.85	304.99	1432.4	2006	763.62	0.40592	0.37692	0.42042	0	0.84584	0.75398	0.94888	0.69587	0.59414	0.81503	0.83396	0.77297	0.89977	8.0024e-07	0.9999	-0.19826	0.040171	3	157979174	-	-	-	1	2	0.032	-	0.308189	-0.225805
rs1095626	3	157977962	T	C	12350	0.99979	0.9997	2251.7	2980.8	1070.6	0.001	2251.7	2980.8	1070.6	0.001	821.16	973.85	305.99	1430.5	2007	764.56	0.40631	0.3774	0.42076	0	0.8453	0.75348	0.94831	0.6972	0.59535	0.81649	0.83448	0.77346	0.90032	8.648e-07	0.99991	-0.19763	0.040168	3	157977962	-	-	-	1	6	0.078	-	0.323324	-0.265102
rs1095627	3	157977406	A	G	12336	0.99976	0.99966	2254.6	2979.8	1068.6	0	2254.6	2979.8	1068.6	0	822.16	973.85	304.99	1432.4	2006	763.62	0.40592	0.37692	0.42042	0	0.84584	0.75399	0.94888	0.69587	0.59414	0.81502	0.83396	0.77296	0.89977	8.0023e-07	0.9999	-0.19826	0.040171	3	157977406	-	-	-	1	21	3.598	-	0.314901	-0.252042
rs1095628	3	157976574	T	C	12329	0.99978	0.9997	2251.7	2980.8	1070.6	0	2251.7	2980.8	1070.6	0	821.16	973.85	305.99	1430.5	2007	764.56	0.40631	0.3774	0.42076	0	0.8453	0.75348	0.94831	0.69721	0.59535	0.81649	0.83448	0.77346	0.90032	8.649e-07	0.99991	-0.19763	0.040168	3	157976574	-	-	-	1	7	1.788	-	0.343073	-0.337726
rs1730058	3	157976047	A	G	12324	0.99888	0.99808	2247.7	2983.1	1072.3	0.002	2247.7	2983.1	1072.3	0.002	819.88	974.87	306.25	1427.8	2008.2	766	0.40676	0.37777	0.42125	0	0.8454	0.75354	0.94845	0.69625	0.59454	0.81535	0.8341	0.77311	0.89989	8.0657e-07	0.99865	-0.19831	0.040194	3	157976047	-	-	-	1	1	0.846	-	0.287474	-0.571502
rs2693529	3	157975178	T	C	12314	0.99784	0.9963	2243.5	2984.8	1074.7	0.003	2243.5	2984.8	1074.7	0.003	817.83	975.73	307.43	1425.7	2009.1	767.23	0.40728	0.37853	0.42165	0	0.84664	0.75462	0.94989	0.69854	0.59658	0.81792	0.83547	0.7744	0.90135	8.7342e-07	0.99662	-0.19785	0.040228	3	157975178	-	-	-	1	5	1.771	-	0.258705	-0.526552
rs2693530	3	157974404	C	G	12304	0.99978	0.9997	2251.7	2980.8	1070.5	0	2251.7	2980.8	1070.5	0	821.16	973.85	305.99	1430.5	2007	764.55	0.40631	0.3774	0.42076	0	0.84531	0.75348	0.94832	0.69721	0.59535	0.8165	0.83449	0.77346	0.90032	8.6509e-07	0.99991	-0.19763	0.040168	3	157974404	-	-	-	1	1	0.71	-	0.323324	-0.422212
rs2698323	3	157974243	T	C	12302	0.99978	0.9997	2251.7	2980.8	1070.5	0	2251.7	2980.8	1070.5	0	821.16	973.85	305.99	1430.5	2007	764.55	0.40631	0.3774	0.42076	0	0.84531	0.75348	0.94832	0.69721	0.59535	0.8165	0.83449	0.77346	0.90032	8.6515e-07	0.99991	-0.19763	0.040168	3	157974243	-	-	-	1	1	0.264	-	0.286133	-0.184223
rs1724654	3	157973793	C	T	12295	0.99976	0.99965	2254.6	2979.8	1068.6	0	2254.6	2979.8	1068.6	0	822.16	973.85	304.99	1432.4	2006	763.62	0.40592	0.37692	0.42042	0	0.84584	0.75399	0.94888	0.69588	0.59414	0.81503	0.83396	0.77297	0.89977	8.0051e-07	0.9999	-0.19825	0.040171	3	157973793	-	-	-	1	0	1.565	-	0.258705	-0.236802
rs7637291	3	157973414	G	T	12291	0.99668	0.9948	2264.2	2976.9	1061.8	0.011	2264.2	2976.9	1061.8	0.011	826.03	971.95	303.02	1438.2	2005	758.79	0.40462	0.37553	0.41916	0	0.84402	0.75244	0.94674	0.6953	0.5935	0.81456	0.83334	0.77235	0.89914	6.4216e-07	0.99504	-0.20056	0.040289	3	157973414	-	-	-	1	1	3.673	-	0.238956	-0.343072
rs7636974	3	157973215	C	G	12289	0.99978	0.99969	2251.7	2980.8	1070.5	0	2251.7	2980.8	1070.5	0	821.16	973.85	305.99	1430.5	2007	764.55	0.40631	0.3774	0.42076	0	0.84531	0.75348	0.94832	0.69721	0.59536	0.8165	0.83449	0.77346	0.90032	8.6516e-07	0.99991	-0.19763	0.040168	3	157973215	-	-	-	1	0	2.953	-	0.0838521	-0.227953
rs6441184	3	157973135	C	A	12288	0.99278	0.98876	2284	2969.8	1049.1	0.014	2284	2969.8	1049.1	0.014	833.67	967.4	299.92	1450.4	2002.4	749.17	0.40203	0.37298	0.41656	0	0.84049	0.74944	0.9426	0.69649	0.59427	0.8163	0.83313	0.77209	0.899	5.9633e-07	0.98984	-0.20184	0.04043	3	157973135	-	-	-	1	0	1.006	-	0.221885	-0.253606
rs6441183	3	157973125	G	T	12287	0.99245	0.98813	2285.6	2968.9	1048.5	0.016	2285.6	2968.9	1048.5	0.016	834.53	966.81	299.65	1451	2002.1	748.84	0.40187	0.37271	0.41645	0	0.83962	0.74867	0.94161	0.69576	0.59363	0.81546	0.83257	0.77156	0.8984	5.5278e-07	0.98922	-0.2025	0.040443	3	157973125	-	-	-	1	0	0.972	-	0.286133	-0.213529
rs6441182	3	157973016	G	A	12286	0.99976	0.99965	2254.6	2979.8	1068.6	0	2254.6	2979.8	1068.6	0	822.16	973.85	304.99	1432.4	2006	763.62	0.40592	0.37692	0.42042	0	0.84584	0.75399	0.94888	0.69588	0.59414	0.81503	0.83396	0.77297	0.89977	8.0053e-07	0.9999	-0.19825	0.040171	3	157973016	-	-	-	1	0	2.725	-	0.287474	-0.309785
rs1193537	3	157972453	T	C	12278	0.99978	0.99969	2251.7	2980.8	1070.5	0	2251.7	2980.8	1070.5	0	821.16	973.85	305.99	1430.5	2007	764.55	0.40631	0.3774	0.42076	0	0.84531	0.75348	0.94832	0.69721	0.59536	0.8165	0.83449	0.77347	0.90032	8.6523e-07	0.99991	-0.19763	0.040168	3	157972453	-	-	-	1	2	0.553	-	0.279421	-0.201482
rs1193535	3	157971920	T	C	12272	0.99974	0.99961	2256.7	2978.8	1067.5	0	2256.7	2978.8	1067.5	0	823.2	973.81	303.99	1433.5	2005	763.54	0.40567	0.37644	0.42028	0	0.84578	0.75395	0.94878	0.69329	0.59187	0.81209	0.8327	0.77179	0.89842	6.0498e-07	0.99986	-0.20045	0.040174	3	157971920	-	-	-	1	1	2.323	1.0916	0.308189	-0.209159
rs1193534	3	157971906	A	G	12271	0.99974	0.99961	2254.7	2979.8	1068.6	0	2254.7	2979.8	1068.6	0	822.2	973.81	304.99	1432.5	2005.9	763.57	0.40591	0.37691	0.4204	0	0.8458	0.75395	0.94884	0.69591	0.59417	0.81507	0.83397	0.77297	0.89978	8.0094e-07	0.99986	-0.19825	0.040172	3	157971906	-	-	-	1	0	2.446	1.0574	0.308189	-0.178913
rs1095641	3	157971102	A	G	12258	0.99978	0.99969	2251.7	2980.8	1070.5	0	2251.7	2980.8	1070.5	0	821.16	973.85	305.99	1430.5	2007	764.55	0.40631	0.3774	0.42076	0	0.84531	0.75348	0.94832	0.69722	0.59536	0.8165	0.83449	0.77347	0.90032	8.6529e-07	0.99991	-0.19763	0.040168	3	157971102	-	-	-	1	0	3.031	1.0438	0.158233	-0.535735
rs34546279	3	157970835	A	AT	12253	0.99977	0.99967	2251.7	2980.7	1070.6	0	2251.7	2980.7	1070.6	0	821.16	973.81	306.03	1430.5	2006.9	764.59	0.40631	0.37741	0.42076	0	0.84529	0.75347	0.9483	0.69726	0.5954	0.81655	0.8345	0.77348	0.90034	8.6766e-07	0.99987	-0.19761	0.040168	3	157970835	-	-	-	-	5	3.598	1.0237	0.258705	-0.694173
rs1104289	3	157970694	A	G	12250	0.99978	0.99969	2251.7	2980.8	1070.5	0	2251.7	2980.8	1070.5	0	821.16	973.85	305.99	1430.5	2007	764.55	0.40631	0.3774	0.42076	0	0.84531	0.75348	0.94832	0.69722	0.59536	0.8165	0.83449	0.77347	0.90032	8.6529e-07	0.99991	-0.19763	0.040168	3	157970694	-	-	-	1	5	1.466	-	0.276147	-0.379594
rs1095640	3	157970566	A	G	12246	0.99978	0.99969	2251.7	2980.8	1070.5	0	2251.7	2980.8	1070.5	0	821.16	973.85	305.99	1430.5	2007	764.55	0.40631	0.3774	0.42076	0	0.84531	0.75349	0.94832	0.69722	0.59536	0.8165	0.83449	0.77347	0.90033	8.6535e-07	0.99991	-0.19763	0.040168	3	157970566	-	-	-	1	7	1.5	-	0.287474	-0.229488
rs1095639	3	157970027	C	T	12239	0.99978	0.99969	2251.7	2980.8	1070.5	0	2251.7	2980.8	1070.5	0	821.16	973.85	305.99	1430.5	2007	764.55	0.40631	0.3774	0.42076	0	0.84531	0.75349	0.94832	0.69722	0.59536	0.8165	0.83449	0.77347	0.90033	8.6535e-07	0.99991	-0.19763	0.040168	3	157970027	-	-	-	1	0	0.897	-	0.287474	-0.260626
rs1095638	3	157969918	T	C	12238	0.99824	0.99695	2248.9	2981.5	1072.6	0.002	2248.9	2981.5	1072.6	0.002	819.94	974.74	306.33	1429	2006.8	766.23	0.40668	0.37777	0.42114	0	0.84653	0.75456	0.94972	0.69675	0.59499	0.81592	0.83451	0.77349	0.90033	8.796e-07	0.99692	-0.19777	0.040223	3	157969918	-	-	-	1	1	3.983	1.0025	0.163445	-0.415224
rs1095637	3	157968802	A	G	12230	0.99968	0.99951	2254.4	2979.7	1068.9	0	2254.4	2979.7	1068.9	0	822.16	973.55	305.29	1432.2	2006.2	763.61	0.40596	0.377	0.42044	0	0.84536	0.75356	0.94835	0.69646	0.59466	0.81568	0.83413	0.77313	0.89995	8.2123e-07	0.9997	-0.19806	0.040173	3	157968802	-	-	-	1	2	2.127	-	0.221885	-0.356428
rs1095635	3	157968239	C	A	12228	0.99976	0.99965	2254.6	2979.8	1068.6	0	2254.6	2979.8	1068.6	0	822.16	973.84	304.99	1432.4	2005.9	763.61	0.40592	0.37692	0.42042	0	0.84584	0.75399	0.94888	0.69588	0.59415	0.81504	0.83397	0.77297	0.89978	8.0072e-07	0.9999	-0.19825	0.040171	3	157968239	-	-	-	1	2	4.26	-	0.308189	-0.231114
rs1204962	3	157967597	C	T	12221	0.99978	0.99969	2251.7	2980.8	1070.5	0	2251.7	2980.8	1070.5	0	821.16	973.84	305.99	1430.5	2006.9	764.55	0.4063	0.3774	0.42076	0	0.84531	0.75348	0.94832	0.69722	0.59536	0.81651	0.83449	0.77347	0.90033	8.6544e-07	0.99991	-0.19763	0.040168	3	157967597	-	-	-	1	4	0.951	-	0.33465	-0.343211
rs1104288	3	157967519	A	C	12220	0.99978	0.99969	2251.7	2980.8	1070.5	0	2251.7	2980.8	1070.5	0	821.16	973.84	305.99	1430.5	2006.9	764.55	0.4063	0.3774	0.42076	0	0.84531	0.75348	0.94832	0.69722	0.59536	0.81651	0.83449	0.77347	0.90033	8.6544e-07	0.99991	-0.19763	0.040168	3	157967519	-	-	-	1	5	1.079	-	0.270999	-0.428256
rs113903840	3	157966691	C	CCA	12213	0.99102	0.98678	2203.3	2990.6	1109.1	0.009	2203.3	2990.6	1109.1	0.009	804.7	975.55	320.74	1398.6	2015	788.39	0.4132	0.38483	0.42739	0	0.84143	0.74957	0.94455	0.70708	0.60488	0.82655	0.8381	0.777	0.904	1.313e-06	0.98694	-0.19493	0.040293	3	157966691	-	-	-	-	3	0.262	-	0.308189	-0.191317
rs827181	3	157966443	G	T	12209	0.99961	0.99947	2252.8	2979.8	1070.5	0	2252.8	2979.8	1070.5	0	821.76	973.27	305.96	1431	2006.5	764.49	0.40621	0.37725	0.42069	0	0.84468	0.75293	0.94761	0.69694	0.59512	0.81617	0.83418	0.77318	0.9	8.1808e-07	0.99964	-0.19807	0.040169	3	157966443	-	-	-	1	1	0.477	-	0.258705	-0.34025
rs827180	3	157966191	C	T	12206	0.99978	0.99969	2251.7	2980.8	1070.5	0	2251.7	2980.8	1070.5	0	821.16	973.84	305.99	1430.5	2006.9	764.54	0.4063	0.3774	0.42076	0	0.84531	0.75349	0.94832	0.69722	0.59536	0.81651	0.83449	0.77347	0.90033	8.6556e-07	0.99991	-0.19762	0.040168	3	157966191	-	-	-	1	4	3.368	-	0.28844	-0.476227
rs827179	3	157965389	T	A	12201	0.99978	0.99969	2251.7	2980.8	1070.5	0	2251.7	2980.8	1070.5	0	821.16	973.84	305.99	1430.5	2006.9	764.54	0.4063	0.3774	0.42076	0	0.84531	0.75349	0.94832	0.69723	0.59537	0.81651	0.83449	0.77347	0.90033	8.6562e-07	0.99991	-0.19762	0.040168	3	157965389	-	-	-	1	10	5.486	-	0.0820134	-0.491001
rs827178	3	157965315	C	A	12199	0.99978	0.99969	2251.7	2980.8	1070.5	0	2251.7	2980.8	1070.5	0	821.16	973.84	305.99	1430.5	2006.9	764.54	0.4063	0.3774	0.42076	0	0.84531	0.75349	0.94832	0.69723	0.59537	0.81651	0.83449	0.77347	0.90033	8.6562e-07	0.99991	-0.19762	0.040168	3	157965315	-	-	-	1	8	0.369	-	0.195054	-0.301436
rs827177	3	157965276	T	A	12198	0.99976	0.99965	2254.6	2979.8	1068.6	0	2254.6	2979.8	1068.6	0	822.16	973.84	304.99	1432.4	2005.9	763.61	0.40592	0.37692	0.42041	0	0.84584	0.75399	0.94889	0.69589	0.59415	0.81505	0.83397	0.77297	0.89978	8.0095e-07	0.9999	-0.19825	0.040171	3	157965276	-	-	-	1	9	1.413	-	0.258705	-0.239198
rs827176	3	157964669	A	G	12192	0.99976	0.99965	2254.6	2979.8	1068.6	0.001	2254.6	2979.8	1068.6	0.001	822.16	973.84	304.99	1432.4	2005.9	763.6	0.40592	0.37692	0.42041	0	0.84584	0.75399	0.94888	0.69589	0.59415	0.81505	0.83397	0.77298	0.89978	8.0102e-07	0.9999	-0.19825	0.040171	3	157964669	-	-	-	-	1	6.344	-	0.323324	-0.245507
rs827171	3	157958667	G	A	12130	0.99971	0.99957	2255.4	2979.7	1067.9	0	2255.4	2979.7	1067.9	0	822.15	973.8	305.05	1433.2	2005.9	762.84	0.4058	0.37694	0.42023	0	0.84629	0.75439	0.94938	0.69712	0.59521	0.8165	0.83467	0.77362	0.90053	8.5992e-07	0.99982	-0.19771	0.040176	3	157958667	-	-	-	1	8	2.587	-	0.323324	-0.203267
rs36018934	3	157953440	AT	A	12071	0.99972	0.99959	2252.5	2980.8	1069.8	0	2252.5	2980.8	1069.8	0	821.17	973.78	306.05	1431.3	2007	763.74	0.40618	0.37741	0.42057	0	0.84569	0.75383	0.94874	0.69845	0.59641	0.81795	0.83517	0.7741	0.90107	9.27e-07	0.99981	-0.19711	0.040173	3	157953440	-	-	-	-	3	0.557	-	0.117235	-0.48395
rs1730059	3	157953375	A	G	12066	0.99971	0.99956	2255.4	2979.8	1067.8	0	2255.4	2979.8	1067.8	0	822.17	973.78	305.05	1433.2	2006	762.78	0.40579	0.37693	0.42022	0	0.84623	0.75434	0.94932	0.69715	0.59523	0.81653	0.83467	0.77362	0.90054	8.5945e-07	0.99981	-0.19772	0.040176	3	157953375	-	-	-	1	3	5.725	-	0.33465	-0.373751
rs827102	3	157940116	A	G	11928	0.99956	0.99931	1806.5	3111.9	1384.6	0.003	1806.5	3111.9	1384.6	0.003	673.24	1019.4	408.36	1133.3	2092.4	976.26	0.46653	0.43696	0.48132	0	0.82009	0.72645	0.9258	0.70412	0.60616	0.8179	0.83634	0.77631	0.901	4.8745e-07	0.99943	-0.20023	0.039797	3	157940116	-	-	-	1	1	0.001	1.0809	0.276147	-0.243267
rs4680421	3	157934971	G	A	11885	0.99926	0.99847	3120.9	2604.4	577.75	0	3120.9	2604.4	577.75	0	980.2	895.65	225.15	2140.7	1708.7	352.59	0.29826	0.32031	0.28724	0	1.1447	1.0248	1.2787	1.3946	1.1608	1.6754	1.1694	1.0793	1.2671	9.7021e-05	0.99888	0.16898	0.043352	3	157934971	-	-	-	1	2	0.043	-	0.258705	-0.191597
rs699927	3	157932227	T	G	11862	0.99981	0.99976	2258.7	2982.7	1061.6	0.001	2258.7	2982.7	1061.6	0.001	824.4	977.6	299	1434.3	2005.1	762.59	0.40503	0.37496	0.42007	0	0.84827	0.75626	0.95148	0.68216	0.58199	0.79958	0.82821	0.76759	0.89361	3.1414e-07	0.99994	-0.2057	0.040217	3	157932227	-	-	-	1	1	0.474	-	0.0134889	-0.46921
rs864877	3	157920326	T	A	11757	0.99841	0.99794	2249.1	2989.3	1064.7	0	2249.1	2989.3	1064.7	0	821.6	978.57	300.83	1427.5	2010.7	763.84	0.40604	0.37607	0.42103	0	0.84558	0.7538	0.94855	0.68428	0.5839	0.80192	0.82883	0.7682	0.89425	4.0476e-07	0.99801	-0.20404	0.040272	3	157920326	-	-	-	1	4	0.004	-	0.238956	-0.253153
rs34541784	3	157917771	A	AAT	11733	0.99845	0.998	2249	2989.3	1064.8	0	2249	2989.3	1064.8	0	821.53	978.61	300.85	1427.4	2010.6	763.93	0.40606	0.37609	0.42105	0	0.84568	0.75388	0.94866	0.68426	0.58389	0.8019	0.82884	0.76821	0.89426	4.0693e-07	0.99807	-0.20399	0.04027	3	157917771	-	-	-	-	4	4.609	-	0.0945819	-0.30478
rs852325	3	157915935	G	A	11708	0.97134	0.956	1063.7	2985	2254.3	0.045	1063.7	2985	2254.3	0.045	403.56	1003.6	693.78	660.14	1981.3	1560.5	0.40555	0.43093	0.39286	0	0.82862	0.71658	0.95818	0.72725	0.62422	0.84729	0.8545	0.79265	0.92117	3.3736e-05	0.95449	-0.17092	0.041219	3	157915935	-	-	-	1	0	0.086	-	0.0550839	-0.298418
rs844142	3	157915901	A	T	11706	0.97123	0.9558	1064.2	2985.4	2253.4	0.04	1064.2	2985.4	2253.4	0.04	403.92	1003.2	693.87	660.29	1982.2	1559.5	0.40567	0.431	0.393	0	0.82732	0.71547	0.95665	0.72734	0.62431	0.84736	0.85477	0.79291	0.92147	3.492e-05	0.95439	-0.17059	0.041219	3	157915901	-	-	-	1	0	0.144	-	0.258705	-0.201104
rs79213222	3	157915089	T	C	11696	0.99838	0.99785	2248.6	2989.5	1065	0.001	2248.6	2989.5	1065	0.001	821.48	978.65	300.87	1427.1	2010.8	764.09	0.40611	0.37611	0.42111	0	0.84547	0.75369	0.94843	0.68405	0.58371	0.80164	0.8287	0.76807	0.8941	3.9544e-07	0.99792	-0.20423	0.040273	3	157915089	-	-	-	1	0	1.795	-	0.196021	-0.293858
rs138839097	3	157914871	G	A	11695	0.99834	0.99777	2249.6	2990.5	1062.9	0.001	2249.6	2990.5	1062.9	0.001	822.5	978.6	299.9	1427.1	2011.9	762.99	0.40586	0.37563	0.42098	0	0.84395	0.75236	0.94669	0.68198	0.58186	0.79933	0.82748	0.76693	0.8928	3.2797e-07	0.99783	-0.20575	0.04029	3	157914871	-	-	-	1	0	1.761	-	0.323324	-0.179995
rs1193518	3	157912479	C	A	11668	0.99825	0.99764	2246.3	2986.1	1070.5	0.004	2246.3	2986.1	1070.5	0.004	819.7	974.85	306.46	1426.6	2011.3	764.08	0.40673	0.37786	0.42116	0	0.84357	0.75191	0.9464	0.69805	0.59607	0.81748	0.83473	0.7737	0.90057	1.0376e-06	0.9978	-0.19653	0.040236	3	157912479	-	-	-	1	0	1.487	1.0483	0.270999	-0.364494
rs827154	3	157907712	T	C	11622	0.99794	0.99717	2253.6	2987.1	1062.3	0.001	2253.6	2987.1	1062.3	0.001	823.48	977.95	299.57	1430.1	2009.2	762.71	0.4055	0.37532	0.42058	0	0.84532	0.7536	0.9482	0.68211	0.58197	0.79949	0.82771	0.76714	0.89307	3.2528e-07	0.9972	-0.20583	0.040295	3	157907712	-	-	-	1	5	0.051	-	0.279421	-0.484328
rs1730028	3	157900789	T	G	11568	0.99905	0.99849	2246.4	2990.9	1065.6	0.001	2246.4	2990.9	1065.6	0.001	820.79	978.88	301.33	1425.6	2012.1	764.3	0.40633	0.37638	0.42131	0	0.84502	0.75328	0.94794	0.68479	0.58436	0.80247	0.829	0.76836	0.89442	4.4048e-07	0.99856	-0.20336	0.040264	3	157900789	-	-	-	1	5	0.036	1.0072	0.130062	-0.356601
rs34210149	3	157899374	A	ATC	11555	0.99386	0.98884	3094.4	2655	553.62	0.019	3094.4	2655	553.62	0.019	1097.4	848.5	155.05	1996.9	1806.5	398.57	0.29845	0.27573	0.30981	0	0.85465	0.7657	0.95393	0.70784	0.57976	0.86421	0.84809	0.78136	0.92052	2.6624e-05	0.98816	-0.18461	0.043949	3	157899374	-	-	-	-	1	0.034	1.053	0.221885	-0.43097
rs75936762	3	157898693	A	G	11547	0.99754	0.99524	3115.6	2605.7	581.69	0.003	3115.6	2605.7	581.69	0.003	979	895.11	226.89	2136.6	1710.6	354.8	0.29899	0.32101	0.28798	0	1.1421	1.0224	1.2758	1.3957	1.1623	1.6759	1.169	1.0789	1.2665	9.2329e-05	0.9956	0.16957	0.04337	3	157898693	-	-	-	1	0	0.228	-	0.287474	-0.223206
rs4679822	3	157889775	A	G	11471	0.99986	0.99983	2304.5	2959.2	1039.4	0.001	2304.5	2959.2	1039.4	0.001	837	965	299	1467.5	1994.1	740.38	0.39964	0.37197	0.41348	0	0.84843	0.75663	0.95138	0.70804	0.60403	0.82997	0.84012	0.77853	0.9066	4.0331e-06	0.99995	-0.18562	0.040267	3	157889775	-	-	-	1	2	0.007	1.124	0.0550839	-0.350166
rs7626909	3	157888902	C	G	11464	0.99993	0.99991	2305.5	2963.5	1034	0	2305.5	2963.5	1034	0	838	969	294	1467.5	1994.5	740	0.39914	0.37054	0.41344	0	0.85076	0.75878	0.9539	0.69573	0.59312	0.81608	0.83515	0.77389	0.90127	2.0858e-06	0.99996	-0.19127	0.04031	3	157888902	-	-	-	-	7	0.001	1.228	0.287474	-0.225131
rs9857883	3	157887272	A	C	11448	1	1	2306	2963	1034	0	2306	2963	1034	0	838	969	294	1468	1994	740	0.3991	0.37054	0.41337	0	0.8513	0.75926	0.95449	0.69598	0.59334	0.81638	0.83537	0.77409	0.90151	2.1601e-06	1	-0.19097	0.040307	3	157887272	53	-	-	1	4	5.482	1.09	0.343073	-0.169376
rs6800218	3	157875221	C	T	11341	0.99946	0.99917	3121.8	2604.7	576.5	0	3121.8	2604.7	576.5	0	980.44	896.04	224.52	2141.4	1708.6	351.98	0.29809	0.3201	0.28708	0	1.1454	1.0254	1.2794	1.3932	1.1594	1.6741	1.1692	1.0791	1.2669	9.5893e-05	0.99881	0.16914	0.04336	3	157875221	-	-	-	1	4	0.006	-	0.270999	-0.211646
rs7652909	3	157874208	T	C	11331	0.99775	0.99624	2307.1	2956.4	1039.5	0.006	2307.1	2956.4	1039.5	0.006	838.09	963.49	299.42	1469	1992.9	740.07	0.39944	0.37181	0.41326	0	0.84739	0.7557	0.95021	0.70915	0.60502	0.83121	0.84031	0.77869	0.9068	3.635e-06	0.99559	-0.18683	0.040342	3	157874208	-	-	-	1	2	0.263	1.2116	0.258705	-0.25403
rs7626423	3	157864146	G	A	11236	0.95229	0.91634	3504.6	2368.8	429.53	0.056	3504.6	2368.8	429.53	0.056	1104.5	827.72	168.71	2400	1541.1	260.82	0.25606	0.27729	0.24545	0	1.167	1.0449	1.3034	1.4055	1.1435	1.7276	1.1795	1.0846	1.2826	6.6684e-05	0.91318	0.18892	0.047374	3	157864146	-	-	-	1	0	5.519	-	0.258705	-0.306639
rs13060716	3	157862794	G	A	11216	0.99744	0.99573	2309.2	2960.2	1033.6	0.007	2309.2	2960.2	1033.6	0.007	839.25	967.97	293.79	1470	1992.2	739.81	0.39881	0.37019	0.41311	0	0.85106	0.75906	0.95421	0.69557	0.59299	0.8159	0.83503	0.77376	0.90115	1.8359e-06	0.99503	-0.19272	0.040396	3	157862794	-	-	-	1	0	4.102	1.1232	0.138484	-0.421399
rs13082712	3	157862694	T	A	11215	0.97315	0.95646	2420.2	2928.6	954.08	0.062	2420.2	2928.6	954.08	0.062	875.33	957.48	268.17	1544.9	1971.2	685.91	0.38369	0.3555	0.39779	0	0.85729	0.76546	0.96014	0.69002	0.58582	0.81275	0.83507	0.77333	0.90173	1.4639e-06	0.95881	-0.19984	0.041494	3	157862694	-	-	-	1	0	0.641	-	0.244538	-0.269784
rs13082553	3	157862598	T	C	11214	0.98639	0.97767	2363	2929.5	1010.4	0.039	2363	2929.5	1010.4	0.039	859.3	952.32	289.37	1503.7	1977.2	721.07	0.39271	0.36437	0.40688	0	0.84283	0.752	0.94463	0.70224	0.59836	0.82416	0.83563	0.77414	0.902	2.0254e-06	0.97813	-0.19366	0.040763	3	157862598	-	-	-	1	0	0.234	1.154	0.244538	-0.213257
rs7624303	3	157851223	A	G	11096	1	1	3124	2605	574	0	3124	2605	574	0	981	896	224	2143	1709	350	0.29772	0.31985	0.28665	0	1.1453	1.0253	1.2793	1.3981	1.1632	1.6804	1.1703	1.08	1.268	9.8804e-05	1	0.16882	0.04336	3	157851223	-	-	-	1	4	10	-	0.308189	-0.348252
rs9860241	3	157845169	G	A	11029	0.9961	0.99364	2308.3	2961.1	1033.6	0.009	2308.3	2961.1	1033.6	0.009	837.17	969.4	294.43	1471.1	1991.7	739.12	0.39888	0.37084	0.4129	0	0.8553	0.76283	0.95898	0.70002	0.59681	0.82108	0.8381	0.77662	0.90445	2.5155e-06	0.99348	-0.19028	0.040426	3	157845169	-	-	-	1	6	0.019	1.2805	-0.0283165	-0.43172
rs140862082	3	157830916	CAG	C	10877	0.9963	0.99443	1803.9	3134	1365.2	0.014	1803.9	3134	1365.2	0.014	666.16	1032.1	402.72	1137.7	2101.9	962.44	0.4652	0.4373	0.47915	0	0.83863	0.74289	0.9467	0.71462	0.61472	0.83075	0.84481	0.78417	0.91013	2.3975e-06	0.99435	-0.18882	0.040032	3	157830916	-	-	-	-	1	0.557	-	0.238956	-0.38409
[truncated: 1,623 more columns]
