# Supplementary material for: Common variants upstream of MLF1 at 3q25 and within CPZ at 4p16 associated with neuroblastoma
Source: PLoS Genet. 2017 May 18;13(5):e1006787. doi: 10.1371/journal.pgen.1006787 (PMC5456408; doi:10.1371/journal.pgen.1006787)
Supplement: S10 Table — (XLSX) [file pgen.1006787.s010.xlsx]

## Sheet: Sheet1
Table S10. SNPTEST results at novel 4p16 NB susceptibility locus in European American Discovery Cohort (2,101 cases; 4,202 controls)
rsid	Chr	pos	allele_A	allele_B	index	average_maximum_posterior_call	info	cohort_1_AA	cohort_1_AB	cohort_1_BB	cohort_1_NULL	all_AA	all_AB	all_BB	all_NULL	cases_AA	cases_AB	cases_BB	controls_AA	controls_AB	controls_BB	all_maf	cases_maf	controls_maf	missing_data_proportion	het_OR	het_OR_lower	het_OR_upper	hom_OR	hom_OR_lower	hom_OR_upper	all_OR	all_OR_lower	all_OR_upper	Phenotype_frequentist_add_Gender_C1_C2_C3_C4_C5_C6_C7_C8_C9_C10_C11_C12_C13_C14_C15_C16_C17_C18_C19_C20_score_pvalue	Phenotype_frequentist_add_Gender_C1_C2_C3_C4_C5_C6_C7_C8_C9_C10_C11_C12_C13_C14_C15_C16_C17_C18_C19_C20_score_info	Phenotype_frequentist_add_Gender_C1_C2_C3_C4_C5_C6_C7_C8_C9_C10_C11_C12_C13_C14_C15_C16_C17_C18_C19_C20_score_beta_1	Phenotype_frequentist_add_Gender_C1_C2_C3_C4_C5_C6_C7_C8_C9_C10_C11_C12_C13_C14_C15_C16_C17_C18_C19_C20_score_se_1	Chromosome	Position	roadmap_dnase_wig	X4S_combined_pvalue	Evo.Pathogenicity	TFBS_all	DNase....100bp	Cons....5bp	GTEX.50pct.FDR	entropy.1bp	entropy.2bp
rs4696699	4	8592058	G	T	44507	0.87067	0.72936	3526.9	2365.6	409.86	0.62567	3526.9	2365.6	409.86	0.62567	1123.6	808.75	168.48	2403.4	1556.9	241.37	0.25271	0.27269	0.24272	0	1.1112	0.99484	1.2412	1.4931	1.2114	1.8404	1.1698	1.0753	1.2726	1.1502e-05	0.72275	0.23684	0.053988	4	8592058	321	-	-	1	195	0.034	1.8627	0.308189	-0.335739
rs34964084	4	8594577	C	T	44560	0.88355	0.75871	3548.6	2350	403.81	0.606	3548.6	2350	403.81	0.606	1127.5	805.09	168.2	2421.1	1544.9	235.62	0.25051	0.27168	0.23992	0	1.119	1.0018	1.25	1.5329	1.2424	1.8912	1.1817	1.0861	1.2858	5.7917e-06	0.75277	0.24052	0.05305	4	8594577	89	-	-	1	83	3.055	1.8047	0.221885	-0.54284
rs10938726	4	8596478	C	A	44609	0.88085	0.7521	3586.9	2333.6	381.94	0.572	3586.9	2333.6	381.94	0.572	1139	802.79	159.04	2447.9	1530.8	222.9	0.24574	0.26677	0.23522	0	1.1271	1.0091	1.2589	1.5335	1.2365	1.9018	1.1829	1.0866	1.2878	8.3313e-06	0.74397	0.23973	0.053793	4	8596478	126	-	-	1	187	0.018	1.5463	0.279421	-0.252322
rs76319753	4	8599657	G	A	44687	0.89398	0.78214	3571	2346.4	385.04	0.48233	3571	2346.4	385.04	0.48233	1132.5	808.28	160.08	2438.6	1538.1	224.96	0.24724	0.26857	0.23658	0	1.1316	1.0131	1.2638	1.5323	1.2364	1.899	1.1849	1.0886	1.2897	7.8426e-06	0.7744	0.23552	0.052697	4	8599657	-	-	-	1	101	0.003	1.3153	0.158233	-0.10729
rs7663886	4	8600004	A	G	44700	0.87239	0.74859	471.81	2510.6	3320.1	0.49833	471.81	2510.6	3320.1	0.49833	191.63	853.27	1055.9	280.18	1657.3	2264.2	0.27403	0.29429	0.2639	0	0.75276	0.61542	0.92075	0.68188	0.55955	0.83095	0.85971	0.79188	0.93336	3.2314e-05	0.74457	-0.21609	0.051989	4	8600004	26	-	-	1	47	0.005	1.2233	0.323324	-0.294191
rs7671320	4	8601381	A	G	44725	0.87725	0.75923	3285.3	2529.4	487.8	0.52267	3285.3	2529.4	487.8	0.52267	1041	861.82	197.99	2244.3	1667.5	289.81	0.27806	0.29936	0.26741	0	1.1142	0.99784	1.2441	1.4728	1.2118	1.7901	1.1705	1.0785	1.2703	1.7389e-05	0.75415	0.22077	0.05139	4	8601381	-	-	-	1	57	0.001	1.0477	0.250653	-0.205428
rs7677259	4	8602037	A	T	44739	0.87805	0.75892	3343.8	2492.2	466.51	0.48367	3343.8	2492.2	466.51	0.48367	1060.3	849.41	191.12	2283.5	1642.8	275.39	0.27174	0.29313	0.26104	0	1.1135	0.99722	1.2434	1.4946	1.2256	1.8225	1.1739	1.0811	1.2747	1.375e-05	0.75383	0.22502	0.051755	4	8602037	-	-	-	1	33	0.007	1.1738	0.250653	-0.1765
rs3756171	4	8602225	C	T	44747	0.87478	0.75315	3335.6	2500.1	466.82	0.521	3335.6	2500.1	466.82	0.521	1060	849.82	190.99	2275.6	1650.2	275.83	0.27241	0.29317	0.26203	0	1.1055	0.99008	1.2344	1.4864	1.2189	1.8126	1.1681	1.0758	1.2684	2.1351e-05	0.74788	0.22087	0.051967	4	8602225	-	-	-	1	83	0	1.1922	0.238956	-0.290946
rs4696702	4	8604016	T	C	44794	0.96014	0.92185	528.54	2583.9	3190.1	0.443	528.54	2583.9	3190.1	0.443	218.58	884.07	998.2	309.95	1699.8	2191.9	0.28885	0.31445	0.27604	0	0.73752	0.60914	0.89295	0.64576	0.53477	0.77979	0.83129	0.76676	0.90124	1.2422e-06	0.92223	-0.22309	0.046009	4	8604016	-	-	-	1	34	0.004	-	0.314901	-0.272576
rs3822205	4	8604059	G	C	44795	0.95521	0.91294	539.87	2603.1	3159.6	0.47267	539.87	2603.1	3159.6	0.47267	221.51	892.12	987.21	318.36	1711	2172.4	0.29217	0.31776	0.27937	0	0.74939	0.61994	0.90587	0.65313	0.54159	0.78764	0.83234	0.76793	0.90216	1.2903e-06	0.91318	-0.2231	0.046082	4	8604059	-	-	-	1	31	0.174	-	0.33465	-0.167841
rs3756168	4	8604863	C	T	44823	0.95461	0.91111	3303.6	2514.5	484.54	0.408	3303.6	2514.5	484.54	0.408	1033.9	864.1	202.82	2269.6	1650.4	281.73	0.27636	0.30219	0.26344	0	1.1493	1.0292	1.2835	1.5803	1.3004	1.9203	1.2108	1.1157	1.314	7.3315e-07	0.90829	0.23261	0.04697	4	8604863	-	-	-	1	48	0.666	-	0.308189	-0.180275
rs2241068	4	8605406	G	C	44841	0.97451	0.95045	3148.4	2608.9	545.23	0.40033	3148.4	2608.9	545.23	0.40033	983.09	892.28	225.5	2165.3	1716.7	319.73	0.29348	0.31969	0.28037	0	1.1448	1.025	1.2787	1.5534	1.2893	1.8717	1.2061	1.1129	1.3072	1.6612e-06	0.95123	0.21613	0.045113	4	8605406	-	-	-	1	86	0.004	-	0.286133	-0.238133
rs6852001	4	8605818	C	T	44854	0.967	0.93578	3306.9	2505.3	490.38	0.341	3306.9	2505.3	490.38	0.341	1035.9	861.67	203.34	2271.1	1643.7	287.04	0.27656	0.30186	0.26391	0	1.1493	1.0292	1.2835	1.5532	1.2791	1.8859	1.206	1.1113	1.3088	1.6153e-06	0.93583	0.22151	0.046182	4	8605818	-	-	38	1	102	9.884	-	0.287474	-0.286764
chr4:8610507:I	4	8610507	T	TGCAGG	44985	0.95345	0.91154	3014.7	2665.6	622.28	0.38233	3014.7	2665.6	622.28	0.38233	924.48	921.02	255.37	2090.2	1744.6	366.9	0.3102	0.34076	0.29493	0	1.1936	1.068	1.334	1.5737	1.3177	1.8793	1.2357	1.1416	1.3375	2.7159e-08	0.90941	0.25088	0.045131	4	8610507	-	-	-	1	79	0.001	-	0.33465	-0.264475
rs4696715	4	8611176	A	C	44999	1	1	2889	2745	669	0	2889	2745	669	0	879	946	276	2010	1799	393	0.32389	0.3565	0.30759	0	1.2025	1.0754	1.3446	1.6059	1.3506	1.9095	1.2471	1.1532	1.3487	2.4716e-08	1	0.23827	0.042737	4	8611176	-	-	-	1	29	0.023	-	0.195054	-0.984823
rs3796727	4	8613026	G	A	45066	0.96112	0.92613	2988	2689.8	624.68	0.447	2988	2689.8	624.68	0.447	909.05	933.21	258.57	2079	1756.6	366.11	0.31251	0.34519	0.29617	0	1.215	1.0871	1.3579	1.6152	1.3529	1.9285	1.2527	1.1576	1.3557	3.085e-09	0.92555	0.26527	0.044756	4	8613026	-	-	-	-	77	0.011	-	0.323324	-0.332324
rs3796726	4	8613152	G	A	45073	0.96591	0.93602	3042.1	2655.8	604.72	0.376	3042.1	2655.8	604.72	0.376	928.07	923.47	249.33	2114	1732.3	355.39	0.30664	0.33846	0.29073	0	1.2143	1.0867	1.3569	1.5981	1.3357	1.9121	1.2482	1.153	1.3513	8.5705e-09	0.93566	0.25748	0.044726	4	8613152	-	-	-	1	76	0.002	-	0.287474	-0.345622
rs34978619	4	8613908	G	A	45100	0.9548	0.91474	3077.3	2629.9	595.4	0.43067	3077.3	2629.9	595.4	0.43067	941.03	915.49	244.33	2136.3	1714.4	351.08	0.3031	0.33419	0.28756	0	1.2123	1.0849	1.3546	1.5799	1.3191	1.8922	1.2435	1.1483	1.3466	1.1149e-08	0.91388	0.25872	0.045292	4	8613908	-	-	-	1	68	0.064	-	0.238956	-0.181136
rs4696863	4	8614729	T	C	45132	0.94514	0.896	3077.1	2631.9	593.54	0.46433	3077.1	2631.9	593.54	0.46433	941.97	915.49	243.37	2135.2	1716.4	350.17	0.30297	0.33373	0.28759	0	1.209	1.0821	1.3509	1.5753	1.315	1.8872	1.2408	1.1458	1.3437	1.3732e-08	0.89364	0.26011	0.045821	4	8614729	-	-	-	1	53	0.014	-	0.28844	-0.290946
rs4696864	4	8614792	C	T	45135	0.94506	0.89582	3077.1	2631.9	593.54	0.447	3077.1	2631.9	593.54	0.447	941.97	915.51	243.36	2135.2	1716.4	350.18	0.30297	0.33373	0.28759	0	1.209	1.0821	1.3509	1.5753	1.3149	1.8871	1.2408	1.1458	1.3437	1.3709e-08	0.89346	0.26015	0.045825	4	8614792	-	-	-	1	49	0.004	-	0.183727	-0.312698
rs7700019	4	8615004	G	A	45143	0.94464	0.8949	3076.6	2632.1	593.83	0.46467	3076.6	2632.1	593.83	0.46467	941.7	915.61	243.53	2134.9	1716.5	350.29	0.30303	0.33384	0.28763	0	1.2093	1.0823	1.3512	1.5761	1.3157	1.8881	1.2411	1.1461	1.344	1.3285e-08	0.89256	0.26051	0.045845	4	8615004	-	-	-	1	0	0.331	-	0.308189	-0.304052
rs4696916	4	8615939	A	G	45165	0.94348	0.89232	3077.8	2631.4	593.32	0.489	3077.8	2631.4	593.32	0.489	942.09	915.57	243.17	2135.7	1715.9	350.15	0.3029	0.33365	0.28752	0	1.2096	1.0826	1.3516	1.5743	1.3141	1.8861	1.2408	1.1458	1.3437	1.301e-08	0.88995	0.26108	0.045917	4	8615939	-	-	-	1	54	0.199	-	0.308189	-0.266433
rs3775881	4	8616820	G	C	45203	0.94232	0.88975	3077.8	2631.4	593.31	0.48333	3077.8	2631.4	593.31	0.48333	942.07	915.71	243.06	2135.7	1715.7	350.26	0.3029	0.33363	0.28753	0	1.21	1.0829	1.3519	1.5732	1.3131	1.8847	1.2406	1.1456	1.3435	1.265e-08	0.88731	0.26169	0.045985	4	8616820	-	-	-	1	110	0.015	-	0.158233	-0.517339
rs3822198	4	8617255	C	T	45214	0.91217	0.84397	2777.3	2800	725.19	0.572	2777.3	2800	725.19	0.572	857.19	955.29	288.34	1920.1	1844.7	436.85	0.3372	0.36461	0.32349	0	1.16	1.0369	1.2977	1.4785	1.2485	1.7509	1.2001	1.1104	1.297	1.7195e-07	0.84167	0.24056	0.04602	4	8617255	-	-	-	1	114	0.002	1.0376	0.138484	-0.241891
rs3756162	4	8617329	C	T	45221	0.94193	0.88885	3075.8	2632.8	593.87	0.47367	3075.8	2632.8	593.87	0.47367	941.58	916.05	243.21	2134.2	1716.8	350.67	0.3031	0.33379	0.28776	0	1.2094	1.0824	1.3514	1.572	1.3122	1.8833	1.2401	1.1452	1.3429	1.3292e-08	0.88628	0.26143	0.046007	4	8617329	-	-	-	1	150	0.083	-	0.175305	-0.419596
rs3796725	4	8617937	C	T	45240	0.91095	0.83353	2917.6	2720.3	664.5	0.586	2917.6	2720.3	664.5	0.586	894.93	940.26	265.62	2022.7	1780	398.88	0.32125	0.35022	0.30676	0	1.1939	1.0679	1.3347	1.5051	1.2647	1.7912	1.218	1.126	1.3175	5.3066e-08	0.83441	0.25382	0.046653	4	8617937	49	-	-	1	484	3.025	-	0.33465	-0.150891
rs4696865	4	8618239	C	T	45246	0.94447	0.89298	2978.7	2693.8	629.91	0.56433	2978.7	2693.8	629.91	0.56433	908.33	934.98	257.5	2070.4	1758.8	372.41	0.31366	0.3451	0.29793	0	1.2117	1.0841	1.3543	1.5761	1.3204	1.8812	1.2417	1.1475	1.3437	1.3652e-08	0.89045	0.25879	0.04558	4	8618239	-	-	-	1	183	0.046	-	0.117235	-0.365389
rs4696866	4	8618322	A	G	45249	0.94609	0.89605	2988.3	2687.8	626.4	0.54767	2988.3	2687.8	626.4	0.54767	911.48	933.2	256.13	2076.8	1754.6	370.27	0.31262	0.34402	0.29692	0	1.2119	1.0843	1.3544	1.5761	1.32	1.8819	1.2418	1.1475	1.3439	1.3235e-08	0.89342	0.25877	0.045535	4	8618322	-	-	-	1	151	0.005	-	0.279421	-0.429413
rs4696868	4	8618920	T	G	45277	0.93342	0.87179	3058.3	2645.7	598.4	0.54533	3058.3	2645.7	598.4	0.54533	938.68	918.67	243.48	2119.7	1727	354.92	0.30484	0.33454	0.28999	0	1.2012	1.075	1.3421	1.5491	1.2935	1.8552	1.2308	1.1367	1.3328	2.7508e-08	0.86886	0.25794	0.04642	4	8618920	-	-	-	1	97	0.082	-	0.0800445	-0.211646
rs6447885	4	8620023	G	A	45323	0.928	0.86132	3055	2646.9	600.58	0.543	3055	2646.9	600.58	0.543	936.69	920.32	243.81	2118.3	1726.6	356.77	0.30528	0.33509	0.29038	0	1.2054	1.0788	1.3469	1.5454	1.2907	1.8504	1.2316	1.1375	1.3335	1.9552e-08	0.85782	0.26218	0.046685	4	8620023	-	-	-	1	54	0.004	-	0.33465	-0.25577
rs7670383	4	8620103	C	T	45327	0.88864	0.81056	2435.7	2961	905.74	0.611	2435.7	2961	905.74	0.611	758.31	995.4	347.09	1677.4	1965.6	558.65	0.37862	0.40213	0.36687	0	1.1202	0.99873	1.2564	1.3743	1.1722	1.6113	1.1607	1.0758	1.2524	1.5649e-06	0.80868	0.22018	0.045844	4	8620103	-	-	-	1	57	0.009	1.0547	0.196021	-0.218915
rs73213402	4	8620848	G	A	45354	0.90238	0.82475	2763.4	2805.3	733.69	0.604	2763.4	2805.3	733.69	0.604	852.72	958.99	289.08	1910.7	1846.3	444.61	0.33897	0.36585	0.32553	0	1.1639	1.0403	1.3021	1.4569	1.2308	1.7245	1.1953	1.106	1.2918	9.1702e-08	0.82159	0.24844	0.046502	4	8620848	-	-	-	1	60	0.006	-	0.175305	-0.371308
rs1050465	4	8621392	G	A	45390	0.92402	0.85301	3082.5	2628.5	591.5	0.53667	3082.5	2628.5	591.5	0.53667	945.43	916.36	239.03	2137	1712.1	352.46	0.30238	0.33188	0.28763	0	1.2098	1.0828	1.3517	1.5329	1.2789	1.8375	1.2302	1.136	1.3323	2.1726e-08	0.84885	0.26329	0.047036	4	8621392	-	-	-	1	45	0.002	-	0.202733	-0.194562
rs116834080	4	8623160	G	A	45415	0.726	0.55316	1433.5	3101.7	1767.2	0.618	1433.5	3101.7	1767.2	0.618	433.91	1025.8	641.09	999.59	2075.9	1126.1	0.47352	0.45069	0.48494	0	1.1383	0.99435	1.3032	1.3114	1.1303	1.5216	1.1475	1.0654	1.2361	2.3446e-06	0.5612	0.25068	0.053098	4	8623160	-	-	-	1	3	0.004	-	0.287474	-0.290787
[truncated: 1,623 more columns]
