# Supplementary material for: Common variants upstream of MLF1 at 3q25 and within CPZ at 4p16 associated with neuroblastoma
Source: PLoS Genet. 2017 May 18;13(5):e1006787. doi: 10.1371/journal.pgen.1006787 (PMC5456408; doi:10.1371/journal.pgen.1006787)
Supplement: S14 Table — (XLSX) [file pgen.1006787.s014.xlsx]

## Sheet: Sheet1
Table S14. European American methylation GWAS results at 4p16 locus based on additive rs3796727 genotype.
probe	beta	SE	p	num_samples	CHR	MAPINFO	UCSC_REFGENE_NAME	UCSC_REFGENE_ACCESSION	UCSC_REFGENE_GROUP	bonferroni	fdr
cg17840355	0.0141409	0.0234549	0.546937	395	4	8472895	C4orf23	NM_152544	Body	FALSE	FALSE
cg20519524	-0.0156481	0.0208847	0.454161	395	4	8472938	C4orf23	NM_152544	Body	FALSE	FALSE
cg13573761	-0.0230894	0.0227503	0.310796	395	4	8473113	C4orf23	NM_152544	Body	FALSE	FALSE
cg06005199	0.0269205	0.0327802	0.412022	395	4	8474290	C4orf23	NM_152544	Body	FALSE	FALSE
cg11036672	0.0162532	0.0225393	0.471288	395	4	8476435	C4orf23	NM_152544	Body	FALSE	FALSE
cg09774649	0.010092	0.0279314	0.718067	395	4	8476536	C4orf23	NM_152544	Body	FALSE	FALSE
cg19673881	-0.00218245	0.0309166	0.94376	395	4	8477562	C4orf23	NM_152544	Body	FALSE	FALSE
cg08371947	-0.00392466	0.0179576	0.827116	395	4	8477793	C4orf23	NM_152544	3'UTR	FALSE	FALSE
cg22993937	-0.00120966	0.0294869	0.967299	395	4	8477915	C4orf23	NM_152544	3'UTR	FALSE	FALSE
cg02192528	0.0420604	0.0274364	0.126103	395	4	8478146	C4orf23	NM_152544	3'UTR	FALSE	FALSE
cg26231397	-0.0335631	0.0274614	0.222391	395	4	8492100				FALSE	FALSE
cg16218302	-0.0165138	0.0172495	0.338998	395	4	8492328				FALSE	FALSE
cg26852750	-0.0181631	0.020162	0.368234	395	4	8493419				FALSE	FALSE
cg26114352	-0.0211843	0.0246398	0.390462	395	4	8495623				FALSE	FALSE
cg13073564	0.0189682	0.0339496	0.576683	395	4	8508604				FALSE	FALSE
cg24987667	0.0216227	0.0280774	0.441711	395	4	8518709				FALSE	FALSE
cg21431929	-0.0143336	0.0271445	0.597772	395	4	8536117				FALSE	FALSE
cg05004818	-0.0390324	0.0462795	0.399531	395	4	8539015				FALSE	FALSE
cg16651827	-0.00169674	0.0228404	0.940821	395	4	8546621				FALSE	FALSE
cg24614720	0.0129247	0.0257613	0.616161	395	4	8559176				FALSE	FALSE
cg21551985	0.0302955	0.0362318	0.403591	395	4	8561110				FALSE	FALSE
cg08143038	0.0482242	0.0290522	0.0977539	395	4	8578207				FALSE	FALSE
cg21911019	-0.0179666	0.0198498	0.365969	395	4	8581650	GPR78	NM_080819	TSS1500	FALSE	FALSE
cg15407057	-0.000993874	0.0198678	0.960129	395	4	8581734	GPR78	NM_080819	TSS1500	FALSE	FALSE
cg06643298	-0.0215769	0.031904	0.499256	395	4	8582101	GPR78	NM_080819	TSS200	FALSE	FALSE
cg21523251	0.0198866	0.0268179	0.458822	395	4	8582110	GPR78	NM_080819	TSS200	FALSE	FALSE
cg01829241	-0.083052	0.0663616	0.211517	395	4	8582249	GPR78	NM_080819	TSS200	FALSE	FALSE
cg10189695	0.00258134	0.0250554	0.917997	395	4	8582300	GPR78;GPR78	NM_080819;NM_080819	1stExon;5'UTR	FALSE	FALSE
cg05658182	-0.0495872	0.0245728	0.0442946	395	4	8582565	GPR78;GPR78	NM_080819;NM_080819	1stExon;5'UTR	FALSE	FALSE
cg15657936	-0.0165668	0.03525	0.638638	395	4	8583363	GPR78	NM_080819	1stExon	FALSE	FALSE
cg00162344	0.0355048	0.014367	0.0138997	395	4	8583937	GPR78	NM_080819	Body	FALSE	FALSE
cg17394306	0.0378932	0.0247971	0.12731	395	4	8585142	GPR78	NM_080819	Body	FALSE	FALSE
cg05518482	-0.0114254	0.023199	0.622653	395	4	8587077	GPR78	NM_080819	Body	FALSE	FALSE
cg19005640	0.00646154	0.0297952	0.828429	395	4	8588716	GPR78	NM_080819	Body	FALSE	FALSE
cg25147684	0.027965	0.0335454	0.405003	395	4	8588802	GPR78	NM_080819	Body	FALSE	FALSE
cg12973315	0.0331331	0.0309043	0.284345	395	4	8588858	GPR78	NM_080819	Body	FALSE	FALSE
cg02847185	0.0642917	0.0408576	0.11642	395	4	8589313	GPR78	NM_080819	3'UTR	FALSE	FALSE
cg01105427	0.0400298	0.0243794	0.101424	395	4	8593507	CPZ;CPZ;CPZ	NM_001014448;NM_003652;NM_001014447	TSS1500;TSS1500;TSS1500	FALSE	FALSE
cg25706990	0.0168995	0.0285511	0.554266	395	4	8593665	CPZ;CPZ;CPZ	NM_001014448;NM_003652;NM_001014447	TSS1500;TSS1500;TSS1500	FALSE	FALSE
cg00514895	0.00135184	0.0299581	0.964032	395	4	8594413	CPZ;CPZ;CPZ	NM_003652;NM_001014448;NM_001014447	TSS200;TSS200;TSS200	FALSE	FALSE
cg03292388	0.0147099	0.0417091	0.724525	395	4	8594514	CPZ;CPZ;CPZ;CPZ;CPZ;CPZ	NM_001014448;NM_001014447;NM_001014448;NM_003652;NM_001014447;NM_003652	5'UTR;1stExon;1stExon;1stExon;5'UTR;5'UTR	FALSE	FALSE
cg20080664	-0.0313234	0.0229147	0.172446	395	4	8594857	CPZ;CPZ;CPZ	NM_001014448;NM_001014447;NM_003652	5'UTR;Body;Body	FALSE	FALSE
cg08116915	-0.0322584	0.0307463	0.294761	395	4	8597048	CPZ;CPZ;CPZ	NM_001014448;NM_001014447;NM_003652	5'UTR;Body;Body	FALSE	FALSE
cg04003903	0.139986	0.018154	1.09906e-13	395	4	8601549	CPZ;CPZ;CPZ	NM_001014448;NM_001014447;NM_003652	5'UTR;Body;Body	TRUE	TRUE
cg14339343	-0.194002	0.0223964	1.33288e-16	395	4	8602556	CPZ;CPZ;CPZ	NM_001014448;NM_001014447;NM_003652	5'UTR;Body;Body	TRUE	TRUE
cg17492965	-0.157076	0.0296702	2.02522e-07	395	4	8602594	CPZ;CPZ;CPZ	NM_001014448;NM_001014447;NM_003652	5'UTR;Body;Body	FALSE	TRUE
cg11598178	-0.199294	0.0237678	9.95197e-16	395	4	8602619	CPZ;CPZ;CPZ	NM_001014448;NM_001014447;NM_003652	5'UTR;Body;Body	TRUE	TRUE
cg23892390	-0.11161	0.0261597	2.50829e-05	395	4	8603012	CPZ;CPZ;CPZ	NM_001014448;NM_001014447;NM_003652	5'UTR;Body;Body	FALSE	FALSE
cg05384957	0.0160999	0.0219816	0.464358	395	4	8603071	CPZ;CPZ;CPZ	NM_001014448;NM_001014447;NM_003652	5'UTR;Body;Body	FALSE	FALSE
cg06425397	-0.140143	0.0330374	2.78504e-05	395	4	8603130	CPZ;CPZ;CPZ	NM_001014448;NM_001014447;NM_003652	5'UTR;Body;Body	FALSE	FALSE
cg18813390	0.00555946	0.0240793	0.817531	395	4	8605881	CPZ;CPZ;CPZ	NM_001014447;NM_003652;NM_001014448	Body;Body;Body	FALSE	FALSE
cg25107528	-0.0104903	0.0192955	0.586988	395	4	8607947	CPZ;CPZ;CPZ	NM_001014447;NM_003652;NM_001014448	Body;Body;Body	FALSE	FALSE
cg04281209	-0.0978254	0.0300166	0.00121834	395	4	8608003	CPZ;CPZ;CPZ	NM_001014447;NM_003652;NM_001014448	Body;Body;Body	FALSE	FALSE
cg22657659	-0.0340498	0.0301591	0.259606	395	4	8608361	CPZ;CPZ;CPZ	NM_001014447;NM_003652;NM_001014448	Body;Body;Body	FALSE	FALSE
cg11951974	-0.0184329	0.0317656	0.56207	395	4	8608486	CPZ;CPZ;CPZ	NM_001014447;NM_003652;NM_001014448	Body;Body;Body	FALSE	FALSE
cg12948920	-0.0326861	0.0184541	0.0773248	395	4	8609706	CPZ;CPZ;CPZ	NM_001014447;NM_003652;NM_001014448	Body;Body;Body	FALSE	FALSE
cg03094285	0.0775438	0.0366788	0.0351531	395	4	8617738	CPZ;CPZ;CPZ	NM_001014447;NM_003652;NM_001014448	Body;Body;Body	FALSE	FALSE
cg06855666	-0.00649922	0.0297885	0.827406	395	4	8617839	CPZ;CPZ;CPZ	NM_001014447;NM_003652;NM_001014448	Body;Body;Body	FALSE	FALSE
cg01472375	-0.0251368	0.0274762	0.360846	395	4	8619939	CPZ;CPZ;CPZ	NM_001014447;NM_003652;NM_001014448	Body;Body;Body	FALSE	FALSE
cg24578428	0.0373619	0.0213135	0.0804117	395	4	8621226	CPZ;CPZ;CPZ	NM_001014447;NM_003652;NM_001014448	Body;Body;Body	FALSE	FALSE
cg00119034	-0.075315	0.0141905	1.89189e-07	395	4	8623002				FALSE	TRUE
cg00974653	0.0958711	0.0176256	9.58358e-08	395	4	8628157				TRUE	TRUE
cg22746865	0.0943511	0.0187484	7.47829e-07	395	4	8633794				FALSE	TRUE
cg22372194	0.0576506	0.0325568	0.0773987	395	4	8642369				FALSE	FALSE
cg09450657	0.0234576	0.0258357	0.364478	395	4	8642776				FALSE	FALSE
cg17981552	0.0192789	0.0212539	0.36494	395	4	8643813				FALSE	FALSE
cg25377796	-0.0348548	0.0597258	0.559849	395	4	8643957				FALSE	FALSE
cg26061593	0.072634	0.0364834	0.0472078	395	4	8643968				FALSE	FALSE
cg20598989	-0.0252428	0.029345	0.390216	395	4	8645833				FALSE	FALSE
cg01027519	-0.014124	0.0274017	0.606543	395	4	8645949				FALSE	FALSE
cg16727072	0.0654491	0.0404738	0.10669	395	4	8646957				FALSE	FALSE
cg12221318	0.0530079	0.0310907	0.0890203	395	4	8648164				FALSE	FALSE
cg24629016	0.0194523	0.0207453	0.349005	395	4	8648739				FALSE	FALSE
cg10652057	0.012095	0.021021	0.565375	395	4	8651068				FALSE	FALSE
cg24639754	0.0210756	0.0242854	0.386034	395	4	8651092				FALSE	FALSE
cg10281378	-0.00191685	0.031224	0.951081	395	4	8651225				FALSE	FALSE
cg22869564	0.018837	0.0199149	0.344812	395	4	8651451				FALSE	FALSE
cg01381617	-0.0630328	0.0283766	0.026918	395	4	8651855				FALSE	FALSE
cg01227492	0.0336184	0.0271696	0.216717	395	4	8687955				FALSE	FALSE
cg14950515	-0.01356	0.0199964	0.498104	395	4	8689852				FALSE	FALSE
cg25097497	-0.0341043	0.0227119	0.134029	395	4	8689975				FALSE	FALSE
cg01738522	-0.0151421	0.0239784	0.528099	395	4	8690035				FALSE	FALSE
cg00877938	-0.00866922	0.0230269	0.706768	395	4	8692828				FALSE	FALSE
cg21961512	-0.0068314	0.020263	0.736199	395	4	8692854				FALSE	FALSE
cg05513576	-0.0119992	0.0186696	0.520797	395	4	8692935				FALSE	FALSE
cg14850764	-0.0321316	0.0266321	0.228374	395	4	8693216				FALSE	FALSE
cg17795177	0.0455889	0.023856	0.0567544	395	4	8693400				FALSE	FALSE
cg13556266	-0.0254304	0.0290639	0.382134	395	4	8696173				FALSE	FALSE
cg15959921	0.0166413	0.0227772	0.465466	395	4	8702279				FALSE	FALSE
cg07674095	-0.00531145	0.0383733	0.889985	395	4	8702475				FALSE	FALSE
cg15191795	0.0378042	0.0465596	0.417326	395	4	8727474				FALSE	FALSE
