# Supplementary material for: Common variants upstream of MLF1 at 3q25 and within CPZ at 4p16 associated with neuroblastoma
Source: PLoS Genet. 2017 May 18;13(5):e1006787. doi: 10.1371/journal.pgen.1006787 (PMC5456408; doi:10.1371/journal.pgen.1006787)
Supplement: S15 Table — (XLSX) [file pgen.1006787.s015.xlsx]

## Sheet: Sheet1
Table S15. African American methylation GWAS results at 4p16 locus based on additive rs3796727 genotype.
probe	beta	SE	p	num_samples	CHR	MAPINFO	UCSC_REFGENE_NAME	UCSC_REFGENE_ACCESSION	UCSC_REFGENE_GROUP	bonferroni	fdr
cg17840355	-0.00878328	0.020056	0.661729	332	4	8472895	C4orf23	NM_152544	Body	FALSE	FALSE
cg20519524	-0.0134376	0.0243091	0.580802	332	4	8472938	C4orf23	NM_152544	Body	FALSE	FALSE
cg13573761	-0.00634493	0.0229932	0.782767	332	4	8473113	C4orf23	NM_152544	Body	FALSE	FALSE
cg06005199	0.0456058	0.0338117	0.178355	332	4	8474290	C4orf23	NM_152544	Body	FALSE	FALSE
cg11036672	-0.00144565	0.0229243	0.949757	332	4	8476435	C4orf23	NM_152544	Body	FALSE	FALSE
cg09774649	-0.00683834	0.030382	0.822062	332	4	8476536	C4orf23	NM_152544	Body	FALSE	FALSE
cg19673881	-0.0246067	0.0312711	0.431935	332	4	8477562	C4orf23	NM_152544	Body	FALSE	FALSE
cg08371947	0.0290644	0.0179459	0.106318	332	4	8477793	C4orf23	NM_152544	3'UTR	FALSE	FALSE
cg22993937	0.0389652	0.0411736	0.344681	332	4	8477915	C4orf23	NM_152544	3'UTR	FALSE	FALSE
cg02192528	0.0314517	0.0200126	0.117039	332	4	8478146	C4orf23	NM_152544	3'UTR	FALSE	FALSE
cg26231397	-0.024376	0.0264125	0.356762	332	4	8492100				FALSE	FALSE
cg16218302	-0.0278921	0.0195004	0.153602	332	4	8492328				FALSE	FALSE
cg26852750	0.00610976	0.0194601	0.753754	332	4	8493419				FALSE	FALSE
cg26114352	-0.0469165	0.0235329	0.0470439	332	4	8495623				FALSE	FALSE
cg13073564	-0.0656685	0.0367316	0.0747618	332	4	8508604				FALSE	FALSE
cg24987667	0.00125601	0.0273973	0.963463	332	4	8518709				FALSE	FALSE
cg21431929	0.0284604	0.0313756	0.365047	332	4	8536117				FALSE	FALSE
cg05004818	0.106545	0.0554337	0.0554949	332	4	8539015				FALSE	FALSE
cg16651827	-0.0472544	0.0200023	0.0187567	332	4	8546621				FALSE	FALSE
cg24614720	-0.00333513	0.0210692	0.874325	332	4	8559176				FALSE	FALSE
cg21551985	0.0346843	0.0375281	0.356072	332	4	8561110				FALSE	FALSE
cg08143038	-0.0202765	0.0254956	0.427037	332	4	8578207				FALSE	FALSE
cg21911019	-0.0398556	0.0165846	0.0168265	332	4	8581650	GPR78	NM_080819	TSS1500	FALSE	FALSE
cg15407057	-0.00995752	0.0204742	0.627058	332	4	8581734	GPR78	NM_080819	TSS1500	FALSE	FALSE
cg06643298	-0.0344332	0.0226659	0.129715	332	4	8582101	GPR78	NM_080819	TSS200	FALSE	FALSE
cg21523251	-0.0213829	0.0211526	0.31284	332	4	8582110	GPR78	NM_080819	TSS200	FALSE	FALSE
cg01829241	0.0350489	0.0574903	0.54253	332	4	8582249	GPR78	NM_080819	TSS200	FALSE	FALSE
cg10189695	0.0232366	0.0261751	0.375352	332	4	8582300	GPR78;GPR78	NM_080819;NM_080819	1stExon;5'UTR	FALSE	FALSE
cg05658182	0.00889063	0.0209975	0.67228	332	4	8582565	GPR78;GPR78	NM_080819;NM_080819	1stExon;5'UTR	FALSE	FALSE
cg15657936	-0.0606377	0.0294271	0.0401536	332	4	8583363	GPR78	NM_080819	1stExon	FALSE	FALSE
cg00162344	-0.0222814	0.0204287	0.276235	332	4	8583937	GPR78	NM_080819	Body	FALSE	FALSE
cg17394306	-0.0298828	0.0331351	0.367821	332	4	8585142	GPR78	NM_080819	Body	FALSE	FALSE
cg05518482	-0.0281894	0.0191868	0.142765	332	4	8587077	GPR78	NM_080819	Body	FALSE	FALSE
cg19005640	0.0126455	0.0258913	0.625599	332	4	8588716	GPR78	NM_080819	Body	FALSE	FALSE
cg25147684	-0.0541118	0.0299408	0.0716621	332	4	8588802	GPR78	NM_080819	Body	FALSE	FALSE
cg12973315	-0.00384694	0.0299908	0.898016	332	4	8588858	GPR78	NM_080819	Body	FALSE	FALSE
cg02847185	-0.0464171	0.0329877	0.160374	332	4	8589313	GPR78	NM_080819	3'UTR	FALSE	FALSE
cg01105427	0.00442722	0.019921	0.82427	332	4	8593507	CPZ;CPZ;CPZ	NM_001014448;NM_003652;NM_001014447	TSS1500;TSS1500;TSS1500	FALSE	FALSE
cg25706990	0.201587	0.057132	0.00047964	332	4	8593665	CPZ;CPZ;CPZ	NM_001014448;NM_003652;NM_001014447	TSS1500;TSS1500;TSS1500	FALSE	FALSE
cg00514895	-0.000911381	0.0257287	0.971765	332	4	8594413	CPZ;CPZ;CPZ	NM_003652;NM_001014448;NM_001014447	TSS200;TSS200;TSS200	FALSE	FALSE
cg03292388	0.03287	0.0359054	0.360643	332	4	8594514	CPZ;CPZ;CPZ;CPZ;CPZ;CPZ	NM_001014448;NM_001014447;NM_001014448;NM_003652;NM_001014447;NM_003652	5'UTR;1stExon;1stExon;1stExon;5'UTR;5'UTR	FALSE	FALSE
cg20080664	-0.00931687	0.0192263	0.628301	332	4	8594857	CPZ;CPZ;CPZ	NM_001014448;NM_001014447;NM_003652	5'UTR;Body;Body	FALSE	FALSE
cg08116915	-0.0357952	0.0291553	0.220453	332	4	8597048	CPZ;CPZ;CPZ	NM_001014448;NM_001014447;NM_003652	5'UTR;Body;Body	FALSE	FALSE
cg04003903	0.100748	0.0227439	1.29989e-05	332	4	8601549	CPZ;CPZ;CPZ	NM_001014448;NM_001014447;NM_003652	5'UTR;Body;Body	FALSE	FALSE
cg14339343	-0.11301	0.02295	1.36384e-06	332	4	8602556	CPZ;CPZ;CPZ	NM_001014448;NM_001014447;NM_003652	5'UTR;Body;Body	FALSE	FALSE
cg17492965	-0.0939001	0.0305592	0.00230458	332	4	8602594	CPZ;CPZ;CPZ	NM_001014448;NM_001014447;NM_003652	5'UTR;Body;Body	FALSE	FALSE
cg11598178	-0.136975	0.0296312	5.51532e-06	332	4	8602619	CPZ;CPZ;CPZ	NM_001014448;NM_001014447;NM_003652	5'UTR;Body;Body	FALSE	FALSE
cg23892390	-0.121572	0.0274169	1.27438e-05	332	4	8603012	CPZ;CPZ;CPZ	NM_001014448;NM_001014447;NM_003652	5'UTR;Body;Body	FALSE	FALSE
cg05384957	-0.0485151	0.0217376	0.0263214	332	4	8603071	CPZ;CPZ;CPZ	NM_001014448;NM_001014447;NM_003652	5'UTR;Body;Body	FALSE	FALSE
cg06425397	-0.0773034	0.0354345	0.0298719	332	4	8603130	CPZ;CPZ;CPZ	NM_001014448;NM_001014447;NM_003652	5'UTR;Body;Body	FALSE	FALSE
cg18813390	-0.119549	0.0329678	0.000334802	332	4	8605881	CPZ;CPZ;CPZ	NM_001014447;NM_003652;NM_001014448	Body;Body;Body	FALSE	FALSE
cg25107528	-0.0348965	0.0176111	0.0483949	332	4	8607947	CPZ;CPZ;CPZ	NM_001014447;NM_003652;NM_001014448	Body;Body;Body	FALSE	FALSE
cg04281209	-0.0741132	0.0333016	0.0267478	332	4	8608003	CPZ;CPZ;CPZ	NM_001014447;NM_003652;NM_001014448	Body;Body;Body	FALSE	FALSE
cg22657659	-0.0424083	0.0327282	0.195993	332	4	8608361	CPZ;CPZ;CPZ	NM_001014447;NM_003652;NM_001014448	Body;Body;Body	FALSE	FALSE
cg11951974	-0.0486206	0.0266285	0.0688046	332	4	8608486	CPZ;CPZ;CPZ	NM_001014447;NM_003652;NM_001014448	Body;Body;Body	FALSE	FALSE
cg12948920	-0.0403526	0.0224387	0.0730703	332	4	8609706	CPZ;CPZ;CPZ	NM_001014447;NM_003652;NM_001014448	Body;Body;Body	FALSE	FALSE
cg03094285	0.012767	0.0384414	0.740021	332	4	8617738	CPZ;CPZ;CPZ	NM_001014447;NM_003652;NM_001014448	Body;Body;Body	FALSE	FALSE
cg06855666	-0.0433021	0.0303372	0.154458	332	4	8617839	CPZ;CPZ;CPZ	NM_001014447;NM_003652;NM_001014448	Body;Body;Body	FALSE	FALSE
cg01472375	-0.0180027	0.0276547	0.515528	332	4	8619939	CPZ;CPZ;CPZ	NM_001014447;NM_003652;NM_001014448	Body;Body;Body	FALSE	FALSE
cg24578428	-0.0146947	0.0232391	0.52763	332	4	8621226	CPZ;CPZ;CPZ	NM_001014447;NM_003652;NM_001014448	Body;Body;Body	FALSE	FALSE
cg00119034	0.033745	0.0194322	0.0834351	332	4	8623002				FALSE	FALSE
cg00974653	0.0745368	0.0218287	0.000721506	332	4	8628157				FALSE	FALSE
cg22746865	0.0802273	0.0248677	0.00138522	332	4	8633794				FALSE	FALSE
cg22372194	-0.0190052	0.027936	0.496802	332	4	8642369				FALSE	FALSE
cg09450657	-0.0022719	0.0200589	0.909895	332	4	8642776				FALSE	FALSE
cg17981552	0.0176691	0.0268062	0.510282	332	4	8643813				FALSE	FALSE
cg25377796	0.0645457	0.0741724	0.384841	332	4	8643957				FALSE	FALSE
cg26061593	0.00772117	0.0369306	0.834526	332	4	8643968				FALSE	FALSE
cg20598989	-0.00627209	0.0282481	0.824428	332	4	8645833				FALSE	FALSE
cg01027519	0.0194443	0.0731178	0.790465	332	4	8645949				FALSE	FALSE
cg16727072	-0.021113	0.0282218	0.454947	332	4	8646957				FALSE	FALSE
cg12221318	0.022668	0.024615	0.357799	332	4	8648164				FALSE	FALSE
cg24629016	-0.0181287	0.0238042	0.446877	332	4	8648739				FALSE	FALSE
cg10652057	-0.0285169	0.0276757	0.303608	332	4	8651068				FALSE	FALSE
cg24639754	-0.0200685	0.0289165	0.48818	332	4	8651092				FALSE	FALSE
cg10281378	-0.00386153	0.0281885	0.891126	332	4	8651225				FALSE	FALSE
cg22869564	-0.0119708	0.0227474	0.599083	332	4	8651451				FALSE	FALSE
cg01381617	0.0601083	0.0283613	0.034833	332	4	8651855				FALSE	FALSE
cg01227492	-0.0627817	0.0297458	0.0355865	332	4	8687955				FALSE	FALSE
cg14950515	-0.0251555	0.0176816	0.155805	332	4	8689852				FALSE	FALSE
cg25097497	0.0150688	0.0188213	0.423947	332	4	8689975				FALSE	FALSE
cg01738522	-0.0181481	0.0202875	0.371707	332	4	8690035				FALSE	FALSE
cg00877938	-0.0205887	0.0221699	0.353759	332	4	8692828				FALSE	FALSE
cg21961512	-0.0359698	0.0179715	0.0461892	332	4	8692854				FALSE	FALSE
cg05513576	-0.0238774	0.0274381	0.384832	332	4	8692935				FALSE	FALSE
cg14850764	-0.0228986	0.0238953	0.338646	332	4	8693216				FALSE	FALSE
cg17795177	-0.00978299	0.0226209	0.665689	332	4	8693400				FALSE	FALSE
cg13556266	0.0206199	0.0303787	0.497783	332	4	8696173				FALSE	FALSE
cg15959921	-0.0636994	0.029539	0.0317981	332	4	8702279				FALSE	FALSE
cg07674095	-0.0306649	0.0486987	0.529352	332	4	8702475				FALSE	FALSE
cg15191795	-0.0185837	0.0553956	0.73749	332	4	8727474				FALSE	FALSE
