# Supplementary material for: Common variants upstream of MLF1 at 3q25 and within CPZ at 4p16 associated with neuroblastoma
Source: PLoS Genet. 2017 May 18;13(5):e1006787. doi: 10.1371/journal.pgen.1006787 (PMC5456408; doi:10.1371/journal.pgen.1006787)
Supplement: S16 Table — (XLSX) [file pgen.1006787.s016.xlsx]

## Sheet: Sheet1
Table S16. Combined European and African American methylation GWAS results at 4p16 locus based on additive rs3796727 genotype.
probe	beta	SE	p	num_samples	CHR	MAPINFO	UCSC_REFGENE_NAME	UCSC_REFGENE_ACCESSION	UCSC_REFGENE_GROUP	bonferroni	fdr
cg17840355	-0.0050857	0.0147963	0.731157	769	4	8472895	C4orf23	NM_152544	Body	FALSE	FALSE
cg20519524	-0.0130675	0.0151425	0.38843	769	4	8472938	C4orf23	NM_152544	Body	FALSE	FALSE
cg13573761	-0.0149562	0.0153144	0.329075	769	4	8473113	C4orf23	NM_152544	Body	FALSE	FALSE
cg06005199	0.0366183	0.0222427	0.100117	769	4	8474290	C4orf23	NM_152544	Body	FALSE	FALSE
cg11036672	0.00326807	0.0154754	0.832805	769	4	8476435	C4orf23	NM_152544	Body	FALSE	FALSE
cg09774649	0.00450213	0.0193792	0.816355	769	4	8476536	C4orf23	NM_152544	Body	FALSE	FALSE
cg19673881	-0.0123878	0.0209983	0.555406	769	4	8477562	C4orf23	NM_152544	Body	FALSE	FALSE
cg08371947	0.0162903	0.0121037	0.17874	769	4	8477793	C4orf23	NM_152544	3'UTR	FALSE	FALSE
cg22993937	0.0260116	0.0236845	0.272444	769	4	8477915	C4orf23	NM_152544	3'UTR	FALSE	FALSE
cg02192528	0.0303621	0.0162233	0.0616612	769	4	8478146	C4orf23	NM_152544	3'UTR	FALSE	FALSE
cg26231397	-0.0290706	0.0180814	0.108305	769	4	8492100				FALSE	FALSE
cg16218302	-0.0176095	0.0123879	0.155582	769	4	8492328				FALSE	FALSE
cg26852750	-0.0110762	0.013395	0.408563	769	4	8493419				FALSE	FALSE
cg26114352	-0.0308632	0.0163089	0.0588179	769	4	8495623				FALSE	FALSE
cg13073564	-0.0183181	0.0239376	0.444365	769	4	8508604				FALSE	FALSE
cg24987667	0.00601888	0.0187443	0.74822	769	4	8518709				FALSE	FALSE
cg21431929	0.0050986	0.0198905	0.797763	769	4	8536117				FALSE	FALSE
cg05004818	0.0371235	0.0341789	0.277759	769	4	8539015				FALSE	FALSE
cg16651827	-0.0199168	0.0149598	0.183473	769	4	8546621				FALSE	FALSE
cg24614720	0.00239035	0.0159715	0.88107	769	4	8559176				FALSE	FALSE
cg21551985	0.0291162	0.0246916	0.238693	769	4	8561110				FALSE	FALSE
cg08143038	0.012763	0.0186458	0.49387	769	4	8578207				FALSE	FALSE
cg21911019	-0.0243483	0.0123992	0.0499313	769	4	8581650	GPR78	NM_080819	TSS1500	FALSE	FALSE
cg15407057	-0.00437977	0.0135445	0.746512	769	4	8581734	GPR78	NM_080819	TSS1500	FALSE	FALSE
cg06643298	-0.0358856	0.0187422	0.055909	769	4	8582101	GPR78	NM_080819	TSS200	FALSE	FALSE
cg21523251	-0.00326766	0.0164059	0.842179	769	4	8582110	GPR78	NM_080819	TSS200	FALSE	FALSE
cg01829241	-0.00902343	0.0419051	0.829568	769	4	8582249	GPR78	NM_080819	TSS200	FALSE	FALSE
cg10189695	0.0154213	0.0172839	0.37255	769	4	8582300	GPR78;GPR78	NM_080819;NM_080819	1stExon;5'UTR	FALSE	FALSE
cg05658182	-0.015401	0.015686	0.326498	769	4	8582565	GPR78;GPR78	NM_080819;NM_080819	1stExon;5'UTR	FALSE	FALSE
cg15657936	-0.0489135	0.022764	0.0319741	769	4	8583363	GPR78	NM_080819	1stExon	FALSE	FALSE
cg00162344	0.00630908	0.0117351	0.590995	769	4	8583937	GPR78	NM_080819	Body	FALSE	FALSE
cg17394306	0.00529194	0.01972	0.788501	769	4	8585142	GPR78	NM_080819	Body	FALSE	FALSE
cg05518482	-0.0223931	0.0141786	0.114673	769	4	8587077	GPR78	NM_080819	Body	FALSE	FALSE
cg19005640	0.0199543	0.0188731	0.290719	769	4	8588716	GPR78	NM_080819	Body	FALSE	FALSE
cg25147684	-0.0184228	0.0215872	0.393702	769	4	8588802	GPR78	NM_080819	Body	FALSE	FALSE
cg12973315	0.00179123	0.0206351	0.93085	769	4	8588858	GPR78	NM_080819	Body	FALSE	FALSE
cg02847185	0.00530348	0.0250928	0.832668	769	4	8589313	GPR78	NM_080819	3'UTR	FALSE	FALSE
cg01105427	0.0174626	0.0150776	0.247155	769	4	8593507	CPZ;CPZ;CPZ	NM_001014448;NM_003652;NM_001014447	TSS1500;TSS1500;TSS1500	FALSE	FALSE
cg25706990	0.0962246	0.0299785	0.00138452	769	4	8593665	CPZ;CPZ;CPZ	NM_001014448;NM_003652;NM_001014447	TSS1500;TSS1500;TSS1500	FALSE	FALSE
cg00514895	-0.00326012	0.0192244	0.865384	769	4	8594413	CPZ;CPZ;CPZ	NM_003652;NM_001014448;NM_001014447	TSS200;TSS200;TSS200	FALSE	FALSE
cg03292388	0.0198232	0.026843	0.460447	769	4	8594514	CPZ;CPZ;CPZ;CPZ;CPZ;CPZ	NM_001014448;NM_001014447;NM_001014448;NM_003652;NM_001014447;NM_003652	5'UTR;1stExon;1stExon;1stExon;5'UTR;5'UTR	FALSE	FALSE
cg20080664	-0.0131384	0.0145339	0.366293	769	4	8594857	CPZ;CPZ;CPZ	NM_001014448;NM_001014447;NM_003652	5'UTR;Body;Body	FALSE	FALSE
cg08116915	-0.0347522	0.0204704	0.0899801	769	4	8597048	CPZ;CPZ;CPZ	NM_001014448;NM_001014447;NM_003652	5'UTR;Body;Body	FALSE	FALSE
cg04003903	0.118588	0.0138418	5.92365e-17	769	4	8601549	CPZ;CPZ;CPZ	NM_001014448;NM_001014447;NM_003652	5'UTR;Body;Body	TRUE	TRUE
cg14339343	-0.149177	0.0154193	5.98061e-21	769	4	8602556	CPZ;CPZ;CPZ	NM_001014448;NM_001014447;NM_003652	5'UTR;Body;Body	TRUE	TRUE
cg17492965	-0.133649	0.0203178	8.91143e-11	769	4	8602594	CPZ;CPZ;CPZ	NM_001014448;NM_001014447;NM_003652	5'UTR;Body;Body	TRUE	TRUE
cg11598178	-0.163038	0.017943	8.84264e-19	769	4	8602619	CPZ;CPZ;CPZ	NM_001014448;NM_001014447;NM_003652	5'UTR;Body;Body	TRUE	TRUE
cg23892390	-0.113532	0.0181414	6.52548e-10	769	4	8603012	CPZ;CPZ;CPZ	NM_001014448;NM_001014447;NM_003652	5'UTR;Body;Body	TRUE	TRUE
cg05384957	-0.0155621	0.0149022	0.296687	769	4	8603071	CPZ;CPZ;CPZ	NM_001014448;NM_001014447;NM_003652	5'UTR;Body;Body	FALSE	FALSE
cg06425397	-0.109148	0.0230635	2.64802e-06	769	4	8603130	CPZ;CPZ;CPZ	NM_001014448;NM_001014447;NM_003652	5'UTR;Body;Body	FALSE	FALSE
cg18813390	-0.0594913	0.0192089	0.0020268	769	4	8605881	CPZ;CPZ;CPZ	NM_001014447;NM_003652;NM_001014448	Body;Body;Body	FALSE	FALSE
cg25107528	-0.0226333	0.0125278	0.0712151	769	4	8607947	CPZ;CPZ;CPZ	NM_001014447;NM_003652;NM_001014448	Body;Body;Body	FALSE	FALSE
cg04281209	-0.0876182	0.0211766	3.90595e-05	769	4	8608003	CPZ;CPZ;CPZ	NM_001014447;NM_003652;NM_001014448	Body;Body;Body	FALSE	FALSE
cg22657659	-0.0295833	0.021318	0.165635	769	4	8608361	CPZ;CPZ;CPZ	NM_001014447;NM_003652;NM_001014448	Body;Body;Body	FALSE	FALSE
cg11951974	-0.0382258	0.0196693	0.052336	769	4	8608486	CPZ;CPZ;CPZ	NM_001014447;NM_003652;NM_001014448	Body;Body;Body	FALSE	FALSE
cg12948920	-0.0275942	0.0137009	0.0443595	769	4	8609706	CPZ;CPZ;CPZ	NM_001014447;NM_003652;NM_001014448	Body;Body;Body	FALSE	FALSE
cg03094285	0.0393959	0.0252164	0.118634	769	4	8617738	CPZ;CPZ;CPZ	NM_001014447;NM_003652;NM_001014448	Body;Body;Body	FALSE	FALSE
cg06855666	-0.0270632	0.020329	0.183504	769	4	8617839	CPZ;CPZ;CPZ	NM_001014447;NM_003652;NM_001014448	Body;Body;Body	FALSE	FALSE
cg01472375	-0.0181039	0.0187068	0.333468	769	4	8619939	CPZ;CPZ;CPZ	NM_001014447;NM_003652;NM_001014448	Body;Body;Body	FALSE	FALSE
cg24578428	0.0089476	0.0152111	0.556554	769	4	8621226	CPZ;CPZ;CPZ	NM_001014447;NM_003652;NM_001014448	Body;Body;Body	FALSE	FALSE
cg00119034	-0.0230134	0.0115574	0.046817	769	4	8623002				FALSE	FALSE
cg00974653	0.0801614	0.013504	4.44726e-09	769	4	8628157				TRUE	TRUE
cg22746865	0.0815248	0.0150301	7.84824e-08	769	4	8633794				TRUE	TRUE
cg22372194	0.0251362	0.0205021	0.220569	769	4	8642369				FALSE	FALSE
cg09450657	0.00845336	0.0156513	0.589282	769	4	8642776				FALSE	FALSE
cg17981552	0.0109427	0.0163804	0.504316	769	4	8643813				FALSE	FALSE
cg25377796	0.0134121	0.0447302	0.764379	769	4	8643957				FALSE	FALSE
cg26061593	0.0428425	0.0245337	0.0811711	769	4	8643968				FALSE	FALSE
cg20598989	-0.0140784	0.0194003	0.46826	769	4	8645833				FALSE	FALSE
cg01027519	0.0133075	0.0357931	0.710155	769	4	8645949				FALSE	FALSE
cg16727072	0.020582	0.0239853	0.391106	769	4	8646957				FALSE	FALSE
cg12221318	0.0421857	0.0190853	0.0273784	769	4	8648164				FALSE	FALSE
cg24629016	-0.00352908	0.0150698	0.814907	769	4	8648739				FALSE	FALSE
cg10652057	-0.00718094	0.0163829	0.66128	769	4	8651068				FALSE	FALSE
cg24639754	0.0011448	0.0178805	0.948967	769	4	8651092				FALSE	FALSE
cg10281378	-0.0080307	0.0201795	0.690769	769	4	8651225				FALSE	FALSE
cg22869564	-0.00183234	0.0142693	0.897858	769	4	8651451				FALSE	FALSE
cg01381617	-0.000218377	0.0194822	0.99106	769	4	8651855				FALSE	FALSE
cg01227492	-0.0202977	0.0192555	0.292163	769	4	8687955				FALSE	FALSE
cg14950515	-0.0210125	0.0126418	0.0968993	769	4	8689852				FALSE	FALSE
cg25097497	-0.0117105	0.0141626	0.408576	769	4	8689975				FALSE	FALSE
cg01738522	-0.0126272	0.0151429	0.404617	769	4	8690035				FALSE	FALSE
cg00877938	-0.0118541	0.015407	0.441897	769	4	8692828				FALSE	FALSE
cg21961512	-0.0200134	0.0132564	0.131535	769	4	8692854				FALSE	FALSE
cg05513576	-0.0176811	0.015739	0.261625	769	4	8692935				FALSE	FALSE
cg14850764	-0.0246181	0.0171662	0.151957	769	4	8693216				FALSE	FALSE
cg17795177	0.0141376	0.0158816	0.373646	769	4	8693400				FALSE	FALSE
cg13556266	-0.00785693	0.0202861	0.698639	769	4	8696173				FALSE	FALSE
cg15959921	-0.02944	0.0177611	0.0978232	769	4	8702279				FALSE	FALSE
cg07674095	-0.031378	0.0292537	0.283785	769	4	8702475				FALSE	FALSE
cg15191795	-0.00198151	0.0340693	0.953636	769	4	8727474				FALSE	FALSE
